# Supplementary material for: Generic revision and species classification of the Microdontinae (Diptera, Syrphidae)
Source: Zookeys. 2013 Apr 12;(288):1–213. doi: 10.3897/zookeys.288.4095 (PMC3690914; doi:10.3897/zookeys.288.4095)
Supplement: XML Treatment for Afromicrodon [file zookeys.288.4095-treatment1.xml]

<!DOCTYPE tp:taxon-treatment
  PUBLIC "-//TaxonX//DTD Taxonomic Treatment Publishing DTD v0 20100105//EN" "tax-treatment-NSO.dtd">
<tp:taxon-treatment xmlns:tp="http://www.plazi.org/taxpub"><tp:treatment-meta><mixed-citation publication-type="journal"><person-group><name><surname>Reemer</surname><given-names>Menno</given-names></name><name><surname>Ståhls</surname><given-names>Gunilla</given-names></name></person-group><article-title>Generic revision and species classification of the Microdontinae (Diptera, Syrphidae)</article-title><source>Zookeys</source><day>12</day><month>4</month><year>2013</year><volume>2013</volume><issue>288</issue><fpage>1</fpage><lpage>213</lpage><pub-id pub-id-type="doi">10.3897/zookeys.288.4095</pub-id></mixed-citation></tp:treatment-meta><tp:nomenclature><tp:taxon-name>
                        <tp:taxon-name-part taxon-name-part-type="genus">Afromicrodon</tp:taxon-name-part>
                    <object-id xmlns:xlink="http://www.w3.org/1999/xlink" xlink:type="simple">http://species-id.net/wiki/Afromicrodon</object-id>
								</tp:taxon-name><tp:taxon-authority>Thompson</tp:taxon-authority><xref ref-type="fig" rid="F3">Figs 3–6</xref><tp:nomenclature-citation-list><tp:nomenclature-citation><tp:taxon-name>Afromicrodon</tp:taxon-name><comment> Thompson, 2008: 26 (in <xref ref-type="bibr" rid="B12">Cheng and Thompson 2008</xref>). Type species: <italic><tp:taxon-name>Microdon johannae</tp:taxon-name></italic> van Doesburg, 1957: 109, by original designation.</comment></tp:nomenclature-citation></tp:nomenclature-citation-list></tp:nomenclature><tp:treatment-sec sec-type="Description"><title>Description.</title><p>Body length: 6–9 mm. Relatively small flies with short antennae and oval abdomen. Head slightly wider than thorax. Face evenly convex; narrower than an eye. Lateral oral margins not produced. Vertex flat. Occiput narrow over entire length. Eye bare. Eyes in male strongly approaching each other at level of frons; with mutual distance about equal to width of antennal fossa. Antennal fossa about as high as wide. Antenna <!--PageBreak-->shorter than distance between antennal fossa and anterior oral margin. Basoflagellomere approximately as long as scape; oval, short; bare. Postpronotum pilose. Anepisternum without sulcus; pilose, except bare on ventral 1/4. Anepimeron pilose on dorsal half, bare on ventral half. Katepimeron convex; bare. Scutellum semicircular; without calcars. Wing: vein R4+5 without appendix; vein M1 anterior half directed somewhat outward, making acute angle with R4+5, posterior half perpendicular to vein M; crossvein r-m located around basal 1/4 of cell dm. Abdomen oval. Male genitalia: phallus straight, not furcate; hypandrium with bulb-like base and basolateral bulges; epandrium without ventrolateral ridge; surstylus large: about as long as hypandrium, somewhat sickle-shaped.</p></tp:treatment-sec><tp:treatment-sec sec-type="Diagnosis"><title>Diagnosis.</title><p>Vertex flat. Occiput narrow. Antenna shorter than distance between antennal fossa and anterior oral margin. Postpronotum pilose. Katepimeron bare. Vein R4+5 without posterior appendix. Abdomen oval.</p></tp:treatment-sec><tp:treatment-sec sec-type="distribution"><title>Diversity and distribution.</title><p>Described species: 5. Restricted to Madagascar and the Comorean islands.</p></tp:treatment-sec><tp:treatment-sec><!--Section generated to contain objects referenced in tp:taxon-treatment.--><fig id="F3" position="float" orientation="portrait"><label>Figures 3–10.</label><caption><p><bold>3–5</bold> <italic><tp:taxon-name>Afromicrodon madecassa</tp:taxon-name></italic> male (holotype): <bold>3</bold> habitus dorsal <bold>4</bold> head frontal <bold>5</bold> head lateral <bold>6</bold> <italic><tp:taxon-name>Afromicrodon johannae</tp:taxon-name></italic> male (paratype), genitalia lateral <bold>7–9</bold> <italic><tp:taxon-name>Archimicrodon</tp:taxon-name></italic> (s.s.) <italic>simplicicornis</italic> male (holotype): <bold>7</bold> habitus dorsal <bold>8</bold> habitus lateral <bold>9</bold> genitalia lateral <bold>10</bold> <italic><tp:taxon-name>Archimicrodon</tp:taxon-name></italic> (s.s.) <italic>malukensis</italic> male (holotype), habitus dorsal.</p></caption><graphic xmlns:xlink="http://www.w3.org/1999/xlink" xlink:href="ZooKeys-288-001-g003.jpg" position="float" orientation="portrait" xlink:type="simple"/></fig></tp:treatment-sec><ref-list><ref id="B12"><mixed-citation xmlns:xlink="http://www.w3.org/1999/xlink" xlink:type="simple"><person-group><name name-style="western"><surname>Cheng</surname><given-names>X-Y</given-names></name><name name-style="western"><surname>Thompson</surname><given-names>FC</given-names></name></person-group> (<year>2008</year>)<article-title> A generic conspectus of the Microdontinae (Diptera: Syrphidae) with the description of two new genera from Africa and China.</article-title><source>Zootaxa </source><volume>1879</volume>: <fpage>21</fpage>-<lpage>48</lpage>.</mixed-citation></ref></ref-list></tp:taxon-treatment>
