# Supplementary material for: Generic revision and species classification of the Microdontinae (Diptera, Syrphidae)
Source: Zookeys. 2013 Apr 12;(288):1–213. doi: 10.3897/zookeys.288.4095 (PMC3690914; doi:10.3897/zookeys.288.4095)
Supplement: XML Treatment for Archimicrodon [file zookeys.288.4095-treatment2.xml]

<!DOCTYPE tp:taxon-treatment
  PUBLIC "-//TaxonX//DTD Taxonomic Treatment Publishing DTD v0 20100105//EN" "tax-treatment-NSO.dtd">
<tp:taxon-treatment xmlns:tp="http://www.plazi.org/taxpub"><tp:treatment-meta><mixed-citation publication-type="journal"><person-group><name><surname>Reemer</surname><given-names>Menno</given-names></name><name><surname>Ståhls</surname><given-names>Gunilla</given-names></name></person-group><article-title>Generic revision and species classification of the Microdontinae (Diptera, Syrphidae)</article-title><source>Zookeys</source><day>12</day><month>4</month><year>2013</year><volume>2013</volume><issue>288</issue><fpage>1</fpage><lpage>213</lpage><pub-id pub-id-type="doi">10.3897/zookeys.288.4095</pub-id></mixed-citation></tp:treatment-meta><tp:nomenclature><tp:taxon-name>
                        <tp:taxon-name-part taxon-name-part-type="genus">Archimicrodon</tp:taxon-name-part>
                    <object-id xmlns:xlink="http://www.w3.org/1999/xlink" xlink:type="simple">http://species-id.net/wiki/Archimicrodon</object-id>
								</tp:taxon-name><tp:taxon-authority>Hull</tp:taxon-authority><xref ref-type="fig" rid="F3">Figs 7</xref><xref ref-type="fig" rid="F4"/><xref ref-type="fig" rid="F5">–26</xref><tp:nomenclature-citation-list><tp:nomenclature-citation><tp:taxon-name>Archimicrodon</tp:taxon-name><comment> Hull, 1945: 75. Type species: <italic><tp:taxon-name>Microdon digitator</tp:taxon-name></italic> Hull, 1937: 19, by original designation.</comment></tp:nomenclature-citation><tp:nomenclature-citation><tp:taxon-name>Hovamicrodon</tp:taxon-name><comment>(Subgenus) Keiser, 1971: 248. Type species: <italic><tp:taxon-name>Hovamicrodon silvester</tp:taxon-name></italic> Keiser, 1971: 251, by original designation. <bold>stat. n.</bold></comment></tp:nomenclature-citation></tp:nomenclature-citation-list></tp:nomenclature><tp:treatment-sec sec-type="Description"><title>Description.</title><p>Body length: 4–11 mm. Small to moderately sized flies with short antennae and oval abdomen. Head about as wide as thorax or slightly wider. Face convex; narrower than an eye. Lateral oral margins not produced. Vertex flat. Occiput ventrally narrow, dorsally widened. Eye bare. Eye margins in male strongly converging at level of frons, with mutual distance about as large as width of antennal fossa. Antennal fossa about as wide as high. Antenna shorter than distance between antennal fossa and anterior oral margin; basoflagellomere as long as or longer than scape, oval, sometimes with acute apex and concave dorsal margin; bare. Postpronotum pilose. Scutellum semicircular; with or without calcars, sometimes apicomedially sulcate; in subgenus <italic><tp:taxon-name>Hovamicrodon</tp:taxon-name></italic> calcars are spatulate (spoon-shaped). Anepisternum weakly sulcate; pilose anteriorly and posteriorly, widely bare in between. Anepimeron entirely pilose. Katepimeron convex; bare. Wing: vein R4+5 with or without posterior appendix (this appendix only lacks in certain undescribed species from New Guinea); vein M1 perpendicular to vein R4+5; postero-apical corner of cell r4+5 rectangular, with small appendix; crossvein r-m located around basal 1/5 to 1/4 of cell dm. Abdomen oval, about 1.5 to 2 times as long as wide. Tergites 3 and 4 fused. Sternite 1 pilose or bare. Male genitalia: phallus furcate, with furcation point near apex; hypandrium with basal part bulb-like; epandrium without ventrolateral ridge; surstylus unfurcate.</p><!--PageBreak--></tp:treatment-sec><tp:treatment-sec sec-type="Diagnosis"><title>Diagnosis.</title><p>Abdomen oval. Antenna shorter than distance between antennal fossa and anterior oral margin. Postpronotum pilose. Postero-apical corner of cell r4+5 rectangular. Proepimeron bare. Anepisternum widely bare medially, also on dorsal half. Anepimeron entirely pilose. Vein R4+5 usually with posterior appendix; if not: thorax and abdomen entirely black.</p></tp:treatment-sec><tp:treatment-sec sec-type="Discussion"><title>Discussion.</title><p><italic><tp:taxon-name>Archimicrodon</tp:taxon-name></italic> was described as a subgenus of <italic><tp:taxon-name>Microdon</tp:taxon-name></italic> by <xref ref-type="bibr" rid="B42">Hull (1945)</xref>, and considered as such by subsequent authors, including Cheng and Thompson (2005), who stated that three species are included. Most of the species assigned to <italic><tp:taxon-name>Archimicrodon</tp:taxon-name></italic> in the present paper were previously placed in <italic><tp:taxon-name>Microdon</tp:taxon-name></italic>. However, they do not agree with the more strict definition of <italic><tp:taxon-name>Microdon</tp:taxon-name></italic> used here. Its independent position from <italic><tp:taxon-name>Microdon</tp:taxon-name></italic> and its monophyly are supported by the phylogenetic results of <xref ref-type="bibr" rid="B68">Reemer and Ståhls (in press)</xref>. These are reasons to raise <italic><tp:taxon-name>Archimicrodon</tp:taxon-name></italic> to generic status.</p><p>Three groups are recognized within this genus: <italic><tp:taxon-name>Archimicrodon</tp:taxon-name></italic> s.s., the subgenus <italic><tp:taxon-name>Hovamicrodon</tp:taxon-name></italic>, and a ‘leftover’ group, here called <italic><tp:taxon-name>Archmicrodon</tp:taxon-name></italic> s.l. <italic><tp:taxon-name>Archmicrodon</tp:taxon-name></italic> s.s. is based on <italic><tp:taxon-name>Archmicrodon simplicicornis</tp:taxon-name></italic> (de Meijere, 1908), a subjective senior synonym of the type species of the genus, <italic><tp:taxon-name>Microdon digitator</tp:taxon-name></italic> Hull, 1937 syn. n. <italic><tp:taxon-name>Archimicrodon</tp:taxon-name></italic> s.s. is here defined by the shape of the surstylus: more or less oval, without a long posterior process (<xref ref-type="fig" rid="F4">Fig 9, 15</xref>); scutellar calcars are either present or absent, but never spatulate. The subgenus <italic><tp:taxon-name>Hovamicrodon</tp:taxon-name></italic> is defined (following <xref ref-type="bibr" rid="B48">Keiser 1971</xref>) by the spatulate shape of the scutellar calcars (<xref ref-type="fig" rid="F4">Fig. 18</xref>); the surstylus has a long posterior process (<xref ref-type="fig" rid="F4">Fig. 19</xref>). <italic><tp:taxon-name>Archimicrodon</tp:taxon-name></italic> s.l. is here defined as containing all other species, in which the scutellar calcars are absent or - if present - not spatulate, and in which the surstylus has a long posterior process (<xref ref-type="fig" rid="F5">Figs 22–26</xref>). As far as the African species are concerned, this group corresponds with the <italic>brevicornis</italic>-group of <xref ref-type="bibr" rid="B3">Bezzi (1915)</xref>.</p><p>The three groups are very similar in their morphology, except for the small differences as noted above. It seems likely that the groups are closely related. The subgenus <italic><tp:taxon-name>Hovamicrodon</tp:taxon-name></italic> is probably monophyletic, considering the spatulate scutellar calcars in combination with its restricted distribution (Madagascar). However, as the phylogenetic analyses by <xref ref-type="bibr" rid="B68">Reemer and Ståhls (in press)</xref> indicate, it is so closely related to <italic><tp:taxon-name>Archimicrodon</tp:taxon-name></italic> s.l. (which is recovered as paraphyletic with respect to <italic><tp:taxon-name>Hovamicrodon</tp:taxon-name></italic>) that a separate generic status seems not warranted. Besides, a spatulate shape of the scutellar calcars can also be found in certain species of the New World genera <italic><tp:taxon-name>Laetodon</tp:taxon-name></italic> gen. n. and <italic><tp:taxon-name>Serichlamys</tp:taxon-name></italic> Curran, 1925. The latter genus is recovered as sister to <italic><tp:taxon-name>Archimicrodon</tp:taxon-name></italic> by <xref ref-type="bibr" rid="B68">Reemer and Ståhls (in press)</xref>. As this character is not unique, it does not provide sufficient basis to base a genus on.</p><p>Sexual dimorphism can be pronounced, especially in the African species of this group (including <italic><tp:taxon-name>Hovamicrodon</tp:taxon-name></italic>). Females tend to be much larger than males, and are different in colouration (usually darker). As several species were described from one sex only (such as certain Madagascar species described by <xref ref-type="bibr" rid="B48">Keiser 1971</xref>), it is possible that some of these species are actually synonyms. However, as many taxa are represented by only one specimen, these matters cannot yet be resolved.</p><p><italic><tp:taxon-name>Hova</tp:taxon-name></italic> is the name of one of the social castes of the Merina, an ethnic group indigenous to Madagascar. <xref ref-type="bibr" rid="B48">Keiser (1971)</xref> used this name for his genus <italic><tp:taxon-name>Hovamicrodon</tp:taxon-name></italic>. Surprisingly, he did not include the Madagascar species <italic><tp:taxon-name>Microdon hova</tp:taxon-name></italic> Hervé-Bazin, 1913 <!--PageBreak-->in this genus, although this species clearly belongs to this group (spatulate scutellar calcars). <xref ref-type="bibr" rid="B48">Keiser (1971)</xref> does mention a specimen which he believes to be <italic><tp:taxon-name>Microdon hova</tp:taxon-name></italic>, based on the description, but for some reason this species is not listed under <italic><tp:taxon-name>Hovamicrodon</tp:taxon-name></italic>. However, when Keiser died in 1969, his paper was not finished yet. It was published posthumously, after the manuscript was finished and submitted by E. Lindner. Therefore, it is seems possible that Keiser intended to include <italic><tp:taxon-name>Microdon hova</tp:taxon-name></italic> in <italic><tp:taxon-name>Hovamicrodon</tp:taxon-name></italic>.</p></tp:treatment-sec><tp:treatment-sec sec-type="Notes on species"><title>Notes on species.</title><p>In genitalia, <italic><tp:taxon-name>Microdon browni</tp:taxon-name></italic> Thompson, 1968 is similar to <italic><tp:taxon-name>Archimicrodon</tp:taxon-name></italic> s.l.: phallus short, apically furcate, with dorsobasal projection; hypandrium with bulb-like base; surstylus with two elongate lobes; epandrium without ventrolateral ridge. In external morphology, the only difference with <italic><tp:taxon-name>Archimicrodon</tp:taxon-name></italic> seems to be that the antennae are longer than the distance between the antennal fossa and the anterior oral margin. This character is considered not important enough for group definition, as antennal length is quite variable within many genera of <tp:taxon-name>Microdontinae</tp:taxon-name>. For these reasons, <italic><tp:taxon-name>Microdon browni</tp:taxon-name></italic> is here considered as a species of <italic><tp:taxon-name>Archimicrodon</tp:taxon-name></italic> s.l. The phylogenetic analysis of morphological characters by <xref ref-type="bibr" rid="B68">Reemer and Ståhls (in press)</xref> provides no further clue to the taxonomic affinities of this taxon.</p></tp:treatment-sec><tp:treatment-sec sec-type="distribution"><title>Diversity and distribution.</title><p>Described species: 45. Widely distributed in the Afrotropical, Oriental and Australasian regions, with one species known from the Eastern Palaearctic (<italic><tp:taxon-name>Archimicrodon simplex</tp:taxon-name></italic> (Shiraki, 1930)). <italic><tp:taxon-name>Archimicrodon</tp:taxon-name></italic> s.s. is only known from the Oriental region. The number of species of <italic><tp:taxon-name>Archimicrodon</tp:taxon-name></italic> s.s. is not known, as the male genitalia of several species were not studied. The subgenus <italic><tp:taxon-name>Hovamicrodon</tp:taxon-name></italic> (six species) is restricted to Madagascar.</p></tp:treatment-sec><tp:treatment-sec><!--Section generated to contain objects referenced in tp:taxon-treatment.--><fig id="F3" position="float" orientation="portrait"><label>Figures 3–10.</label><caption><p><bold>3–5</bold> <italic><tp:taxon-name>Afromicrodon madecassa</tp:taxon-name></italic> male (holotype): <bold>3</bold> habitus dorsal <bold>4</bold> head frontal <bold>5</bold> head lateral <bold>6</bold> <italic><tp:taxon-name>Afromicrodon johannae</tp:taxon-name></italic> male (paratype), genitalia lateral <bold>7–9</bold> <italic><tp:taxon-name>Archimicrodon</tp:taxon-name></italic> (s.s.) <italic>simplicicornis</italic> male (holotype): <bold>7</bold> habitus dorsal <bold>8</bold> habitus lateral <bold>9</bold> genitalia lateral <bold>10</bold> <italic><tp:taxon-name>Archimicrodon</tp:taxon-name></italic> (s.s.) <italic>malukensis</italic> male (holotype), habitus dorsal.</p></caption><graphic xmlns:xlink="http://www.w3.org/1999/xlink" xlink:href="ZooKeys-288-001-g003.jpg" position="float" orientation="portrait" xlink:type="simple"/></fig><fig id="F4" position="float" orientation="portrait"><label>Figures 11–19.</label><caption><p><bold>11–15</bold> <italic><tp:taxon-name>Archimicrodon</tp:taxon-name></italic> (s.s) <italic>malukensis</italic>: <bold>11</bold> male (holotype), habitus lateral <bold>12</bold> male (holotype), head frontal <bold>13</bold> female (paratype), head frontal <bold>14</bold> male (holotype, wing <bold>15</bold> male (paratype), genitalia lateral <bold>16–17</bold> <italic><tp:taxon-name>Archimicrodon (Hovamicrodon) silvester</tp:taxon-name></italic> male (holotype): <bold>16</bold> habitus lateral <bold>17</bold> wing <bold>18–19</bold> <italic><tp:taxon-name>Archimicrodon (Hovamicrodon)</tp:taxon-name></italic>: <bold>18</bold> <italic><tp:taxon-name>Archimicrodon nubecula</tp:taxon-name></italic> female (holotype), scutellum <bold>19</bold> <italic><tp:taxon-name>Archimicrodon silvester</tp:taxon-name></italic> male (holotype), genitalia lateral.</p></caption><graphic xmlns:xlink="http://www.w3.org/1999/xlink" xlink:href="ZooKeys-288-001-g004.jpg" position="float" orientation="portrait" xlink:type="simple"/></fig><fig id="F5" position="float" orientation="portrait"><label>Figures 20–26.</label><caption><p><bold>20–22</bold> <italic><tp:taxon-name>Archimicrodon</tp:taxon-name></italic> (s.l.) <italic>fenestrellatus</italic> male (holotype): <bold>20</bold> habitus dorsal <bold>21</bold> habitus lateral <bold>22</bold> genitalia lateral <bold>23–26</bold> <italic>Archimicrodon</italic> (s.l.), male genitalia lateral: <bold>23</bold> <italic><tp:taxon-name>Archimicrodon brevicornis</tp:taxon-name></italic> (syntype) <bold>24</bold> <italic><tp:taxon-name>Archimicrodon simplex</tp:taxon-name></italic> (South Korea, coll. RMNH) <bold>25</bold> <italic><tp:taxon-name>Archimicrodon venosus</tp:taxon-name></italic> (holotype <italic><tp:taxon-name>Microdon papuanus</tp:taxon-name></italic> van Doesburg, jun. syn.) <bold>26</bold> <italic><tp:taxon-name>Archimicrodon</tp:taxon-name></italic> cf. <italic>fergusoni</italic> (Australia, coll. CSCA).</p></caption><graphic xmlns:xlink="http://www.w3.org/1999/xlink" xlink:href="ZooKeys-288-001-g005.jpg" position="float" orientation="portrait" xlink:type="simple"/></fig></tp:treatment-sec><ref-list><ref id="B42"><mixed-citation xmlns:xlink="http://www.w3.org/1999/xlink" xlink:type="simple"><person-group><name name-style="western"><surname>Hull</surname><given-names>FM</given-names></name></person-group> (<year>1945</year>)<article-title> Some undescribed syrphid flies.</article-title><source>Proceedings of the New England Zoological Club </source><volume>23</volume>: <fpage>71</fpage>-<lpage>78</lpage>.</mixed-citation></ref><ref id="B68"><mixed-citation xmlns:xlink="http://www.w3.org/1999/xlink" xlink:type="simple"><person-group><name name-style="western"><surname>Reemer</surname><given-names>M</given-names></name><name name-style="western"><surname>Ståhls</surname><given-names>G</given-names></name></person-group> (<year>in press</year>)<source> Phylogenetic relationships of Microdontinae (Diptera: Syrphidae) based on parsimony analyses of combined molecular and morphological characters. Systematic Entomology 38.</source></mixed-citation></ref><ref id="B48"><mixed-citation xmlns:xlink="http://www.w3.org/1999/xlink" xlink:type="simple"><person-group><name name-style="western"><surname>Keiser</surname><given-names>F</given-names></name></person-group> (<year>1971</year>)<article-title> Syrphidae von Madagaskar (Dipt.).</article-title><source>Verhandlungen der Naturforschenden Gesellschaft in Basel </source><volume>81</volume>: <fpage>223</fpage>-<lpage>318</lpage>.</mixed-citation></ref><ref id="B3"><mixed-citation xmlns:xlink="http://www.w3.org/1999/xlink" xlink:type="simple"><person-group><name name-style="western"><surname>Bezzi</surname><given-names>M</given-names></name></person-group> (<year>1915</year>)<source> The Syrphidae of the Ethiopian region.</source><publisher-name>British Museum (Natural History)</publisher-name>, <publisher-loc>London</publisher-loc>, <lpage>146</lpage> pp.</mixed-citation></ref></ref-list></tp:taxon-treatment>
