# Supplementary material for: Generic revision and species classification of the Microdontinae (Diptera, Syrphidae)
Source: Zookeys. 2013 Apr 12;(288):1–213. doi: 10.3897/zookeys.288.4095 (PMC3690914; doi:10.3897/zookeys.288.4095)
Supplement: XML Treatment for Bardistopus [file zookeys.288.4095-treatment4.xml]

<!DOCTYPE tp:taxon-treatment
  PUBLIC "-//TaxonX//DTD Taxonomic Treatment Publishing DTD v0 20100105//EN" "tax-treatment-NSO.dtd">
<tp:taxon-treatment xmlns:tp="http://www.plazi.org/taxpub"><tp:treatment-meta><mixed-citation publication-type="journal"><person-group><name><surname>Reemer</surname><given-names>Menno</given-names></name><name><surname>Ståhls</surname><given-names>Gunilla</given-names></name></person-group><article-title>Generic revision and species classification of the Microdontinae (Diptera, Syrphidae)</article-title><source>Zookeys</source><day>12</day><month>4</month><year>2013</year><volume>2013</volume><issue>288</issue><fpage>1</fpage><lpage>213</lpage><pub-id pub-id-type="doi">10.3897/zookeys.288.4095</pub-id></mixed-citation></tp:treatment-meta><tp:nomenclature><tp:taxon-name>
                        <tp:taxon-name-part taxon-name-part-type="genus">Bardistopus</tp:taxon-name-part>
                    <object-id xmlns:xlink="http://www.w3.org/1999/xlink" xlink:type="simple">http://species-id.net/wiki/Bardistopus</object-id>
								</tp:taxon-name><tp:taxon-authority>Mann</tp:taxon-authority><xref ref-type="fig" rid="F7">Figs 35–37</xref><tp:nomenclature-citation-list><tp:nomenclature-citation><tp:taxon-name>Bardistopus</tp:taxon-name><comment> Mann, 1920: 61. Type species: <italic><tp:taxon-name>Bardistopus papuanum</tp:taxon-name></italic> Mann, 1920: 61, by original designation.</comment></tp:nomenclature-citation></tp:nomenclature-citation-list></tp:nomenclature><tp:treatment-sec sec-type="Description"><title>Description.</title><p>Body length: 6–7 mm. Small, dark flies with very long antennae and oval abdomen, which in lateral view appears constricted. Head slightly wider than thorax. Face evenly convex. Lateral oral margins not produced. Vertex flat. Occiput ventrally narrow; dorsally slightly widened. Eye bare. Eyes in male not converging at level of frons; mutual distance much larger than width of antennal fossa. Antennal fossa about as high as wide. Antenna longer than distance between antennal fossa and anterior oral margin. Basoflagellomere about six times as long as scape. Postpronotum bare. Scutellum semicircular; without calcars. Anepisternum without sulcus; pilose anteriorly and posteriorly, widely bare in between. Anepimeron pilose on dorsal half, bare on ventral half. Katepimeron flat; pilose. Wing: vein R4+5 with posterior appendix; vein M1 perpendicular to vein R4+5 and vein M; crossvein r-m located around basal 1/7 of cell dm. Abdomen oval in dorsal view, but in lateral view appearing constricted due to flattened segment 2. Tergites 3 and 4 fused. Male genitalia: phallus furcate, with furcation point in apical half, strongly bent dorsad; epandrium without ventrolateral ridge; surstylus elongate, bent dorsad.</p></tp:treatment-sec><tp:treatment-sec sec-type="Diagnosis"><title>Diagnosis.</title><p>Vein R4+5 with posterior appendix. Postpronotum bare. Abdomen in dorsal view oval; in lateral view constricted at segment 2. Basoflagellomere about six times as long as scape.</p></tp:treatment-sec><tp:treatment-sec sec-type="Discussion"><title>Discussion.</title><p>No statements about taxonomic affinities of <italic><tp:taxon-name>Bardistopus</tp:taxon-name></italic> have been made previously, except <xref ref-type="bibr" rid="B12">Cheng and Thompson (2008)</xref> who wrote that the name was ‘established for a <italic><tp:taxon-name>Microdon</tp:taxon-name></italic> species, which has a greatly elongate basoflagellomere’. Clearly the taxon does not belong to <italic><tp:taxon-name>Microdon</tp:taxon-name></italic>, because of the long basoflagellomere and the structure of the male genitalia (apically furcate phallus). These characters, combined with the bare postpronotum, suggest it might be related to <italic><tp:taxon-name>Paramixogaster</tp:taxon-name></italic>. However, the phylogenetic analysis of morphological characters by <xref ref-type="bibr" rid="B68">Reemer and Ståhls (in press)</xref> place it as a sister group of a clade containing taxa of which the male has a furcate basoflagellomere: <italic><tp:taxon-name>Schizoceratomyia</tp:taxon-name></italic>, <italic><tp:taxon-name>Furcantenna</tp:taxon-name></italic> and <italic><tp:taxon-name>Carreramyia</tp:taxon-name></italic>. Future studies employing molecular data could help elucidate the phylogenetic affinities of <italic><tp:taxon-name>Bardistopus</tp:taxon-name></italic>.</p><p><!--PageBreak-->According to <xref ref-type="bibr" rid="B56">Mann (1920)</xref> the type specimens of the type species are females, but actually both are males (coll. USNM).</p></tp:treatment-sec><tp:treatment-sec sec-type="distribution"><title>Diversity and distribution.</title><p>Described species: 1. Solomon Islands: Ugi.</p></tp:treatment-sec><tp:treatment-sec><!--Section generated to contain objects referenced in tp:taxon-treatment.--><fig id="F7" position="float" orientation="portrait"><label>Figures 35–42.</label><caption><p><bold>35–37</bold> <italic><tp:taxon-name>Bardistopus papuanum</tp:taxon-name></italic> male (holotype): <bold>35</bold> habitus dorsal <bold>36</bold> habitus lateral <bold>37</bold> genitalia lateral <bold>38–41</bold> <italic><tp:taxon-name>Carreramyia megacephalus</tp:taxon-name></italic> male (Costa Rica, coll. M. Hauser): <bold>38</bold> habitus dorsal <bold>39</bold> head frontal <bold>40</bold> habitus lateral <bold>41</bold> genitalia lateral (Costa Rica, coll. RMNH) <bold>42–43</bold> <italic><tp:taxon-name>Ceratophya notata</tp:taxon-name></italic> male (holotype): <bold>42</bold> habitus dorsal <bold>43</bold> habitus lateral.</p></caption><graphic xmlns:xlink="http://www.w3.org/1999/xlink" xlink:href="ZooKeys-288-001-g007.jpg" position="float" orientation="portrait" xlink:type="simple"/></fig></tp:treatment-sec><ref-list><ref id="B12"><mixed-citation xmlns:xlink="http://www.w3.org/1999/xlink" xlink:type="simple"><person-group><name name-style="western"><surname>Cheng</surname><given-names>X-Y</given-names></name><name name-style="western"><surname>Thompson</surname><given-names>FC</given-names></name></person-group> (<year>2008</year>)<article-title> A generic conspectus of the Microdontinae (Diptera: Syrphidae) with the description of two new genera from Africa and China.</article-title><source>Zootaxa </source><volume>1879</volume>: <fpage>21</fpage>-<lpage>48</lpage>.</mixed-citation></ref><ref id="B68"><mixed-citation xmlns:xlink="http://www.w3.org/1999/xlink" xlink:type="simple"><person-group><name name-style="western"><surname>Reemer</surname><given-names>M</given-names></name><name name-style="western"><surname>Ståhls</surname><given-names>G</given-names></name></person-group> (<year>in press</year>)<source> Phylogenetic relationships of Microdontinae (Diptera: Syrphidae) based on parsimony analyses of combined molecular and morphological characters. Systematic Entomology 38.</source></mixed-citation></ref><ref id="B56"><mixed-citation xmlns:xlink="http://www.w3.org/1999/xlink" xlink:type="simple"><person-group><name name-style="western"><surname>Mann</surname><given-names>WM</given-names></name></person-group> (<year>1920</year>)<article-title> Ant guests from Fiji and the British Solomon Islands.</article-title><source>Annals of the Entomological Society of America </source><volume>13</volume>: <fpage>60</fpage>-<lpage>69</lpage>.</mixed-citation></ref></ref-list></tp:taxon-treatment>
