# Supplementary material for: Generic revision and species classification of the Microdontinae (Diptera, Syrphidae)
Source: Zookeys. 2013 Apr 12;(288):1–213. doi: 10.3897/zookeys.288.4095 (PMC3690914; doi:10.3897/zookeys.288.4095)
Supplement: XML Treatment for Carreramyia [file zookeys.288.4095-treatment5.xml]

<!DOCTYPE tp:taxon-treatment
  PUBLIC "-//TaxonX//DTD Taxonomic Treatment Publishing DTD v0 20100105//EN" "tax-treatment-NSO.dtd">
<tp:taxon-treatment xmlns:tp="http://www.plazi.org/taxpub"><tp:treatment-meta><mixed-citation publication-type="journal"><person-group><name><surname>Reemer</surname><given-names>Menno</given-names></name><name><surname>Ståhls</surname><given-names>Gunilla</given-names></name></person-group><article-title>Generic revision and species classification of the Microdontinae (Diptera, Syrphidae)</article-title><source>Zookeys</source><day>12</day><month>4</month><year>2013</year><volume>2013</volume><issue>288</issue><fpage>1</fpage><lpage>213</lpage><pub-id pub-id-type="doi">10.3897/zookeys.288.4095</pub-id></mixed-citation></tp:treatment-meta><tp:nomenclature><tp:taxon-name>
                        <tp:taxon-name-part taxon-name-part-type="genus">Carreramyia</tp:taxon-name-part>
                    <object-id xmlns:xlink="http://www.w3.org/1999/xlink" xlink:type="simple">http://species-id.net/wiki/Carreramyia</object-id>
								</tp:taxon-name><tp:taxon-authority>Doesburg</tp:taxon-authority><tp:taxon-status xmlns:xlink="http://www.w3.org/1999/xlink" xlink:type="simple">stat. n.</tp:taxon-status><xref ref-type="fig" rid="F7">Figs 38–41</xref><tp:nomenclature-citation-list><tp:nomenclature-citation><tp:taxon-name>Carreramyia</tp:taxon-name><comment> van Doesburg, 1966: 93. Type species: <italic><tp:taxon-name>Microdon megacephalus</tp:taxon-name></italic> Shannon, 1925: 213, by original designation.</comment></tp:nomenclature-citation></tp:nomenclature-citation-list></tp:nomenclature><tp:treatment-sec sec-type="Description"><title>Description.</title><p>Body length: 5–8 mm. Yellowish brown or black flies, tergites sometimes yellow with dark vittae. Mimics of stingless, <italic><tp:taxon-name>Trigona</tp:taxon-name></italic>-like bees (<tp:taxon-name>Apidae</tp:taxon-name>: <tp:taxon-name>Meliponini</tp:taxon-name>), due to the brush-like pilosity of the hind tibiae and the more or less triangular abdomen. Head wider than thorax. Face more or less straight in profile; wider than eye. Lateral oral margins not produced. Vertex strongly produced. Occiput ventrally narrow, dorsally widened. Eye bare. Eyes in male not approaching each other; separated over distance much wider than antennal fossa. Antennal fossa about as high as wide. Antenna longer than distance between antennal fossa and anterior oral margin. Antenna inserted below dorsal eye margin; basoflagellomere at least four times as long as scape, bifurcate in male, unfurcate in female; bare. Postpronotum pilose. Anepisternum without sulcus; continually pilose on dorsal half, bare on ventral half. Anepimeron pilose on dorsal half, bare on ventral half. Katepimeron convex; bare. Wing: vein R4+5 without posterior appendix; vein M1 perpendicular to R4+5 and M; crossvein r-m located close to bm-cu. Abdomen more or less triangular, with tergites 3 and 4 narrower than tergite 2. Tergites 3 and 4 fused. Sternite 1 bare or pilose. Male genitalia: phallus straight, furcate near apex; hypandrium with bulb-like base and basolateral bulges; epandrium without ventrolateral ridge.</p></tp:treatment-sec><tp:treatment-sec sec-type="Diagnosis"><title>Diagnosis.</title><p>Hind tibia widened and with long, brush-like pilosity. Vein R4+5 without posterior appendix. Vertex strongly produced but not shining and convex. Basoflagellomere at least four times as long as scape, bifurcate in male.</p></tp:treatment-sec><tp:treatment-sec sec-type="distribution"><title>Diversity and distribution.</title><p>Described species: 2. Only the type species, <italic><tp:taxon-name>Carreramyia megacephalus</tp:taxon-name></italic> (Shannon, 1925), is known from more than one specimen (Panama and Costa Rica). The other species was found in Peru. Descriptions of two additional species from Peru and Surinam are in preparation by the first author. Apparently the genus is widespread in the Neotropical region.</p></tp:treatment-sec><tp:treatment-sec><!--Section generated to contain objects referenced in tp:taxon-treatment.--><fig id="F7" position="float" orientation="portrait"><label>Figures 35–42.</label><caption><p><bold>35–37</bold> <italic><tp:taxon-name>Bardistopus papuanum</tp:taxon-name></italic> male (holotype): <bold>35</bold> habitus dorsal <bold>36</bold> habitus lateral <bold>37</bold> genitalia lateral <bold>38–41</bold> <italic><tp:taxon-name>Carreramyia megacephalus</tp:taxon-name></italic> male (Costa Rica, coll. M. Hauser): <bold>38</bold> habitus dorsal <bold>39</bold> head frontal <bold>40</bold> habitus lateral <bold>41</bold> genitalia lateral (Costa Rica, coll. RMNH) <bold>42–43</bold> <italic><tp:taxon-name>Ceratophya notata</tp:taxon-name></italic> male (holotype): <bold>42</bold> habitus dorsal <bold>43</bold> habitus lateral.</p></caption><graphic xmlns:xlink="http://www.w3.org/1999/xlink" xlink:href="ZooKeys-288-001-g007.jpg" position="float" orientation="portrait" xlink:type="simple"/></fig></tp:treatment-sec></tp:taxon-treatment>
