# Supplementary material for: Generic revision and species classification of the Microdontinae (Diptera, Syrphidae)
Source: Zookeys. 2013 Apr 12;(288):1–213. doi: 10.3897/zookeys.288.4095 (PMC3690914; doi:10.3897/zookeys.288.4095)
Supplement: XML Treatment for Ceratophya [file zookeys.288.4095-treatment6.xml]

<!DOCTYPE tp:taxon-treatment
  PUBLIC "-//TaxonX//DTD Taxonomic Treatment Publishing DTD v0 20100105//EN" "tax-treatment-NSO.dtd">
<tp:taxon-treatment xmlns:tp="http://www.plazi.org/taxpub"><tp:treatment-meta><mixed-citation publication-type="journal"><person-group><name><surname>Reemer</surname><given-names>Menno</given-names></name><name><surname>Ståhls</surname><given-names>Gunilla</given-names></name></person-group><article-title>Generic revision and species classification of the Microdontinae (Diptera, Syrphidae)</article-title><source>Zookeys</source><day>12</day><month>4</month><year>2013</year><volume>2013</volume><issue>288</issue><fpage>1</fpage><lpage>213</lpage><pub-id pub-id-type="doi">10.3897/zookeys.288.4095</pub-id></mixed-citation></tp:treatment-meta><tp:nomenclature><tp:taxon-name>
                        <tp:taxon-name-part taxon-name-part-type="genus">Ceratophya</tp:taxon-name-part>
                    <object-id xmlns:xlink="http://www.w3.org/1999/xlink" xlink:type="simple">http://species-id.net/wiki/Ceratophya</object-id>
								</tp:taxon-name><tp:taxon-authority>Wiedemann</tp:taxon-authority><xref ref-type="fig" rid="F8">Figs 42–45</xref><tp:nomenclature-citation-list><tp:nomenclature-citation><tp:taxon-name>Ceratophya</tp:taxon-name><comment> Wiedemann, 1824: 14. Type species <italic><tp:taxon-name>Ceratophya notata</tp:taxon-name></italic> Wiedemann, 1824: 14, by subsequent designation of <xref ref-type="bibr" rid="B4">Blanchard (1846</xref>: 145).</comment></tp:nomenclature-citation><!--PageBreak--><tp:nomenclature-citation><tp:taxon-name>Ceratophyia</tp:taxon-name><comment> Osten Sacken, 1858: 46. Misspelling.</comment></tp:nomenclature-citation></tp:nomenclature-citation-list></tp:nomenclature><tp:treatment-sec sec-type="Description"><title>Description.</title><p>Body length: 7–9 mm. Relatively small, black and yellow flies with long antennae and oval abdomen. Face in profile straight, with anterior oral margin somewhat produced ventrad; laterally depressed, therefore slightly carinate medially; somewhat wider than an eye. Lateral oral margins not produced. Vertex flat. Occiput narrow ventrally, slightly widened dorsally. Eye bare. Eyes in male not approaching each other, eye margins parallel; mutual distance much larger than width of antennal fossa. Antennal fossa about as high as wide. Antenna longer than distance between antennal fossa and anterior oral margin; basoflagellomere longer than scape; elongate, oval. Postpronotum pilose. Anepisternum with shallow sulcus; entirely short pilose, except bare on ventral 1/4. Anepimeron entirely pilose. Katepimeron weakly convex; bare. Scutellum semicircular or apicomedially sulcate; without calcars. Wing: vein R4+5 with posterior appendix; vein M1 perpendicular to vein R4+5 and vein M. Legs: hind tibia somewhat swollen; hind metatarsus enlarged, quadrate, sometimes with strong basoventral tooth. Abdomen with tergite 4 in lateral view more or less perpendicular to tergite 2. Tergites 3 and 4 not fused, able to articulate independently; in female with posterior margin of tergite 3 strongly overlapping tergite 4. Male genitalia: phallus strongly bent dorsally, furcate basally, with ejaculatory hood dorsally strongly elongate and thus forming a third process about equally long as two aedeagal processes; epandrium with ventrolateral ridges.</p></tp:treatment-sec><tp:treatment-sec sec-type="Diagnosis"><title>Diagnosis.</title><p>Tergites 3 and 4 not fused, strongly overlapping. Tergite 4 in lateral view more or less perpendicular to tergite 2. Basoflagellomere bare; longer than scape.</p></tp:treatment-sec><tp:treatment-sec sec-type="Discussion"><title>Discussion.</title><p><xref ref-type="bibr" rid="B12">Cheng and Thompson (2008)</xref> point out the confused taxonomic history of <italic><tp:taxon-name>Ceratophya</tp:taxon-name></italic>. Unlike these authors, who consider the group as a subgroup of <italic><tp:taxon-name>Microdon</tp:taxon-name></italic>, it here treated as a separate genus. This is done because of the phylogenetic results of <xref ref-type="bibr" rid="B68">Reemer and Ståhls (in press)</xref> and because it does not agree with the diagnosis of <italic><tp:taxon-name>Microdon</tp:taxon-name></italic> as defined in the present paper.</p></tp:treatment-sec><tp:treatment-sec sec-type="distribution"><title>Diversity and distribution.</title><p>Described species: 4. Description of one additional species from <tp:taxon-name>Argentina</tp:taxon-name> is in preparation by the first author. Known from Central and South America (Panama to northern <tp:taxon-name>Argentina</tp:taxon-name>).</p></tp:treatment-sec><tp:treatment-sec><!--Section generated to contain objects referenced in tp:taxon-treatment.--><fig id="F8" position="float" orientation="portrait"><label>Figures 44–52.</label><caption><p><bold>44–45</bold> <italic><tp:taxon-name>Ceratophya</tp:taxon-name></italic>: <bold>44</bold> <italic><tp:taxon-name>Ceratophya panamensis</tp:taxon-name></italic> female (paratype), abdomen lateral <bold>45</bold> <italic><tp:taxon-name>Ceratophya notata</tp:taxon-name></italic> male (holotype), genitalia <bold>46–52</bold> <italic><tp:taxon-name>Ceratrichomyia</tp:taxon-name></italic> males (holotypes): <bold>46</bold> <italic><tp:taxon-name>Ceratophya behara</tp:taxon-name></italic>, habitus dorsal <bold>47</bold> <italic><tp:taxon-name>Ceratophya behara</tp:taxon-name></italic>, habitus lateral <bold>48</bold> <italic><tp:taxon-name>Ceratophya bullabucca</tp:taxon-name></italic>, habitus dorsal <bold>49</bold> <italic><tp:taxon-name>Ceratophya bullabucca</tp:taxon-name></italic>, habitus lateral <bold>50</bold> <italic><tp:taxon-name>Ceratophya bullabucca</tp:taxon-name></italic>, head frontal <bold>51</bold> <italic><tp:taxon-name>Ceratophya angolensis</tp:taxon-name></italic>, habitus dorsal <bold>52</bold> <italic><tp:taxon-name>Ceratophya angolensis</tp:taxon-name></italic>, habitus lateral.</p></caption><graphic xmlns:xlink="http://www.w3.org/1999/xlink" xlink:href="ZooKeys-288-001-g008.jpg" position="float" orientation="portrait" xlink:type="simple"/></fig></tp:treatment-sec><ref-list><ref id="B4"><mixed-citation xmlns:xlink="http://www.w3.org/1999/xlink" xlink:type="simple"><person-group><name name-style="western"><surname>Blanchard</surname><given-names>E</given-names></name></person-group> (<year>1846</year>)<article-title> Diptères. Athéricères.</article-title> In: <person-group><name name-style="western"><surname>Audouin</surname><given-names>JV</given-names></name><name name-style="western"><surname>Blanchard</surname><given-names>CE</given-names></name><name name-style="western"><surname>Doyère</surname><given-names>L</given-names></name><name name-style="western"><surname>Milne</surname><given-names>Edwards H</given-names></name></person-group> (<role>Eds</role>). <issue-title>Le Règne Animal distribué d’après son organisation, pour servir de base a l’histoire naturelle des animaux, et d’introduction a l’anatomie comparée.</issue-title><source>Crochard &amp; C<sup>ie</sup>, Paris</source>: <fpage>1</fpage>-<lpage>443</lpage>.</mixed-citation></ref><ref id="B12"><mixed-citation xmlns:xlink="http://www.w3.org/1999/xlink" xlink:type="simple"><person-group><name name-style="western"><surname>Cheng</surname><given-names>X-Y</given-names></name><name name-style="western"><surname>Thompson</surname><given-names>FC</given-names></name></person-group> (<year>2008</year>)<article-title> A generic conspectus of the Microdontinae (Diptera: Syrphidae) with the description of two new genera from Africa and China.</article-title><source>Zootaxa </source><volume>1879</volume>: <fpage>21</fpage>-<lpage>48</lpage>.</mixed-citation></ref><ref id="B68"><mixed-citation xmlns:xlink="http://www.w3.org/1999/xlink" xlink:type="simple"><person-group><name name-style="western"><surname>Reemer</surname><given-names>M</given-names></name><name name-style="western"><surname>Ståhls</surname><given-names>G</given-names></name></person-group> (<year>in press</year>)<source> Phylogenetic relationships of Microdontinae (Diptera: Syrphidae) based on parsimony analyses of combined molecular and morphological characters. Systematic Entomology 38.</source></mixed-citation></ref></ref-list></tp:taxon-treatment>
