# Supplementary material for: Generic revision and species classification of the Microdontinae (Diptera, Syrphidae)
Source: Zookeys. 2013 Apr 12;(288):1–213. doi: 10.3897/zookeys.288.4095 (PMC3690914; doi:10.3897/zookeys.288.4095)
Supplement: XML Treatment for Ceratrichomyia [file zookeys.288.4095-treatment7.xml]

<!DOCTYPE tp:taxon-treatment
  PUBLIC "-//TaxonX//DTD Taxonomic Treatment Publishing DTD v0 20100105//EN" "tax-treatment-NSO.dtd">
<tp:taxon-treatment xmlns:tp="http://www.plazi.org/taxpub"><tp:treatment-meta><mixed-citation publication-type="journal"><person-group><name><surname>Reemer</surname><given-names>Menno</given-names></name><name><surname>Ståhls</surname><given-names>Gunilla</given-names></name></person-group><article-title>Generic revision and species classification of the Microdontinae (Diptera, Syrphidae)</article-title><source>Zookeys</source><day>12</day><month>4</month><year>2013</year><volume>2013</volume><issue>288</issue><fpage>1</fpage><lpage>213</lpage><pub-id pub-id-type="doi">10.3897/zookeys.288.4095</pub-id></mixed-citation></tp:treatment-meta><tp:nomenclature><tp:taxon-name>
                        <tp:taxon-name-part taxon-name-part-type="genus">Ceratrichomyia</tp:taxon-name-part>
                    <object-id xmlns:xlink="http://www.w3.org/1999/xlink" xlink:type="simple">http://species-id.net/wiki/Ceratrichomyia</object-id>
								</tp:taxon-name><tp:taxon-authority>Séguy</tp:taxon-authority><tp:taxon-status xmlns:xlink="http://www.w3.org/1999/xlink" xlink:type="simple">stat. n.</tp:taxon-status><xref ref-type="fig" rid="F8">Figs 46</xref><xref ref-type="fig" rid="F9">–58</xref><tp:nomenclature-citation-list><tp:nomenclature-citation><tp:taxon-name>Ceratrichomyia</tp:taxon-name><comment> Séguy, 1951: 14. Type species: <italic><tp:taxon-name>Ceratrichomyia behara</tp:taxon-name></italic> Séguy, 1951: 14, by original designation.</comment></tp:nomenclature-citation></tp:nomenclature-citation-list></tp:nomenclature><tp:treatment-sec sec-type="Description"><title>Description.</title><p>Body length: 7–10 mm. Slender, black flies with yellow markings and a constricted abdomen. Head wider than thorax, face and vertex wider than an eye. Face ventrally produced in profile; wider than an eye. Lateral oral margins not produced. Vertex swollen. Occiput narrow ventrally, strongly widened dorsally. Eye <!--PageBreak-->bare. Eyes in male not approaching each other; smallest mutual distance much larger than width of antennal fossa. Antennal fossa about as high as wide. Antenna longer than height of head. Basoflagellomere at least three times as long as scape; with long pilosity. Postpronotum pilose or bare. Mesoscutum with transverse suture complete. Scutellum without calcars. Anepisternum with deep sulcus; entirely pilose. Anepimeron entirely pilose. Katepimeron convex; pilose or bare. Wing: vein R4+5 with posterior appendix; vein M1 straight, perpendicular to R4+5 and M; postero-apical corner of cell r4+5 rectangular, with small appendix; crossvein r-m located around basal 1/4 of cell dm. Abdomen constricted at segment 2. Tergites 3 and 4 not fused, able to articulate independently. Sternite 1 bare. Sternite 4 in male covered by genital capsule, therefore not visible without removing genitalia. Male genitalia: phallus straight or slightly bent dorsad, with spherical base very large, at least as long as remaining part of phallus; phallus furcate near apex; epandrium with or without ventrolateral ridge; surstylus deeply furcate.</p><p><bold>Diagnosis.</bold> The combination of a complete transverse suture on the mesoscutum and a constricted abdomen is only found in <italic><tp:taxon-name>Ceratrichomyia</tp:taxon-name></italic>,<italic><tp:taxon-name>Indascia</tp:taxon-name></italic> Keiser, Indascia, 1958, <italic><tp:taxon-name>Thompsodon</tp:taxon-name></italic> gen. n. and certain species of <italic><tp:taxon-name>Paramixogaster</tp:taxon-name></italic> Brunetti, 1923. Males are easily distinguished from all these taxa by the long pilosity of the basoflagellomere, and also by sternite 4, which is covered by the genital capsule. From <italic><tp:taxon-name>Paramixogaster</tp:taxon-name></italic> this genus also differs by the unfused tergites 3 and 4. Females are unknown.</p><p><bold>Discussion.</bold> <xref ref-type="bibr" rid="B78">Séguy (1951)</xref> attributed one species to this genus. He designated a male and a female as ‘types’, and another male as ‘cotype’. These are here all considered as syntypes. Examination of these three specimens made clear that they belong to three different species, which makes it necessary to designate a lectotype. The male with the following label data is here designated as lectotype. Label 1: “Madagascar, Behara”; label 2 (blue): “Museum Paris, III-38, A. Seyrig”; label 3 (red): “Type”; label 4: “<italic><tp:taxon-name>Ceratrichomyia behara</tp:taxon-name></italic> type du genre [male symbol] Séguy 50”; coll. MNHN. A redescription of the lecotype is given in the next section of the present paper. By this lectotype designation, the other two syntypes become paralectotypes. The male collected in Bekily (Madagascar) belongs to a new species of <italic><tp:taxon-name>Ceratrichomyia</tp:taxon-name></italic>, which is described in the present paper as <italic><tp:taxon-name>Ceratrichomyia bullabucca</tp:taxon-name></italic> spec. n. The female paralectotype, collected in Bekily, is here considered to belong to a previously undescribed species of <italic><tp:taxon-name>Paramixogaster</tp:taxon-name></italic>, because it possesses all characters described as diagnostic for that genus (see genus account). A description of that species is given under the name <italic><tp:taxon-name>Paramixogaster piptotus</tp:taxon-name></italic> sp. n. A third species attributed to this genus, <italic><tp:taxon-name>Ceratrichomyia angolensis</tp:taxon-name></italic> sp. n., is described from Angola.</p><p>The long pilosity of the male basoflagellomere was used by <xref ref-type="bibr" rid="B78">Séguy (1951)</xref> as a character to set his African genus <italic><tp:taxon-name>Ceratrichomyia</tp:taxon-name></italic> apart from other <tp:taxon-name>Microdontinae</tp:taxon-name>. This character is also present in <italic><tp:taxon-name>Ptilobactrum</tp:taxon-name></italic> Bezzi, 1915, another African taxon. Apparently Séguy was not aware of this, as he did not refer to <italic><tp:taxon-name>Ptilobactrum</tp:taxon-name></italic>. <xref ref-type="bibr" rid="B12">Cheng and Thompson (2008)</xref> did notice the similarity in antennal structure in both taxa and, <!--PageBreak-->based on the descriptions, proposed to regard <italic><tp:taxon-name>Ceratrichomyia</tp:taxon-name></italic> as a subjective junior synonym of <italic><tp:taxon-name>Ptilobactrum</tp:taxon-name></italic>.</p><p>Study of the type specimens of <italic><tp:taxon-name>Ceratricomyia</tp:taxon-name></italic> and <italic><tp:taxon-name>Ptilobactrum</tp:taxon-name></italic> revealed that these taxa are in fact very different. While <italic><tp:taxon-name>Ceratrichomyia</tp:taxon-name></italic> has, for instance, a constricted abdomen with unfused tergites 3 and 4, <italic><tp:taxon-name>Ptilobactrum</tp:taxon-name></italic> has a conical abdomen with fused tergites 3 and 4. The structures of the male genitalia are also very different (compare <xref ref-type="fig" rid="F9">Figs 56–58</xref> with 326), e.g. with a deeply furcate surstylus in <italic><tp:taxon-name>Ceratrichomyia</tp:taxon-name></italic> and an unfurcate one in <italic><tp:taxon-name>Ptilobactrum</tp:taxon-name></italic>. Considering these morphological differences, and supported by the phylogenetic results of <xref ref-type="bibr" rid="B68">Reemer and Ståhls (in press)</xref>, <italic><tp:taxon-name>Ceratrichomyia</tp:taxon-name></italic> is here re-instated as a valid genus.</p><p><bold>Diversity and distribution.</bold> Described species: 3. Two species are known from Madagascar, one from the African mainland (Angola).</p></tp:treatment-sec><tp:treatment-sec><!--Section generated to contain objects referenced in tp:taxon-treatment.--><fig id="F8" position="float" orientation="portrait"><label>Figures 44–52.</label><caption><p><bold>44–45</bold> <italic><tp:taxon-name>Ceratophya</tp:taxon-name></italic>: <bold>44</bold> <italic><tp:taxon-name>Ceratophya panamensis</tp:taxon-name></italic> female (paratype), abdomen lateral <bold>45</bold> <italic><tp:taxon-name>Ceratophya notata</tp:taxon-name></italic> male (holotype), genitalia <bold>46–52</bold> <italic><tp:taxon-name>Ceratrichomyia</tp:taxon-name></italic> males (holotypes): <bold>46</bold> <italic><tp:taxon-name>Ceratophya behara</tp:taxon-name></italic>, habitus dorsal <bold>47</bold> <italic><tp:taxon-name>Ceratophya behara</tp:taxon-name></italic>, habitus lateral <bold>48</bold> <italic><tp:taxon-name>Ceratophya bullabucca</tp:taxon-name></italic>, habitus dorsal <bold>49</bold> <italic><tp:taxon-name>Ceratophya bullabucca</tp:taxon-name></italic>, habitus lateral <bold>50</bold> <italic><tp:taxon-name>Ceratophya bullabucca</tp:taxon-name></italic>, head frontal <bold>51</bold> <italic><tp:taxon-name>Ceratophya angolensis</tp:taxon-name></italic>, habitus dorsal <bold>52</bold> <italic><tp:taxon-name>Ceratophya angolensis</tp:taxon-name></italic>, habitus lateral.</p></caption><graphic xmlns:xlink="http://www.w3.org/1999/xlink" xlink:href="ZooKeys-288-001-g008.jpg" position="float" orientation="portrait" xlink:type="simple"/></fig><fig id="F9" position="float" orientation="portrait"><label>Figures 53–60.</label><caption><p><bold>53–55</bold> <italic><tp:taxon-name>Ceratrichomyia angolensis</tp:taxon-name></italic> male (holotype): <bold>53</bold> head frontal <bold>54</bold> head lateral <bold>55</bold> wing. <bold>56–58</bold> <italic><tp:taxon-name>Ceratrichomyia</tp:taxon-name></italic> males (holotypes): <bold>56</bold> <italic><tp:taxon-name>Ceratrichomyia angolensis</tp:taxon-name></italic> <bold>57</bold> <italic><tp:taxon-name>Ceratrichomyia behara</tp:taxon-name></italic> <bold>58</bold> <italic><tp:taxon-name>Ceratrichomyia bullabucca</tp:taxon-name></italic> <bold>59–60</bold> <italic><tp:taxon-name>Ceriomicrodon petiolatus</tp:taxon-name></italic> male (holotype): <bold>59</bold> habitus lateral <bold>60</bold> genitalia lateral.</p></caption><graphic xmlns:xlink="http://www.w3.org/1999/xlink" xlink:href="ZooKeys-288-001-g009.jpg" position="float" orientation="portrait" xlink:type="simple"/></fig></tp:treatment-sec><ref-list><ref id="B78"><mixed-citation xmlns:xlink="http://www.w3.org/1999/xlink" xlink:type="simple"><person-group><name name-style="western"><surname>Séguy</surname><given-names>E</given-names></name></person-group> (<year>1951</year>)<article-title> Trois nouveaux syrphides de Madagascar (Dipt.).</article-title><source>Revue Française d’Entomologie </source><volume>18</volume>: <fpage>14</fpage>-<lpage>18</lpage>.</mixed-citation></ref><ref id="B12"><mixed-citation xmlns:xlink="http://www.w3.org/1999/xlink" xlink:type="simple"><person-group><name name-style="western"><surname>Cheng</surname><given-names>X-Y</given-names></name><name name-style="western"><surname>Thompson</surname><given-names>FC</given-names></name></person-group> (<year>2008</year>)<article-title> A generic conspectus of the Microdontinae (Diptera: Syrphidae) with the description of two new genera from Africa and China.</article-title><source>Zootaxa </source><volume>1879</volume>: <fpage>21</fpage>-<lpage>48</lpage>.</mixed-citation></ref><ref id="B68"><mixed-citation xmlns:xlink="http://www.w3.org/1999/xlink" xlink:type="simple"><person-group><name name-style="western"><surname>Reemer</surname><given-names>M</given-names></name><name name-style="western"><surname>Ståhls</surname><given-names>G</given-names></name></person-group> (<year>in press</year>)<source> Phylogenetic relationships of Microdontinae (Diptera: Syrphidae) based on parsimony analyses of combined molecular and morphological characters. Systematic Entomology 38.</source></mixed-citation></ref></ref-list></tp:taxon-treatment>
