# Supplementary material for: Generic revision and species classification of the Microdontinae (Diptera, Syrphidae)
Source: Zookeys. 2013 Apr 12;(288):1–213. doi: 10.3897/zookeys.288.4095 (PMC3690914; doi:10.3897/zookeys.288.4095)
Supplement: XML Treatment for Ceriomicrodon [file zookeys.288.4095-treatment8.xml]

<!DOCTYPE tp:taxon-treatment
  PUBLIC "-//TaxonX//DTD Taxonomic Treatment Publishing DTD v0 20100105//EN" "tax-treatment-NSO.dtd">
<tp:taxon-treatment xmlns:tp="http://www.plazi.org/taxpub"><tp:treatment-meta><mixed-citation publication-type="journal"><person-group><name><surname>Reemer</surname><given-names>Menno</given-names></name><name><surname>Ståhls</surname><given-names>Gunilla</given-names></name></person-group><article-title>Generic revision and species classification of the Microdontinae (Diptera, Syrphidae)</article-title><source>Zookeys</source><day>12</day><month>4</month><year>2013</year><volume>2013</volume><issue>288</issue><fpage>1</fpage><lpage>213</lpage><pub-id pub-id-type="doi">10.3897/zookeys.288.4095</pub-id></mixed-citation></tp:treatment-meta><tp:nomenclature><tp:taxon-name>
                        <tp:taxon-name-part taxon-name-part-type="genus">Ceriomicrodon</tp:taxon-name-part>
                    <object-id xmlns:xlink="http://www.w3.org/1999/xlink" xlink:type="simple">http://species-id.net/wiki/Ceriomicrodon</object-id>
								</tp:taxon-name><tp:taxon-authority>Hull</tp:taxon-authority><xref ref-type="fig" rid="F9">Figs 59–60</xref><tp:nomenclature-citation-list><tp:nomenclature-citation><tp:taxon-name>Ceriomicrodon</tp:taxon-name><comment> Hull, 1937a: 25. Type species: <italic><tp:taxon-name>Ceriomicrodon petiolatus</tp:taxon-name></italic> Hull, 1937: 25, by original designation.</comment></tp:nomenclature-citation></tp:nomenclature-citation-list></tp:nomenclature><tp:treatment-sec sec-type="Description"><title>Description.</title><p>Body length: 11 mm. Very slender, wasp-like flies with long antennae and constricted abdomen. Face convex, somewhat produced on ventral half; narrower than an eye. Lateral oral margins clearly produced. Vertex flat. Occiput ventrally narrow, dorsally somewhat widened. Eye bare; frontally with narrow, horizontal area of enlarged ommatidia at level of antenna. Eyes in male strongly convergent at level of frons. Antennal fossa about 1.5 times as wide as high. Antenna longer than height of head; basoflagellomere more than twice as long as scape; bare. Postpronotum bare. Anepisternum with shallow sulcus; pilose along posterior margin and sparsely anterodorsally, widely bare in between. Anepimeron entirely pilose. Katepimeron flat; bare. Scutellum semicircular; without calcars. Wing: vein R4+5 with posterior appendix; vein M1 perpendicular to vein R4+5; postero-apical corner of cell r4+5 widely rounded; crossvein r-m located around basal 1/3 of cell dm. Abdomen very slender, constricted at tergite 2. Tergite 2 longer than thorax, about as long as tergites 3-5 together. Tergites 3 and 4 fused. Male genitalia: phallus furcate near apex, with dorsal process long and whip-like, ventral process very short; epandrium with ventrolateral ridge.</p></tp:treatment-sec><tp:treatment-sec sec-type="Diagnosis"><title>Diagnosis.</title><p>Postpronotum bare. Vein R4+5 with posterior appendix. Postero-apical corner of cell r4+5 widely rounded. Abdomen constricted. Tergite 2 longer than thorax.</p></tp:treatment-sec><tp:treatment-sec sec-type="Discussion"><title>Discussion.</title><p><italic><tp:taxon-name>Ceriomicrodon</tp:taxon-name></italic> is treated as a subgenus of <italic><tp:taxon-name>Microdon</tp:taxon-name></italic> by <xref ref-type="bibr" rid="B105">Thompson et al. (1976)</xref> and <xref ref-type="bibr" rid="B12">Cheng and Thompson (2008)</xref>. However, it does not agree with the diagnosis of <italic><tp:taxon-name>Microdon</tp:taxon-name></italic> as used in the present paper, because of several characters (e.g. <!--PageBreak-->postpronotum bare, abdomen petiolate, phallus with dorsal process long and whip-like). In addition, the phylogenetic results of <xref ref-type="bibr" rid="B68">Reemer and Ståhls (in press)</xref> indicate a relationship with e.g. <italic><tp:taxon-name>Pseudomicrodon</tp:taxon-name></italic> and <italic><tp:taxon-name>Rhopalosyrphus</tp:taxon-name></italic>.</p></tp:treatment-sec><tp:treatment-sec sec-type="distribution"><title>Diversity and distribution.</title><p>Described species: 1. Known from Central (Mato Grosso) and Northern Brazil (Roraima).</p></tp:treatment-sec><tp:treatment-sec><!--Section generated to contain objects referenced in tp:taxon-treatment.--><fig id="F9" position="float" orientation="portrait"><label>Figures 53–60.</label><caption><p><bold>53–55</bold> <italic><tp:taxon-name>Ceratrichomyia angolensis</tp:taxon-name></italic> male (holotype): <bold>53</bold> head frontal <bold>54</bold> head lateral <bold>55</bold> wing. <bold>56–58</bold> <italic><tp:taxon-name>Ceratrichomyia</tp:taxon-name></italic> males (holotypes): <bold>56</bold> <italic><tp:taxon-name>Ceratrichomyia angolensis</tp:taxon-name></italic> <bold>57</bold> <italic><tp:taxon-name>Ceratrichomyia behara</tp:taxon-name></italic> <bold>58</bold> <italic><tp:taxon-name>Ceratrichomyia bullabucca</tp:taxon-name></italic> <bold>59–60</bold> <italic><tp:taxon-name>Ceriomicrodon petiolatus</tp:taxon-name></italic> male (holotype): <bold>59</bold> habitus lateral <bold>60</bold> genitalia lateral.</p></caption><graphic xmlns:xlink="http://www.w3.org/1999/xlink" xlink:href="ZooKeys-288-001-g009.jpg" position="float" orientation="portrait" xlink:type="simple"/></fig></tp:treatment-sec><ref-list><ref id="B105"><mixed-citation xmlns:xlink="http://www.w3.org/1999/xlink" xlink:type="simple"><person-group><name name-style="western"><surname>Thompson</surname><given-names>FC</given-names></name><name name-style="western"><surname>Vockeroth</surname><given-names>JR</given-names></name><name name-style="western"><surname>Sedman</surname><given-names>YS</given-names></name></person-group> (<year>1976</year>)<article-title> Family Syrphidae.</article-title><source>A catalogue of the Diptera of the Americas south of the United States </source><volume>46</volume>: <fpage>1</fpage>-<lpage>195</lpage>.</mixed-citation></ref><ref id="B12"><mixed-citation xmlns:xlink="http://www.w3.org/1999/xlink" xlink:type="simple"><person-group><name name-style="western"><surname>Cheng</surname><given-names>X-Y</given-names></name><name name-style="western"><surname>Thompson</surname><given-names>FC</given-names></name></person-group> (<year>2008</year>)<article-title> A generic conspectus of the Microdontinae (Diptera: Syrphidae) with the description of two new genera from Africa and China.</article-title><source>Zootaxa </source><volume>1879</volume>: <fpage>21</fpage>-<lpage>48</lpage>.</mixed-citation></ref><ref id="B68"><mixed-citation xmlns:xlink="http://www.w3.org/1999/xlink" xlink:type="simple"><person-group><name name-style="western"><surname>Reemer</surname><given-names>M</given-names></name><name name-style="western"><surname>Ståhls</surname><given-names>G</given-names></name></person-group> (<year>in press</year>)<source> Phylogenetic relationships of Microdontinae (Diptera: Syrphidae) based on parsimony analyses of combined molecular and morphological characters. Systematic Entomology 38.</source></mixed-citation></ref></ref-list></tp:taxon-treatment>
