# Supplementary material for: Generic revision and species classification of the Microdontinae (Diptera, Syrphidae)
Source: Zookeys. 2013 Apr 12;(288):1–213. doi: 10.3897/zookeys.288.4095 (PMC3690914; doi:10.3897/zookeys.288.4095)
Supplement: XML Treatment for Cervicorniphora [file zookeys.288.4095-treatment9.xml]

<!DOCTYPE tp:taxon-treatment
  PUBLIC "-//TaxonX//DTD Taxonomic Treatment Publishing DTD v0 20100105//EN" "tax-treatment-NSO.dtd">
<tp:taxon-treatment xmlns:tp="http://www.plazi.org/taxpub"><tp:treatment-meta><mixed-citation publication-type="journal"><person-group><name><surname>Reemer</surname><given-names>Menno</given-names></name><name><surname>Ståhls</surname><given-names>Gunilla</given-names></name></person-group><article-title>Generic revision and species classification of the Microdontinae (Diptera, Syrphidae)</article-title><source>Zookeys</source><day>12</day><month>4</month><year>2013</year><volume>2013</volume><issue>288</issue><fpage>1</fpage><lpage>213</lpage><pub-id pub-id-type="doi">10.3897/zookeys.288.4095</pub-id></mixed-citation></tp:treatment-meta><tp:nomenclature><tp:taxon-name>
                        <tp:taxon-name-part taxon-name-part-type="genus">Cervicorniphora</tp:taxon-name-part>
                    <object-id xmlns:xlink="http://www.w3.org/1999/xlink" xlink:type="simple">http://species-id.net/wiki/Cervicorniphora</object-id>
								</tp:taxon-name><tp:taxon-authority>Hull</tp:taxon-authority><tp:taxon-status xmlns:xlink="http://www.w3.org/1999/xlink" xlink:type="simple">stat. n.</tp:taxon-status><xref ref-type="fig" rid="F10">Figs 61–62</xref><tp:nomenclature-citation-list><tp:nomenclature-citation><tp:taxon-name>Cervicorniphora</tp:taxon-name><comment> Hull, 1945: 75. Type species: <italic><tp:taxon-name>Microdon alcicornis</tp:taxon-name></italic> Ferguson, 1926a: 171, by original designation.</comment></tp:nomenclature-citation></tp:nomenclature-citation-list></tp:nomenclature><tp:treatment-sec sec-type="Description"><title>Description.</title><p>Body length: 8 mm. Broadly built flies with oval abdomen. Head wider than thorax. Face convex in profile; wider than an eye. Lateral oral margins not produced. Antennal fossa about as wide as high. Vertex flat. Occiput rather wide, dorsally strongly widened. Eye bare. Eye margins in male not converging at level of frons; with mutual distance about five times the width of antennal fossa. Antenna longer than distance between antennal fossa and anterior oral margin; basoflagellomere longer than scape, bare, bifurcate, with dorsal branch narrower and shorter than ventral branch, ventral branch strongly curved; arista well-developed. Postpronotum pilose. Scutellum semicircular; without calcars. Anepisternum moderately sulcate; pilose anteriorly and posteriorly, bare medially. Anepimeron entirely pilose. Katepimeron convex; bare. Wing: vein R4+5 with posterior appendix; vein M1 perpendicular to vein R4+5; postero-apical corner of cell r4+5 widely rounded; crossvein r-m located around basal 1/4 of cell dm. Abdomen oval, about 1.5 times as long as wide. Tergites 3 and 4 fused. Male genitalia: phallus unfurcate; epandrium without ventrolateral ridge; surstylus with long posterior process and wide anterior lamella. Female unknown.</p></tp:treatment-sec><tp:treatment-sec sec-type="Diagnosis"><title>Diagnosis.</title><p>Basoflagellomere bifurcate. Vein R4+5 with posterior appendix.</p></tp:treatment-sec><tp:treatment-sec sec-type="Discussion"><title>Discussion.</title><p>Although <xref ref-type="bibr" rid="B23">Ferguson (1926a)</xref> argued that the furcate antenna provides insufficient basis for erecting a new genus for <italic><tp:taxon-name>Microdon alcicornis</tp:taxon-name></italic>, <xref ref-type="bibr" rid="B42">Hull (1945)</xref> decided to erect <italic><tp:taxon-name>Cervicorniphora</tp:taxon-name></italic> for this species, as a subgenus of <italic><tp:taxon-name>Microdon</tp:taxon-name></italic>. <xref ref-type="bibr" rid="B12">Cheng and Thompson (2008)</xref> also considered this genus-group as a subgenus of <italic><tp:taxon-name>Microdon</tp:taxon-name></italic>. The phylogenetic analysis of morphological characters by <xref ref-type="bibr" rid="B68">Reemer and Ståhls (in press)</xref> did not provide many clues as to the taxonomic affinities of this taxon, although it seems clear that it is not related to other taxa in which the male has a furcate basoflagellomere. As the characters of <italic><tp:taxon-name>Cervicorniphora</tp:taxon-name></italic> (e.g. phallus not furcate) do not fit in the concept of <italic><tp:taxon-name>Microdon</tp:taxon-name></italic> s.s. (phallus furcate near base) as defined in the current paper, <italic><tp:taxon-name>Cervicorniphora</tp:taxon-name></italic> is here raised to genus rank, to avoid disrupting the monophyly of <italic><tp:taxon-name>Microdon</tp:taxon-name></italic>.</p><p>The female is unknown. In most other microdontine taxa in which the male has a furcate basoflagellomere (e.g. <italic><tp:taxon-name>Carreramyia</tp:taxon-name></italic>, <italic><tp:taxon-name>Schizoceratomyia</tp:taxon-name></italic>), the female has an unfur<!--PageBreak-->cate basoflagellomere. So, the possibility that the female of <italic><tp:taxon-name>Cervicorniphora</tp:taxon-name></italic> has unfurcate antennae should be taken into account.</p></tp:treatment-sec><tp:treatment-sec sec-type="distribution"><title>Diversity and distribution.</title><p>Described species: 1. Australia: New South Wales, Queensland and Tasmania (<xref ref-type="bibr" rid="B23">Ferguson 1926a</xref>).</p></tp:treatment-sec><tp:treatment-sec><!--Section generated to contain objects referenced in tp:taxon-treatment.--><fig id="F10" position="float" orientation="portrait"><label>Figures 61–67.</label><caption><p><bold>61–62</bold> <italic><tp:taxon-name>Cervicorniphora alcicornis</tp:taxon-name></italic> male (Australia, coll. USNM): <bold>61</bold> habitus lateral <bold>62</bold> genitalia lateral <bold>63–65</bold> <italic><tp:taxon-name>Chrysidimyia chrysidimima</tp:taxon-name></italic> male (holotype): <bold>63</bold> habitus dorsal <bold>64</bold> habitus lateral <bold>65</bold> genitalia lateral <bold>66–67</bold> <italic><tp:taxon-name>Chrysidimyia chrysidimima</tp:taxon-name></italic> male (holotype): <bold>66</bold> head frontal <bold>67</bold> head lateral.</p></caption><graphic xmlns:xlink="http://www.w3.org/1999/xlink" xlink:href="ZooKeys-288-001-g010.jpg" position="float" orientation="portrait" xlink:type="simple"/></fig></tp:treatment-sec><ref-list><ref id="B23"><mixed-citation xmlns:xlink="http://www.w3.org/1999/xlink" xlink:type="simple"><person-group><name name-style="western"><surname>Ferguson</surname><given-names>EW</given-names></name></person-group> (<year>1926a</year>)<article-title> Revision of Australian Syrphidae (Diptera). Part I.</article-title><source>Proceedings of the Linnean Society of New South Wales </source><volume>51</volume>: <fpage>137</fpage>-<lpage>183</lpage>.</mixed-citation></ref><ref id="B42"><mixed-citation xmlns:xlink="http://www.w3.org/1999/xlink" xlink:type="simple"><person-group><name name-style="western"><surname>Hull</surname><given-names>FM</given-names></name></person-group> (<year>1945</year>)<article-title> Some undescribed syrphid flies.</article-title><source>Proceedings of the New England Zoological Club </source><volume>23</volume>: <fpage>71</fpage>-<lpage>78</lpage>.</mixed-citation></ref><ref id="B12"><mixed-citation xmlns:xlink="http://www.w3.org/1999/xlink" xlink:type="simple"><person-group><name name-style="western"><surname>Cheng</surname><given-names>X-Y</given-names></name><name name-style="western"><surname>Thompson</surname><given-names>FC</given-names></name></person-group> (<year>2008</year>)<article-title> A generic conspectus of the Microdontinae (Diptera: Syrphidae) with the description of two new genera from Africa and China.</article-title><source>Zootaxa </source><volume>1879</volume>: <fpage>21</fpage>-<lpage>48</lpage>.</mixed-citation></ref><ref id="B68"><mixed-citation xmlns:xlink="http://www.w3.org/1999/xlink" xlink:type="simple"><person-group><name name-style="western"><surname>Reemer</surname><given-names>M</given-names></name><name name-style="western"><surname>Ståhls</surname><given-names>G</given-names></name></person-group> (<year>in press</year>)<source> Phylogenetic relationships of Microdontinae (Diptera: Syrphidae) based on parsimony analyses of combined molecular and morphological characters. Systematic Entomology 38.</source></mixed-citation></ref></ref-list></tp:taxon-treatment>
