# Supplementary material for: Generic revision and species classification of the Microdontinae (Diptera, Syrphidae)
Source: Zookeys. 2013 Apr 12;(288):1–213. doi: 10.3897/zookeys.288.4095 (PMC3690914; doi:10.3897/zookeys.288.4095)
Supplement: XML Treatment for Chrysidimyia [file zookeys.288.4095-treatment10.xml]

<!DOCTYPE tp:taxon-treatment
  PUBLIC "-//TaxonX//DTD Taxonomic Treatment Publishing DTD v0 20100105//EN" "tax-treatment-NSO.dtd">
<tp:taxon-treatment xmlns:tp="http://www.plazi.org/taxpub"><tp:treatment-meta><mixed-citation publication-type="journal"><person-group><name><surname>Reemer</surname><given-names>Menno</given-names></name><name><surname>Ståhls</surname><given-names>Gunilla</given-names></name></person-group><article-title>Generic revision and species classification of the Microdontinae (Diptera, Syrphidae)</article-title><source>Zookeys</source><day>12</day><month>4</month><year>2013</year><volume>2013</volume><issue>288</issue><fpage>1</fpage><lpage>213</lpage><pub-id pub-id-type="doi">10.3897/zookeys.288.4095</pub-id></mixed-citation></tp:treatment-meta><tp:nomenclature><tp:taxon-name>
                        <tp:taxon-name-part taxon-name-part-type="genus">Chrysidimyia</tp:taxon-name-part>
                    <object-id xmlns:xlink="http://www.w3.org/1999/xlink" xlink:type="simple">http://species-id.net/wiki/Chrysidimyia</object-id>
								</tp:taxon-name><tp:taxon-authority>Hull</tp:taxon-authority><xref ref-type="fig" rid="F10">Figs 63–67</xref><tp:nomenclature-citation-list><tp:nomenclature-citation><tp:taxon-name>Chrysidimyia</tp:taxon-name><comment> Hull, 1937b: 116. Type species: <italic><tp:taxon-name>Chrysidimyia chrysidimima</tp:taxon-name></italic> 1937: 116, by original designation. Name emended by <xref ref-type="bibr" rid="B105">Thompson et al. (1976)</xref>.</comment></tp:nomenclature-citation></tp:nomenclature-citation-list></tp:nomenclature><tp:treatment-sec sec-type="Description"><title>Description.</title><p>Body length: 8–10 mm. Metallic green to bluish flies (legs may be yellowish), entire body densely and coarsely punctate, mimics of <tp:taxon-name>Chrysididae</tp:taxon-name> (<tp:taxon-name>Hymenoptera</tp:taxon-name>). Head about as wide as thorax. Face convexly produced in profile; about as wide as an eye. Lateral oral margins produced. Vertex flat. Occiput ventrally narrow, dorsally strongly widened. Eye densely pilose. Eyes in male with mutual distance smaller than width of antennal fossa. Antennal fossa twice as wide as high, dorsally covered by ‘shelf-like’ extension of frons. Antenna longer than distance between antennal fossa and anterior oral margin; basoflagellomere longer than scape, oval; bare. Postpronotum pilose. Notal wing lamina strongly developed; partly overlapping membranes around wing insertion. Scutellum semicircular; with calcars. Anepisternum moderately sulcate; with bare part limited to ventral half. Anepimeron entirely pilose. Katepimeron flat; bare. Katatergum carinate. Wing: vein R4+5 with posterior appendix; vein M1 perpendicular to vein R4+5; postero-apical corner of cell r4+5 widely rounded; crossvein r-m located around basal 1/4 of cell dm. Abdomen oval, about 1.5 times as long as wide. Posterior margin of tergite 1 angular. Tergites 3 and 4 fused. Male genitalia: phallus unfurcate; epandrium without ventrolateral ridge; surstylus furcate, with anterior part short and wide, posterior process long and narrow.</p></tp:treatment-sec><tp:treatment-sec sec-type="Diagnosis"><title>Diagnosis.</title><p>Head, thorax and abdomen metallic green or blue. Antennal fossa twice as wide as high, dorsally covered by ‘shelf-like’ extension of frons.</p></tp:treatment-sec><tp:treatment-sec sec-type="Discussion"><title>Discussion.</title><p><italic><tp:taxon-name>Chrysidimyia</tp:taxon-name></italic> was treated as a synonym of <italic><tp:taxon-name>Microdon</tp:taxon-name></italic> by <xref ref-type="bibr" rid="B105">Thompson et al. (1976)</xref>, but the unfurcate phallus and the phylogenetic results of <xref ref-type="bibr" rid="B68">Reemer and Ståhls (in press)</xref> indicate that this status cannot be maitained. Instead, the male genitalia of <italic><tp:taxon-name>Chrysidimyia</tp:taxon-name></italic> (<xref ref-type="fig" rid="F10">Fig. 65</xref>) resemble those of <italic><tp:taxon-name>Laetodon</tp:taxon-name></italic> (<xref ref-type="fig" rid="F18">Fig. 135</xref>); these taxa share an unfurcate phallus and a long posterior process on the surstylus. These taxa also have their metallic body colouration and pilose eyes in common. These characters may suggest a phylogenetic relationship, although this is not found by <xref ref-type="bibr" rid="B68">Reemer and Ståhls (in press)</xref>, who recovered <italic><tp:taxon-name>Chrysidimyia</tp:taxon-name></italic> in a large polytomy. Besides, the ‘shelf-like’ extension of the frons and dense punctuation of the body are not found in <italic><tp:taxon-name>Laetodon</tp:taxon-name></italic>. For this reason, we prefer to treat the groups separately.</p></tp:treatment-sec><tp:treatment-sec sec-type="distribution"><title>Diversity and distribution.</title><p>Described species: 1. One additional, undescribed species is known to the first author. All known records are from the Amazon region of South America, including the Guyana shield.</p><!--PageBreak--></tp:treatment-sec><tp:treatment-sec><!--Section generated to contain objects referenced in tp:taxon-treatment.--><fig id="F10" position="float" orientation="portrait"><label>Figures 61–67.</label><caption><p><bold>61–62</bold> <italic><tp:taxon-name>Cervicorniphora alcicornis</tp:taxon-name></italic> male (Australia, coll. USNM): <bold>61</bold> habitus lateral <bold>62</bold> genitalia lateral <bold>63–65</bold> <italic><tp:taxon-name>Chrysidimyia chrysidimima</tp:taxon-name></italic> male (holotype): <bold>63</bold> habitus dorsal <bold>64</bold> habitus lateral <bold>65</bold> genitalia lateral <bold>66–67</bold> <italic><tp:taxon-name>Chrysidimyia chrysidimima</tp:taxon-name></italic> male (holotype): <bold>66</bold> head frontal <bold>67</bold> head lateral.</p></caption><graphic xmlns:xlink="http://www.w3.org/1999/xlink" xlink:href="ZooKeys-288-001-g010.jpg" position="float" orientation="portrait" xlink:type="simple"/></fig><fig id="F18" position="float" orientation="portrait"><label>Figures 128–135.</label><caption><p><bold>Figures 128–129.</bold> <italic><tp:taxon-name>Kryptopyga sulawesiana</tp:taxon-name></italic> male (holotype): <bold>128</bold> head frontal <bold>129</bold> wing <bold>130–131</bold> <italic><tp:taxon-name>Kryptopyga</tp:taxon-name></italic>, male genitalia <bold>130</bold> <italic><tp:taxon-name>Kryptopyga pendulosa</tp:taxon-name></italic> (holotype) <bold>131</bold> <italic><tp:taxon-name>Kryptopyga sulawesiana</tp:taxon-name></italic> (holotype) <bold>132–134</bold> <italic><tp:taxon-name>Laetodon violens</tp:taxon-name></italic> male (Jamaica, coll. RMNH): <bold>132</bold> habitus dorsal <bold>133</bold> habitus lateral <bold>134</bold> head frontal <bold>135</bold> <italic><tp:taxon-name>Laetodon laetus</tp:taxon-name></italic> male (USA, Georgia, coll. RMNH), genitalia lateral.</p></caption><graphic xmlns:xlink="http://www.w3.org/1999/xlink" xlink:href="ZooKeys-288-001-g018.jpg" position="float" orientation="portrait" xlink:type="simple"/></fig></tp:treatment-sec><ref-list><ref id="B105"><mixed-citation xmlns:xlink="http://www.w3.org/1999/xlink" xlink:type="simple"><person-group><name name-style="western"><surname>Thompson</surname><given-names>FC</given-names></name><name name-style="western"><surname>Vockeroth</surname><given-names>JR</given-names></name><name name-style="western"><surname>Sedman</surname><given-names>YS</given-names></name></person-group> (<year>1976</year>)<article-title> Family Syrphidae.</article-title><source>A catalogue of the Diptera of the Americas south of the United States </source><volume>46</volume>: <fpage>1</fpage>-<lpage>195</lpage>.</mixed-citation></ref><ref id="B68"><mixed-citation xmlns:xlink="http://www.w3.org/1999/xlink" xlink:type="simple"><person-group><name name-style="western"><surname>Reemer</surname><given-names>M</given-names></name><name name-style="western"><surname>Ståhls</surname><given-names>G</given-names></name></person-group> (<year>in press</year>)<source> Phylogenetic relationships of Microdontinae (Diptera: Syrphidae) based on parsimony analyses of combined molecular and morphological characters. Systematic Entomology 38.</source></mixed-citation></ref></ref-list></tp:taxon-treatment>
