# Supplementary material for: Generic revision and species classification of the Microdontinae (Diptera, Syrphidae)
Source: Zookeys. 2013 Apr 12;(288):1–213. doi: 10.3897/zookeys.288.4095 (PMC3690914; doi:10.3897/zookeys.288.4095)
Supplement: XML Treatment for Domodon [file zookeys.288.4095-treatment11.xml]

<!DOCTYPE tp:taxon-treatment
  PUBLIC "-//TaxonX//DTD Taxonomic Treatment Publishing DTD v0 20100105//EN" "tax-treatment-NSO.dtd">
<tp:taxon-treatment xmlns:tp="http://www.plazi.org/taxpub"><tp:treatment-meta><mixed-citation publication-type="journal"><person-group><name><surname>Reemer</surname><given-names>Menno</given-names></name><name><surname>Ståhls</surname><given-names>Gunilla</given-names></name></person-group><article-title>Generic revision and species classification of the Microdontinae (Diptera, Syrphidae)</article-title><source>Zookeys</source><day>12</day><month>4</month><year>2013</year><volume>2013</volume><issue>288</issue><fpage>1</fpage><lpage>213</lpage><pub-id pub-id-type="doi">10.3897/zookeys.288.4095</pub-id></mixed-citation></tp:treatment-meta><tp:nomenclature><tp:taxon-name>
                        <tp:taxon-name-part taxon-name-part-type="genus">Domodon</tp:taxon-name-part>
                    <object-id xmlns:xlink="http://www.w3.org/1999/xlink" xlink:type="simple">urn:lsid:zoobank.org:act:EB942C77-8F1C-4095-B98A-74BF58F6E810</object-id>
								<object-id xmlns:xlink="http://www.w3.org/1999/xlink" xlink:type="simple">http://species-id.net/wiki/Domodon</object-id>
								</tp:taxon-name><tp:taxon-authority>Reemer</tp:taxon-authority><tp:taxon-status xmlns:xlink="http://www.w3.org/1999/xlink" xlink:type="simple">gen. n.</tp:taxon-status><xref ref-type="fig" rid="F11">Figs 68–73</xref></tp:nomenclature><tp:treatment-sec sec-type="Type species"><title>Type species:</title><p><italic><tp:taxon-name>Domodon zodiacus</tp:taxon-name></italic> Reemer spec. n. Type locality: Surinam, Paramaribo.</p></tp:treatment-sec><tp:treatment-sec sec-type="Description"><title>Description.</title><p>Body length: 6–8 mm. Moderately small flies with short antennae and oval abdomen. Head a little wider than thorax. Face convex; about as wide as or narrower than an eye. Lateral oral margins weakly produced. Vertex convexly produced, more or less shining, sparsely pilose, almost bare on anterior half. Occiput ventrally narrow, dorsally widened. Eye bare. Eye margins in male weakly converging at level of frons, with mutual distance 3-5 times width of antennal fossa. Antennal fossa about as wide as high. Antenna longer than distance between antennal fossa and anterior oral margin; basoflagellomere as long as or longer than scape, bare. Postpronotum pilose. Scutellum semicircular; with calcars. Anepisternum sulcate; pilose anterodorsally and posteriorly, widely bare in between. Anepimeron entirely pilose. Katepimeron almost flat to convex; often with wrinkled texture; bare. Wing: vein R4+5 with posterior appendix; vein M1 perpendicular to vein R4+5; postero-apical corner of cell r4+5 rectangular, with small appendix; crossvein r-m located between basal 1/6 to 1/4 of cell dm. Abdomen oval, about 1.5 to 2 times as long as wide. Tergites 3 and 4 fused. Sternite 1 bare. Male genitalia: phallus furcate near apex, with dorsal process long and whip-like, ventral process very short; epandrium with ventrolateral ridge.</p></tp:treatment-sec><tp:treatment-sec sec-type="Diagnosis"><title>Diagnosis</title><p><bold>.</bold> Vertex convexly produced. Abdomen oval. Vein R4+5 with posterior appendix. Tergites 3 and 4 fused. Membrane between sternites 2 and 3 much less wide than sternite 2.</p></tp:treatment-sec><tp:treatment-sec sec-type="Discussion"><title>Discussion.</title><p>All species assigned to this genus were previously undescribed or are still undescribed.</p><p>The phylogenetic analysis based on morphology places the type species (<italic><tp:taxon-name>Domodon zodiacus</tp:taxon-name></italic> sp. n.) in the same clade as <italic><tp:taxon-name>Omegasyrphus</tp:taxon-name></italic> Giglio-Tos, 1891, <italic><tp:taxon-name>Pseudomicrodon</tp:taxon-name></italic> Hull, 1937 and <italic><tp:taxon-name>Rhopalosyrphus</tp:taxon-name></italic> Giglio-Tos, 1891 (<xref ref-type="bibr" rid="B68">Reemer and Ståhls in press</xref>). In addition to this phylogenetic evidence, the male genitalia of these taxa are all similar in the structure of the phallus and the shape of the surstylus. Because of the oval, non-constricted abdomen, <italic><tp:taxon-name>Domodon</tp:taxon-name></italic> species superficially may seem most similar to <italic><tp:taxon-name>Omegasyrphus</tp:taxon-name></italic>, but differ from that genus by the convex and sparsely pilose vertex, the long antenna, and the medially widely bare anepisternum. With <italic><tp:taxon-name>Pseudomicrodon</tp:taxon-name></italic> it shares the convex and sparsely pilose vertex, as well as the structure of the male genitalia, but <italic><tp:taxon-name>Domodon</tp:taxon-name></italic> differs from that genus by the oval (instead of constricted) abdomen.Instead of arbitrarily assigning the species in question to one of the mentioned genera, it is here considered preferable to erect a new genus, so as to emphasize the distinctive features of this group.</p><!--PageBreak--></tp:treatment-sec><tp:treatment-sec sec-type="distribution"><title>Diversity and distribution.</title><p>Described species: 1. Surinam. Four additional, undescribed species are known by the first author from French Guyana, Surinam and Costa Rica. Probably the group is widespread in Central and South America.</p></tp:treatment-sec><tp:treatment-sec sec-type="Etymology"><title>Etymology.</title><p>The generic name is a combination of <italic>domus</italic> and <italic>odon</italic>, with the latter used as a suffix derived from <italic><tp:taxon-name>Microdon</tp:taxon-name></italic>. The Latin word <italic>domus</italic> is here used in the meaning of ‘dome’ and refers to the convex (dome-shaped) vertex of the species in this genus. The name is to be treated as masculine.</p></tp:treatment-sec><tp:treatment-sec><!--Section generated to contain objects referenced in tp:taxon-treatment.--><fig id="F11" position="float" orientation="portrait"><label>Figures 68–75.</label><caption><p><bold>68–73</bold> <italic><tp:taxon-name>Domodon zodiacus</tp:taxon-name></italic> male (holotype): <bold>68</bold> habitus dorsal <bold>69</bold> habitus lateral <bold>70</bold> head frontal <bold>71</bold> head lateral <bold>72</bold> wing <bold>73</bold> genitalia lateral <bold>74–75</bold> <italic><tp:taxon-name>Furcantenna nepalensis</tp:taxon-name></italic> male (holotype): <bold>74</bold> habitus dorsal <bold>75</bold> habitus lateral.</p></caption><graphic xmlns:xlink="http://www.w3.org/1999/xlink" xlink:href="ZooKeys-288-001-g011.jpg" position="float" orientation="portrait" xlink:type="simple"/></fig></tp:treatment-sec><ref-list><ref id="B68"><mixed-citation xmlns:xlink="http://www.w3.org/1999/xlink" xlink:type="simple"><person-group><name name-style="western"><surname>Reemer</surname><given-names>M</given-names></name><name name-style="western"><surname>Ståhls</surname><given-names>G</given-names></name></person-group> (<year>in press</year>)<source> Phylogenetic relationships of Microdontinae (Diptera: Syrphidae) based on parsimony analyses of combined molecular and morphological characters. Systematic Entomology 38.</source></mixed-citation></ref></ref-list></tp:taxon-treatment>
