# Supplementary material for: Generic revision and species classification of the Microdontinae (Diptera, Syrphidae)
Source: Zookeys. 2013 Apr 12;(288):1–213. doi: 10.3897/zookeys.288.4095 (PMC3690914; doi:10.3897/zookeys.288.4095)
Supplement: XML Treatment for Furcantenna [file zookeys.288.4095-treatment12.xml]

<!DOCTYPE tp:taxon-treatment
  PUBLIC "-//TaxonX//DTD Taxonomic Treatment Publishing DTD v0 20100105//EN" "tax-treatment-NSO.dtd">
<tp:taxon-treatment xmlns:tp="http://www.plazi.org/taxpub"><tp:treatment-meta><mixed-citation publication-type="journal"><person-group><name><surname>Reemer</surname><given-names>Menno</given-names></name><name><surname>Ståhls</surname><given-names>Gunilla</given-names></name></person-group><article-title>Generic revision and species classification of the Microdontinae (Diptera, Syrphidae)</article-title><source>Zookeys</source><day>12</day><month>4</month><year>2013</year><volume>2013</volume><issue>288</issue><fpage>1</fpage><lpage>213</lpage><pub-id pub-id-type="doi">10.3897/zookeys.288.4095</pub-id></mixed-citation></tp:treatment-meta><tp:nomenclature><tp:taxon-name>
                        <tp:taxon-name-part taxon-name-part-type="genus">Furcantenna</tp:taxon-name-part>
                    <object-id xmlns:xlink="http://www.w3.org/1999/xlink" xlink:type="simple">http://species-id.net/wiki/Furcantenna</object-id>
								</tp:taxon-name><tp:taxon-authority>Cheng</tp:taxon-authority><xref ref-type="fig" rid="F11">Figs 74</xref><xref ref-type="fig" rid="F12">–80</xref><tp:nomenclature-citation-list><tp:nomenclature-citation><tp:taxon-name>Furcantenna</tp:taxon-name><comment> Cheng, 2008: 29 (in <xref ref-type="bibr" rid="B12">Cheng and Thompson 2008</xref>). Type species: <italic><tp:taxon-name>Furcantenna yangi</tp:taxon-name></italic> Cheng, 2008: 29, by original designation.</comment></tp:nomenclature-citation></tp:nomenclature-citation-list></tp:nomenclature><tp:treatment-sec sec-type="Description"><title>Description.</title><p>Body length: 9–10 mm. Broadly built flies with very wide head, long antennae and widened hind tibiae, bee mimics. Head much wider than thorax. Face slightly convex in profile; wider than eye; laterally depressed; medially weakly carinate. Lateral oral margins not produced. Vertex produced. Occiput ventrally narrow, dorsally widened. Eye bare. Eyes in male not convergent at level of frons; separated over distance much larger than width of antennal fossa. Antennal fossa about as high as wide. Antenna much longer than height of head; basoflagellomere bifurcate at base, with ventral branch a little longer than dorsal branch, both branches entirely long pilose; arista absent. Postpronotum pilose. Anepisternum sulcate. Scutellum apicomedially sulcate. Katepisternum dorsally pilose. Metasternum developed and pilose. Wing: vein R4+5 without posterior appendix; vein M1 perpendicular to R4+5 and M; crossvein r-m located around basal 1/5 of cell dm. Hind tibia and tarsus widened. Abdomen oval. Male genitalia: phallus slightly bent dorsad, with large spherical base; phallus furcate near apex; epandrium without ventrolateral ridge; surstylus approximately oval. Females unknown.</p></tp:treatment-sec><tp:treatment-sec sec-type="Diagnosis"><title>Diagnosis.</title><p>Male with bifurcate basoflagellomere. Katepisternum pilose. Metasternum pilose.</p></tp:treatment-sec><tp:treatment-sec sec-type="distribution"><title>Diversity and distribution.</title><p>Described species: 2. The type species was found in a mountainous area in southeastern China. The second known species, <italic><tp:taxon-name>Furcantenna nepalensis</tp:taxon-name></italic> sp. n., was collected in the Nepalese Himalaya at an altitude of approximately 1800 meters. The discovery of these species in these areas sheds an interesting light on the biogeography of the taxa with a furcate basoflagellomere in the male. Prior to the description of <italic><tp:taxon-name>Furcantenna</tp:taxon-name></italic>, such taxa were almost exclusively known from South America (except for the the apparently unrelated Australian <italic><tp:taxon-name>Cervicorniphora</tp:taxon-name></italic>). The occurrence of the obviously related (<xref ref-type="bibr" rid="B68">Reemer and Ståhls in press</xref>) <italic><tp:taxon-name>Furcantenna</tp:taxon-name></italic> in Oriental mountains on the Asian mainland could possibly be explained as a relict of a wider distribution in early eras.</p><!--PageBreak--></tp:treatment-sec><tp:treatment-sec><!--Section generated to contain objects referenced in tp:taxon-treatment.--><fig id="F11" position="float" orientation="portrait"><label>Figures 68–75.</label><caption><p><bold>68–73</bold> <italic><tp:taxon-name>Domodon zodiacus</tp:taxon-name></italic> male (holotype): <bold>68</bold> habitus dorsal <bold>69</bold> habitus lateral <bold>70</bold> head frontal <bold>71</bold> head lateral <bold>72</bold> wing <bold>73</bold> genitalia lateral <bold>74–75</bold> <italic><tp:taxon-name>Furcantenna nepalensis</tp:taxon-name></italic> male (holotype): <bold>74</bold> habitus dorsal <bold>75</bold> habitus lateral.</p></caption><graphic xmlns:xlink="http://www.w3.org/1999/xlink" xlink:href="ZooKeys-288-001-g011.jpg" position="float" orientation="portrait" xlink:type="simple"/></fig><fig id="F12" position="float" orientation="portrait"><label>Figures 76–84.</label><caption><p><bold>76–80</bold> <italic><tp:taxon-name>Furcantenna nepalensis</tp:taxon-name></italic> male (holotype): <bold>76</bold> abdomen dorsal <bold>77</bold> head frontal <bold>78</bold> head lateral <bold>79</bold> wing <bold>80</bold> genitalia lateral <bold>81–82</bold> <italic><tp:taxon-name>Heliodon doris</tp:taxon-name></italic> male (holotype): <bold>81</bold> habitus dorsal <bold>82</bold> habitus lateral <bold>83–84</bold> <italic><tp:taxon-name>Heliodon doris</tp:taxon-name></italic> female (paratype): <bold>83</bold> habitus dorsal <bold>84</bold> habitus lateral.</p></caption><graphic xmlns:xlink="http://www.w3.org/1999/xlink" xlink:href="ZooKeys-288-001-g012.jpg" position="float" orientation="portrait" xlink:type="simple"/></fig></tp:treatment-sec><ref-list><ref id="B12"><mixed-citation xmlns:xlink="http://www.w3.org/1999/xlink" xlink:type="simple"><person-group><name name-style="western"><surname>Cheng</surname><given-names>X-Y</given-names></name><name name-style="western"><surname>Thompson</surname><given-names>FC</given-names></name></person-group> (<year>2008</year>)<article-title> A generic conspectus of the Microdontinae (Diptera: Syrphidae) with the description of two new genera from Africa and China.</article-title><source>Zootaxa </source><volume>1879</volume>: <fpage>21</fpage>-<lpage>48</lpage>.</mixed-citation></ref><ref id="B68"><mixed-citation xmlns:xlink="http://www.w3.org/1999/xlink" xlink:type="simple"><person-group><name name-style="western"><surname>Reemer</surname><given-names>M</given-names></name><name name-style="western"><surname>Ståhls</surname><given-names>G</given-names></name></person-group> (<year>in press</year>)<source> Phylogenetic relationships of Microdontinae (Diptera: Syrphidae) based on parsimony analyses of combined molecular and morphological characters. Systematic Entomology 38.</source></mixed-citation></ref></ref-list></tp:taxon-treatment>
