# Supplementary material for: Generic revision and species classification of the Microdontinae (Diptera, Syrphidae)
Source: Zookeys. 2013 Apr 12;(288):1–213. doi: 10.3897/zookeys.288.4095 (PMC3690914; doi:10.3897/zookeys.288.4095)
Supplement: XML Treatment for Heliodon [file zookeys.288.4095-treatment13.xml]

<!DOCTYPE tp:taxon-treatment
  PUBLIC "-//TaxonX//DTD Taxonomic Treatment Publishing DTD v0 20100105//EN" "tax-treatment-NSO.dtd">
<tp:taxon-treatment xmlns:tp="http://www.plazi.org/taxpub"><tp:treatment-meta><mixed-citation publication-type="journal"><person-group><name><surname>Reemer</surname><given-names>Menno</given-names></name><name><surname>Ståhls</surname><given-names>Gunilla</given-names></name></person-group><article-title>Generic revision and species classification of the Microdontinae (Diptera, Syrphidae)</article-title><source>Zookeys</source><day>12</day><month>4</month><year>2013</year><volume>2013</volume><issue>288</issue><fpage>1</fpage><lpage>213</lpage><pub-id pub-id-type="doi">10.3897/zookeys.288.4095</pub-id></mixed-citation></tp:treatment-meta><tp:nomenclature><tp:taxon-name>
                        <tp:taxon-name-part taxon-name-part-type="genus">Heliodon</tp:taxon-name-part>
                    <object-id xmlns:xlink="http://www.w3.org/1999/xlink" xlink:type="simple">urn:lsid:zoobank.org:act:6981D4FC-AE41-45D7-942D-10707E8045CE</object-id>
								<object-id xmlns:xlink="http://www.w3.org/1999/xlink" xlink:type="simple">http://species-id.net/wiki/Heliodon</object-id>
								</tp:taxon-name><tp:taxon-authority>Reemer</tp:taxon-authority><tp:taxon-status xmlns:xlink="http://www.w3.org/1999/xlink" xlink:type="simple">gen. n.</tp:taxon-status><xref ref-type="fig" rid="F12">Figs 81</xref><xref ref-type="fig" rid="F13"/><xref ref-type="fig" rid="F14">–96</xref></tp:nomenclature><tp:treatment-sec sec-type="Type species"><title>Type species:</title><p><italic><tp:taxon-name>Microdon tricinctus</tp:taxon-name></italic> de Meijere, 1908: 208. Type locality: Java.</p></tp:treatment-sec><tp:treatment-sec sec-type="Description"><title>Description.</title><p>Body length: 8–12 mm. Moderately slender to broadly built flies with long antennae; abdomen oval, slightly tapering or basally slightly constricted; often with fasciate patterns of golden pile on thorax and abdomen, sometimes with yellow abdominal markings. Head slightly wider or slightly narrower than thorax. Face convex; narrower than to as wide as an eye. Lateral oral margins produced. Vertex flat. Occiput ventrally narrow, dorsally widened. Eye short pilose or bare. Eye margins in male converging at level of frons, with mutual distance 1.5–2 times as large as width of antennal fossa. Antennal fossa about as wide as high. Antenna about as long as distance between antennal fossa and anterior oral margin; basoflagellomere shorter than scape; bare. Postpronotum pilose. Scutellum semicircular; with calcars. Anepisternum sulcate; entirely pilose, except for small bare part ventrally. Anepimeron entirely pilose. Katepimeron convex or nearly flat; with or without wrinkled texture; bare or pilose. Wing: vein R4+5 with posterior appendix; vein M1 more or less straight, perpendicular to vein R4+5; postero-apical corner of cell r4+5 rounded or rectangular, with or without small appendix; crossvein r-m located between basal 1/6 and 1/5 of cell dm. Abdomen oval or basally constricted, 1.5-3 times as long as wide. Tergites 3 and 4 fused. Sternite 1 pilose. Male genitalia: phallus projecting little beyond apex of hypandrium, bent dorsad, furcate with furcation point from halfway to near apex, with both processes about equally long; epandrium without ventrolateral ridge; surstylus with subbasal excavation, dividing surstylus into a basal lamella and a long posterior process.</p></tp:treatment-sec><tp:treatment-sec sec-type="Diagnosis"><title>Diagnosis.</title><p>Vein R4+5 with posterior appendix. Postpronotum pilose. Propleuron bare. Anepisternum almost entirely pilose, at most ventrally with small bare part. Mesonotum with transverse suture incomplete. Basoflagellomere shorter than scape. Tergite 1 long: length/width ratio 1:1.4 to 1:2. Tergite 2: anterior margin less than 1.5 times as wide as posterior margin. Body not entirely metallic green or blue.</p></tp:treatment-sec><tp:treatment-sec sec-type="Discussion"><title>Discussion.</title><p>All previously described species included in this genus were originally described in the genus <italic><tp:taxon-name>Microdon</tp:taxon-name></italic>. In the most recent catalogue of Oriental <tp:taxon-name>Microdontinae</tp:taxon-name> these species were listed under that genus (<xref ref-type="bibr" rid="B50">Knutson et al. 1975</xref>). As <italic><tp:taxon-name>Microdon</tp:taxon-name></italic> is defined more strictly in the present paper, the species can no longer be placed in that genus, hence a new genus is erected. Three new species are described in the present paper.</p></tp:treatment-sec><tp:treatment-sec sec-type="distribution"><title>Diversity and distribution.</title><p>Described species: 8. Oriental, ranging from Sri Lanka to Thailand, Vietnam, Java and Borneo.</p></tp:treatment-sec><tp:treatment-sec sec-type="Etymology"><title>Etymology.</title><p>The generic name is composed of the Greek words <italic>helios</italic> (sun) and <italic>odon</italic>, with the latter part used as a suffix derived from <italic><tp:taxon-name>Microdon</tp:taxon-name></italic>. The first part was chosen to emphasize the Oriental (‘where the sun rises’) distribution of the genus.</p><!--PageBreak--></tp:treatment-sec><tp:treatment-sec><!--Section generated to contain objects referenced in tp:taxon-treatment.--><fig id="F12" position="float" orientation="portrait"><label>Figures 76–84.</label><caption><p><bold>76–80</bold> <italic><tp:taxon-name>Furcantenna nepalensis</tp:taxon-name></italic> male (holotype): <bold>76</bold> abdomen dorsal <bold>77</bold> head frontal <bold>78</bold> head lateral <bold>79</bold> wing <bold>80</bold> genitalia lateral <bold>81–82</bold> <italic><tp:taxon-name>Heliodon doris</tp:taxon-name></italic> male (holotype): <bold>81</bold> habitus dorsal <bold>82</bold> habitus lateral <bold>83–84</bold> <italic><tp:taxon-name>Heliodon doris</tp:taxon-name></italic> female (paratype): <bold>83</bold> habitus dorsal <bold>84</bold> habitus lateral.</p></caption><graphic xmlns:xlink="http://www.w3.org/1999/xlink" xlink:href="ZooKeys-288-001-g012.jpg" position="float" orientation="portrait" xlink:type="simple"/></fig><fig id="F13" position="float" orientation="portrait"><label>Figures 85–93.</label><caption><p><bold>85–87</bold> <italic><tp:taxon-name>Heliodon doris</tp:taxon-name></italic> male (holotype): <bold>85</bold> head frontal <bold>86</bold> head lateral <bold>87</bold> wing <bold>88–90</bold> <italic><tp:taxon-name>Heliodon elisabethanna</tp:taxon-name></italic> female (holotype): <bold>88</bold> habitus dorsal <bold>89</bold> habitus lateral <bold>90</bold> head frontal <bold>91–92</bold> <italic><tp:taxon-name>Heliodon tiber</tp:taxon-name></italic> male (holotype): <bold>91</bold> habitus dorsal <bold>92</bold> head frontal <bold>93</bold> <italic><tp:taxon-name>Heliodon tiber</tp:taxon-name></italic> female (paratype), habitus dorsal.</p></caption><graphic xmlns:xlink="http://www.w3.org/1999/xlink" xlink:href="ZooKeys-288-001-g013.jpg" position="float" orientation="portrait" xlink:type="simple"/></fig><fig id="F14" position="float" orientation="portrait"><label>Figures 94–100.</label><caption><p><bold>94–96</bold> <italic><tp:taxon-name>Heliodon</tp:taxon-name></italic>, male genitalia: <bold>94</bold> <italic><tp:taxon-name>Heliodon doris</tp:taxon-name></italic> (holotype) <bold>95</bold> <italic><tp:taxon-name>Heliodon tiber</tp:taxon-name></italic> (holotype) <bold>96</bold> <italic><tp:taxon-name>Heliodon gloriosus</tp:taxon-name></italic> (holotype of <italic><tp:taxon-name>Microdon aurivesta</tp:taxon-name></italic> Hull, jun. syn.) <bold>97–98</bold> <italic><tp:taxon-name>Hypselosyrphus amazonicus</tp:taxon-name></italic> female (holotype <italic><tp:taxon-name>Microdon scutellaris</tp:taxon-name></italic> Shannon): <bold>97</bold> habitus dorsal <bold>98</bold> habitus lateral <bold>99–100</bold> <italic><tp:taxon-name>Hypselosyrphus trigonus</tp:taxon-name></italic> male (holotype): <bold>99</bold> head frontal <bold>100</bold> head lateral.</p></caption><graphic xmlns:xlink="http://www.w3.org/1999/xlink" xlink:href="ZooKeys-288-001-g014.jpg" position="float" orientation="portrait" xlink:type="simple"/></fig></tp:treatment-sec><ref-list><ref id="B50"><mixed-citation xmlns:xlink="http://www.w3.org/1999/xlink" xlink:type="simple"><person-group><name name-style="western"><surname>Knutson</surname><given-names>LV</given-names></name><name name-style="western"><surname>Thompson</surname><given-names>FC</given-names></name><name name-style="western"><surname>Vockeroth</surname><given-names>JR</given-names></name></person-group> (<year>1975</year>)<article-title> Family Syrphidae.</article-title> In: <person-group><name name-style="western"><surname>Delfinado</surname><given-names>MD</given-names></name><name name-style="western"><surname>Hardy</surname><given-names>DE</given-names></name></person-group> (<role>Eds</role>). <issue-title>A catalog of the Diptera of the Oriental region, Volume II, suborder Brachycera through division Aschiza, suborder Cyclorrhapha.</issue-title><source>University Press of Hawaii, Honolulu</source>: <fpage>307</fpage>-<lpage>386</lpage>.</mixed-citation></ref></ref-list></tp:taxon-treatment>
