# Supplementary material for: Generic revision and species classification of the Microdontinae (Diptera, Syrphidae)
Source: Zookeys. 2013 Apr 12;(288):1–213. doi: 10.3897/zookeys.288.4095 (PMC3690914; doi:10.3897/zookeys.288.4095)
Supplement: XML Treatment for Hypselosyrphus [file zookeys.288.4095-treatment14.xml]

<!DOCTYPE tp:taxon-treatment
  PUBLIC "-//TaxonX//DTD Taxonomic Treatment Publishing DTD v0 20100105//EN" "tax-treatment-NSO.dtd">
<tp:taxon-treatment xmlns:tp="http://www.plazi.org/taxpub"><tp:treatment-meta><mixed-citation publication-type="journal"><person-group><name><surname>Reemer</surname><given-names>Menno</given-names></name><name><surname>Ståhls</surname><given-names>Gunilla</given-names></name></person-group><article-title>Generic revision and species classification of the Microdontinae (Diptera, Syrphidae)</article-title><source>Zookeys</source><day>12</day><month>4</month><year>2013</year><volume>2013</volume><issue>288</issue><fpage>1</fpage><lpage>213</lpage><pub-id pub-id-type="doi">10.3897/zookeys.288.4095</pub-id></mixed-citation></tp:treatment-meta><tp:nomenclature><tp:taxon-name>
                        <tp:taxon-name-part taxon-name-part-type="genus">Hypselosyrphus</tp:taxon-name-part>
                    <object-id xmlns:xlink="http://www.w3.org/1999/xlink" xlink:type="simple">http://species-id.net/wiki/Hypselosyrphus</object-id>
								</tp:taxon-name><tp:taxon-authority>Hull</tp:taxon-authority><tp:taxon-status xmlns:xlink="http://www.w3.org/1999/xlink" xlink:type="simple">stat. n.</tp:taxon-status><xref ref-type="fig" rid="F14">Figs 97</xref><xref ref-type="fig" rid="F15">–102</xref><tp:nomenclature-citation-list><tp:nomenclature-citation><tp:taxon-name>Hypselosyrphus</tp:taxon-name><comment> Hull, 1937a: 21. Type species <italic><tp:taxon-name>Hypselosyrphus trigonus</tp:taxon-name></italic> Hull, 1937: 21, by original designation.</comment></tp:nomenclature-citation></tp:nomenclature-citation-list></tp:nomenclature><tp:treatment-sec sec-type="Description"><title>Description.</title><p>Body length: 7–10 mm. Stingless bee mimicking flies with short to moderately long antennae and oval to triangular abdomen. Head slightly wider than thorax. Face convex; narrower than an eye. Lateral oral margins not produced. Vertex narrow, in most species convexly produced and shining, flat in some species. Occiput narrow over entire length, except ventrally strongly widened in <italic><tp:taxon-name>Hypselosyrphus ulopodus</tp:taxon-name></italic>. Eye with short, sparse pile. Eye margins in male strongly converging at level of frons, with mutual distance smaller than width of antennal fossa, except 3 times as wide in <italic><tp:taxon-name>Hypselosyrphus ulopodus</tp:taxon-name></italic>. Antennal fossa about as wide as high. Antenna as long as or shorter than distance between antennal fossa and anterior oral margin; basoflagellomere shorter to longer than scape, oval; bare. Postpronotum pilose. Scutellum semicircular, triangular or apicomedially sulcate; without calcars. Anepisternum without or with weak sulcus; pilose anterodorsally and posteriorly, widely bare in between. Anepimeron entirely pilose. Katepimeron convex; bare. Wing: vein R4+5 without posterior appendix; vein M1 perpendicular to vein R4+5; postero-apical corner of cell r4+5 rectangular, with small appendix; crossvein r-m located between basal 1/8 to 1/4 of cell dm. Abdomen oval or kite-shaped, 1.2 to 2 times as long as wide. Tergites 3 and 4 fused. Sternite 1 pilose. Male genitalia: phallus furcate near apex, with dorsal process in some species a little longer than ventral process; epandrium with or without ventrolateral ridge.</p></tp:treatment-sec><tp:treatment-sec sec-type="Diagnosis"><title>Diagnosis.</title><p>Vein R4+5 without posterior appendix. Crossvein r-m located between basal 1/8 and 1/4 of cell dm. Subcostal vein joins costal vein after level of crossvein r-m. Postpronotum pilose. Abdomen oval or kite-shaped (tergite 2 wide, subsequent tergites triangularly narrowing). Antenna as long as or shorter than distance between antennal fossa and anterior oral margin. Basoflagellomere not furcate. Occiput narrow in dorsal half (usually also in ventral half, except in <italic><tp:taxon-name>Hypselosyrphus ulopodus</tp:taxon-name></italic> Hull, 1944).</p></tp:treatment-sec><tp:treatment-sec sec-type="Discussion"><title>Discussion.</title><p>When <xref ref-type="bibr" rid="B38">Hull (1937a)</xref> erected the genus <italic><tp:taxon-name>Hypselosyrphus</tp:taxon-name></italic> for his species <italic>trigonus</italic>, he mentioned its similarity to <italic><tp:taxon-name>Ubristes</tp:taxon-name></italic> Walker, 1852 species, without clearly stating the differences. In his key to the groups of <tp:taxon-name>Microdontinae</tp:taxon-name>, <xref ref-type="bibr" rid="B43">Hull (1949)</xref> separated these taxa by the absence (<italic><tp:taxon-name>Hypselosyrphus</tp:taxon-name></italic>) or presence (<italic><tp:taxon-name>Ubristes</tp:taxon-name></italic>) of an appendix on vein R4+5. This character serves well to separate <italic><tp:taxon-name>Hypselosyrphus</tp:taxon-name></italic> from <italic><tp:taxon-name>Ubristes</tp:taxon-name></italic> s.s. as defined in the present paper, and almost always for <italic><tp:taxon-name>Stipomorpha</tp:taxon-name></italic> (appendix on vein R4+5 seldomly missing), which was included in <italic><tp:taxon-name>Ubristes</tp:taxon-name></italic> until now. In later keys and catalogues, <italic><tp:taxon-name>Hypselosyrphus</tp:taxon-name></italic> was treated as a junior synonym of <italic><tp:taxon-name>Ubristes</tp:taxon-name></italic> (<xref ref-type="bibr" rid="B95">Thompson 1969</xref>, <xref ref-type="bibr" rid="B105">Thompson et al. 1976</xref>). <xref ref-type="bibr" rid="B12">Cheng and Thompson (2008)</xref> also considered <italic><tp:taxon-name>Hypselosyrphus</tp:taxon-name></italic> (and <italic><tp:taxon-name>Stipomorpha</tp:taxon-name></italic> Hull, 1945) synonymous with <italic><tp:taxon-name>Ubristes</tp:taxon-name></italic>, but nevertheless differentiated the groups in their key. They consider abdominal shape to be diagnostic: oval or rectangular in <italic><tp:taxon-name>Ubristes</tp:taxon-name></italic>, short, almost equilaterally triangular in <italic><tp:taxon-name>Hypselosyrphus</tp:taxon-name></italic>, much <!--PageBreak-->longer, isosceles triangular in <italic><tp:taxon-name>Stipomorpha</tp:taxon-name></italic>. As there are many varieties in abdominal shape among the the taxa involved, it is hard to decide where to draw the line. Other characters are necessary to distinguish these taxa satisfyingly (see key and diagnoses).</p></tp:treatment-sec><tp:treatment-sec sec-type="distribution"><title>Diversity and distribution.</title><p>Described species: 11. Descriptions of five additional species are in preparation by the first author. <italic><tp:taxon-name>Hypselosyrphus</tp:taxon-name></italic> is known from Panama, the Amazon region and southern Brazil. Considering the small number of specimens known, it seems likely that the genus is widespread in tropical South America.</p></tp:treatment-sec><tp:treatment-sec><!--Section generated to contain objects referenced in tp:taxon-treatment.--><fig id="F14" position="float" orientation="portrait"><label>Figures 94–100.</label><caption><p><bold>94–96</bold> <italic><tp:taxon-name>Heliodon</tp:taxon-name></italic>, male genitalia: <bold>94</bold> <italic><tp:taxon-name>Heliodon doris</tp:taxon-name></italic> (holotype) <bold>95</bold> <italic><tp:taxon-name>Heliodon tiber</tp:taxon-name></italic> (holotype) <bold>96</bold> <italic><tp:taxon-name>Heliodon gloriosus</tp:taxon-name></italic> (holotype of <italic><tp:taxon-name>Microdon aurivesta</tp:taxon-name></italic> Hull, jun. syn.) <bold>97–98</bold> <italic><tp:taxon-name>Hypselosyrphus amazonicus</tp:taxon-name></italic> female (holotype <italic><tp:taxon-name>Microdon scutellaris</tp:taxon-name></italic> Shannon): <bold>97</bold> habitus dorsal <bold>98</bold> habitus lateral <bold>99–100</bold> <italic><tp:taxon-name>Hypselosyrphus trigonus</tp:taxon-name></italic> male (holotype): <bold>99</bold> head frontal <bold>100</bold> head lateral.</p></caption><graphic xmlns:xlink="http://www.w3.org/1999/xlink" xlink:href="ZooKeys-288-001-g014.jpg" position="float" orientation="portrait" xlink:type="simple"/></fig><fig id="F15" position="float" orientation="portrait"><label>Figures 101–108.</label><caption><p><bold>101–102</bold> <italic><tp:taxon-name>Hypselosyrphus</tp:taxon-name></italic>, male genitalia: <bold>101</bold> <italic><tp:taxon-name>Heliodon amazonicus</tp:taxon-name></italic> (Peru, coll. RMNH) (cercus missing) <bold>102</bold> <italic><tp:taxon-name>Heliodon analis</tp:taxon-name></italic> (holotype) <bold>103–106</bold> <italic><tp:taxon-name>Indascia gracilis</tp:taxon-name></italic> male (holotype): <bold>103</bold> habitus dorsal <bold>104</bold> habitus lateral <bold>105</bold> wing <bold>106</bold> genitalia <bold>107–108</bold> <italic><tp:taxon-name>Indascia gigantica</tp:taxon-name></italic> male (holotype): <bold>107</bold> habitus dorsal <bold>108</bold> habitus lateral.</p></caption><graphic xmlns:xlink="http://www.w3.org/1999/xlink" xlink:href="ZooKeys-288-001-g015.jpg" position="float" orientation="portrait" xlink:type="simple"/></fig></tp:treatment-sec><ref-list><ref id="B38"><mixed-citation xmlns:xlink="http://www.w3.org/1999/xlink" xlink:type="simple"><person-group><name name-style="western"><surname>Hull</surname><given-names>FM</given-names></name></person-group> (<year>1937a</year>)<article-title> New species of exotic syrphid flies.</article-title><source>Psyche </source><volume>44</volume>: <fpage>12</fpage>-<lpage>32</lpage>. doi: <ext-link ext-link-type="uri" xlink:href="http://dx.doi.org/10.1155/1937/46960" xlink:type="simple">10.1155/1937/46960</ext-link></mixed-citation></ref><ref id="B43"><mixed-citation xmlns:xlink="http://www.w3.org/1999/xlink" xlink:type="simple"><person-group><name name-style="western"><surname>Hull</surname><given-names>FM</given-names></name></person-group> (<year>1949</year>)<article-title> The morphology and inter-relationships of the genera of syrphid flies, recent and fossil.</article-title><source>Transactions of the Zoological Society </source><volume>26</volume>: <fpage>257</fpage>-<lpage>408</lpage>. doi: <ext-link ext-link-type="uri" xlink:href="http://dx.doi.org/10.1111/j.1096-3642.1949.tb00224.x" xlink:type="simple">10.1111/j.1096-3642.1949.tb00224.x</ext-link></mixed-citation></ref><ref id="B95"><mixed-citation xmlns:xlink="http://www.w3.org/1999/xlink" xlink:type="simple"><person-group><name name-style="western"><surname>Thompson</surname><given-names>FC</given-names></name></person-group> (<year>1969</year>)<article-title> A new genus of Microdontine flies (Diptera: Syrphidae) with notes on the placement of the subfamily.</article-title><source>Psyche </source><volume>76</volume>: <fpage>74</fpage>-<lpage>85</lpage>. doi: <ext-link ext-link-type="uri" xlink:href="http://dx.doi.org/10.1155/1969/62102" xlink:type="simple">10.1155/1969/62102</ext-link></mixed-citation></ref><ref id="B105"><mixed-citation xmlns:xlink="http://www.w3.org/1999/xlink" xlink:type="simple"><person-group><name name-style="western"><surname>Thompson</surname><given-names>FC</given-names></name><name name-style="western"><surname>Vockeroth</surname><given-names>JR</given-names></name><name name-style="western"><surname>Sedman</surname><given-names>YS</given-names></name></person-group> (<year>1976</year>)<article-title> Family Syrphidae.</article-title><source>A catalogue of the Diptera of the Americas south of the United States </source><volume>46</volume>: <fpage>1</fpage>-<lpage>195</lpage>.</mixed-citation></ref><ref id="B12"><mixed-citation xmlns:xlink="http://www.w3.org/1999/xlink" xlink:type="simple"><person-group><name name-style="western"><surname>Cheng</surname><given-names>X-Y</given-names></name><name name-style="western"><surname>Thompson</surname><given-names>FC</given-names></name></person-group> (<year>2008</year>)<article-title> A generic conspectus of the Microdontinae (Diptera: Syrphidae) with the description of two new genera from Africa and China.</article-title><source>Zootaxa </source><volume>1879</volume>: <fpage>21</fpage>-<lpage>48</lpage>.</mixed-citation></ref></ref-list></tp:taxon-treatment>
