# Supplementary material for: Generic revision and species classification of the Microdontinae (Diptera, Syrphidae)
Source: Zookeys. 2013 Apr 12;(288):1–213. doi: 10.3897/zookeys.288.4095 (PMC3690914; doi:10.3897/zookeys.288.4095)
Supplement: XML Treatment for Indascia [file zookeys.288.4095-treatment15.xml]

<!DOCTYPE tp:taxon-treatment
  PUBLIC "-//TaxonX//DTD Taxonomic Treatment Publishing DTD v0 20100105//EN" "tax-treatment-NSO.dtd">
<tp:taxon-treatment xmlns:tp="http://www.plazi.org/taxpub"><tp:treatment-meta><mixed-citation publication-type="journal"><person-group><name><surname>Reemer</surname><given-names>Menno</given-names></name><name><surname>Ståhls</surname><given-names>Gunilla</given-names></name></person-group><article-title>Generic revision and species classification of the Microdontinae (Diptera, Syrphidae)</article-title><source>Zookeys</source><day>12</day><month>4</month><year>2013</year><volume>2013</volume><issue>288</issue><fpage>1</fpage><lpage>213</lpage><pub-id pub-id-type="doi">10.3897/zookeys.288.4095</pub-id></mixed-citation></tp:treatment-meta><tp:nomenclature><tp:taxon-name>
                        <tp:taxon-name-part taxon-name-part-type="genus">Indascia</tp:taxon-name-part>
                    <object-id xmlns:xlink="http://www.w3.org/1999/xlink" xlink:type="simple">http://species-id.net/wiki/Indascia</object-id>
								</tp:taxon-name><tp:taxon-authority>Keiser</tp:taxon-authority><xref ref-type="fig" rid="F15">Figs 103</xref><xref ref-type="fig" rid="F16">–118</xref><tp:nomenclature-citation-list><tp:nomenclature-citation><tp:taxon-name>Indascia</tp:taxon-name><comment> Keiser, 1958: 221. <italic>Type species</italic>: <italic><tp:taxon-name>Ascia brachystoma</tp:taxon-name></italic> Wiedemann, 1824: 33, by original designation.</comment></tp:nomenclature-citation></tp:nomenclature-citation-list></tp:nomenclature><tp:treatment-sec sec-type="Description"><title>Description.</title><p>Body length: 4–10 mm. Small, slender flies with more or less constricted abdomen. Head wider than thorax. Face convex in profile; narrower than to wider than an eye. Lateral oral margins not produced. Vertex flat. Occiput ventrally narrow, dorsally strongly widened. Antennal fossa about as wide as high. Eye bare. Eye margins in male parallel, not converging at level of frons. Antenna shorter to longer than distance between antennal fossa and anterior oral margin. Basoflagellomere as long as to longer than scape, 1.5 to 5 times as long as wide; parallel-sided or with dorsal margin somewhat concave; bare. Postpronotum pilose. Mesoscutum with transverse suture complete. Scutellum semicircular, apex may be slightly acute; without or with very small calcars. Anepisternum convex or sulcate; entirely pilose or with bare part limited to ventral half. Anepimeron entirely pilose. Katepimeron (moderately) convex; bare. Wing: vein R4+5 with or without posterior appendix; vein M1 perpendicular to vein R4+5 and vein M; postero-apical corner of cell r4+5 rectangular, with small appendix; crossvein r-m located within basal 1/4 of cell dm, sometimes very close to base. Abdomen elongate, at least 3 times as long as wide; constricted, with narrowest point at posterior margin of tergite 2 and widest point at tergite 4. Tergites 3 and 4 not fused. Male genitalia: phallus furcate, with furcation point in distal half; epandrium without ventrolateral ridge; surstylus furcate, with anterior part short, posterior part about twice as long.</p></tp:treatment-sec><tp:treatment-sec sec-type="Diagnosis"><title>Diagnosis.</title><p>Abdomen constricted. Postpronotum pilose. Mesoscutum with transverse suture complete. Katepimeron bare. Frons laterally without concave area.</p></tp:treatment-sec><tp:treatment-sec sec-type="Discussion"><title>Discussion.</title><p>Originally this genus was included in the tribe <tp:taxon-name>Sphegini</tp:taxon-name>, as part of a subfamily <tp:taxon-name>Cheilosiinae</tp:taxon-name> (<xref ref-type="bibr" rid="B47">Keiser 1958</xref>). <xref ref-type="bibr" rid="B95">Thompson (1969)</xref> correctly recognized that it belongs to the <tp:taxon-name>Microdontinae</tp:taxon-name>, where it has remained since.</p><p>Originally, <italic><tp:taxon-name>Indascia</tp:taxon-name></italic> was based on two species with short antennae and without a posterior appendix on vein R4+5 (<xref ref-type="bibr" rid="B47">Keiser 1958</xref>). In two of the species included in the phylogenetic analyses of <xref ref-type="bibr" rid="B68">Reemer and Ståhls (in press)</xref> the antennae are long and the appendix on vein R4+5 is present (<italic><tp:taxon-name>Indascia gigantica</tp:taxon-name></italic> sp. n. and <italic><tp:taxon-name>Indascia spathulata</tp:taxon-name></italic> sp. n.). Both <!--PageBreak-->characters are also found in additional undescribed species known to the first author. Therefore, these characters are considered not to be of diagnostic value for this genus.</p><p>Superficially, species of <italic><tp:taxon-name>Indascia</tp:taxon-name></italic> look similar to those of <italic><tp:taxon-name>Paramicrodon</tp:taxon-name></italic> de Meijere, 1913 (as noticed by <xref ref-type="bibr" rid="B12">Cheng and Thompson 2008</xref>). For discussion on similarities with <italic><tp:taxon-name>Paramixogaster</tp:taxon-name></italic> Brunetti, 1923 see there.</p></tp:treatment-sec><tp:treatment-sec sec-type="distribution"><title>Diversity and distribution.</title><p>Described species: 4. At least four undescribed species are known to the first author. The genus appears to be strictly Oriental, with species known from India, Sri Lanka, Pakistan, Thailand and Vietnam. The origin of the type specimens of the type species (‘India orientalis’) is not exactly known.</p></tp:treatment-sec><tp:treatment-sec><!--Section generated to contain objects referenced in tp:taxon-treatment.--><fig id="F15" position="float" orientation="portrait"><label>Figures 101–108.</label><caption><p><bold>101–102</bold> <italic><tp:taxon-name>Hypselosyrphus</tp:taxon-name></italic>, male genitalia: <bold>101</bold> <italic><tp:taxon-name>Heliodon amazonicus</tp:taxon-name></italic> (Peru, coll. RMNH) (cercus missing) <bold>102</bold> <italic><tp:taxon-name>Heliodon analis</tp:taxon-name></italic> (holotype) <bold>103–106</bold> <italic><tp:taxon-name>Indascia gracilis</tp:taxon-name></italic> male (holotype): <bold>103</bold> habitus dorsal <bold>104</bold> habitus lateral <bold>105</bold> wing <bold>106</bold> genitalia <bold>107–108</bold> <italic><tp:taxon-name>Indascia gigantica</tp:taxon-name></italic> male (holotype): <bold>107</bold> habitus dorsal <bold>108</bold> habitus lateral.</p></caption><graphic xmlns:xlink="http://www.w3.org/1999/xlink" xlink:href="ZooKeys-288-001-g015.jpg" position="float" orientation="portrait" xlink:type="simple"/></fig><fig id="F16" position="float" orientation="portrait"><label>Figures 109–118.</label><caption><p><bold>109–112</bold> <italic><tp:taxon-name>Indascia gigantica</tp:taxon-name></italic> male (holotype): <bold>109</bold> head frontal <bold>110</bold> head lateral <bold>111</bold> wing <bold>112</bold> genitalia lateral <bold>113–118</bold> <italic><tp:taxon-name>Indascia spathulata</tp:taxon-name></italic> male (holotype): <bold>113</bold> habitus lateral <bold>114</bold> dorsal <bold>115</bold> head frontal <bold>116</bold> head lateral <bold>117</bold> wing <bold>118</bold> genitalia lateral.</p></caption><graphic xmlns:xlink="http://www.w3.org/1999/xlink" xlink:href="ZooKeys-288-001-g016.jpg" position="float" orientation="portrait" xlink:type="simple"/></fig></tp:treatment-sec><ref-list><ref id="B47"><mixed-citation xmlns:xlink="http://www.w3.org/1999/xlink" xlink:type="simple"><person-group><name name-style="western"><surname>Keiser</surname><given-names>F</given-names></name></person-group> (<year>1958</year>)<article-title> Beitrag zur Kenntnis der Syrphidenfauna von Ceylon (Dipt.).</article-title><source>Revue Suisse de Zoologie </source><volume>65</volume>: <fpage>185</fpage>-<lpage>239</lpage>.</mixed-citation></ref><ref id="B95"><mixed-citation xmlns:xlink="http://www.w3.org/1999/xlink" xlink:type="simple"><person-group><name name-style="western"><surname>Thompson</surname><given-names>FC</given-names></name></person-group> (<year>1969</year>)<article-title> A new genus of Microdontine flies (Diptera: Syrphidae) with notes on the placement of the subfamily.</article-title><source>Psyche </source><volume>76</volume>: <fpage>74</fpage>-<lpage>85</lpage>. doi: <ext-link ext-link-type="uri" xlink:href="http://dx.doi.org/10.1155/1969/62102" xlink:type="simple">10.1155/1969/62102</ext-link></mixed-citation></ref><ref id="B68"><mixed-citation xmlns:xlink="http://www.w3.org/1999/xlink" xlink:type="simple"><person-group><name name-style="western"><surname>Reemer</surname><given-names>M</given-names></name><name name-style="western"><surname>Ståhls</surname><given-names>G</given-names></name></person-group> (<year>in press</year>)<source> Phylogenetic relationships of Microdontinae (Diptera: Syrphidae) based on parsimony analyses of combined molecular and morphological characters. Systematic Entomology 38.</source></mixed-citation></ref><ref id="B12"><mixed-citation xmlns:xlink="http://www.w3.org/1999/xlink" xlink:type="simple"><person-group><name name-style="western"><surname>Cheng</surname><given-names>X-Y</given-names></name><name name-style="western"><surname>Thompson</surname><given-names>FC</given-names></name></person-group> (<year>2008</year>)<article-title> A generic conspectus of the Microdontinae (Diptera: Syrphidae) with the description of two new genera from Africa and China.</article-title><source>Zootaxa </source><volume>1879</volume>: <fpage>21</fpage>-<lpage>48</lpage>.</mixed-citation></ref></ref-list></tp:taxon-treatment>
