# Supplementary material for: Generic revision and species classification of the Microdontinae (Diptera, Syrphidae)
Source: Zookeys. 2013 Apr 12;(288):1–213. doi: 10.3897/zookeys.288.4095 (PMC3690914; doi:10.3897/zookeys.288.4095)
Supplement: XML Treatment for Kryptopyga [file zookeys.288.4095-treatment16.xml]

<!DOCTYPE tp:taxon-treatment
  PUBLIC "-//TaxonX//DTD Taxonomic Treatment Publishing DTD v0 20100105//EN" "tax-treatment-NSO.dtd">
<tp:taxon-treatment xmlns:tp="http://www.plazi.org/taxpub"><tp:treatment-meta><mixed-citation publication-type="journal"><person-group><name><surname>Reemer</surname><given-names>Menno</given-names></name><name><surname>Ståhls</surname><given-names>Gunilla</given-names></name></person-group><article-title>Generic revision and species classification of the Microdontinae (Diptera, Syrphidae)</article-title><source>Zookeys</source><day>12</day><month>4</month><year>2013</year><volume>2013</volume><issue>288</issue><fpage>1</fpage><lpage>213</lpage><pub-id pub-id-type="doi">10.3897/zookeys.288.4095</pub-id></mixed-citation></tp:treatment-meta><tp:nomenclature><tp:taxon-name>
                        <tp:taxon-name-part taxon-name-part-type="genus">Kryptopyga</tp:taxon-name-part>
                    <object-id xmlns:xlink="http://www.w3.org/1999/xlink" xlink:type="simple">http://species-id.net/wiki/Kryptopyga</object-id>
								</tp:taxon-name><tp:taxon-authority>Hull</tp:taxon-authority><xref ref-type="fig" rid="F17">Figs 119</xref><xref ref-type="fig" rid="F18">–131</xref><tp:nomenclature-citation-list><tp:nomenclature-citation><tp:taxon-name>Kryptopyga</tp:taxon-name><comment> Hull, 1944a: 129. Type species: <italic><tp:taxon-name>Kryptopyga pendulosa</tp:taxon-name></italic> Hull, 1944a: 130, by original designation.</comment></tp:nomenclature-citation></tp:nomenclature-citation-list></tp:nomenclature><tp:treatment-sec sec-type="Description"><title>Description.</title><p>Body length: 12–14 mm. Large flies with long antennae (pilose in male) and oval abdomen, which may be constricted basally. Head wider than thorax. Face in profile more or less straight, ventrally produced below eye margin; wider than eye. Lateral oral margins weakly produced. Vertex strongly swollen. Occiput narrow ventrally, strongly widened dorsally. Eye bare. Eyes in male not converging at level of frons; mutual distance about 5 times width of antennal fossa. Antennal fossa about as high as wide. Antenna longer than height of head. Basoflagellomere 3.5-4 (male) or 2.5 (female) times as long as scape; with long pilosity in male, bare in female. Postpronotum pilose. Mesoscutum with transverse suture incomplete. Scutellum semicircular, without calcars. Anepisternum with deep sulcus; pilose anterodorsally and posteriorly, widely bare in between. Anepimeron entirely pilose. Katepimeron convex; with or without wrinkled texture; with rows of microtrichia. Wing: vein R4+5 with posterior appendix; vein M1 in anterior half with outward angle; postero-apical corner of cell r4+5 rectangular, with small appendix; crossvein r-m located between basal 1/6 and 1/5 of cell dm. Abdomen either oval or somewhat constricted at base, in the latter case with tergite 4 curved downward and more or less perpendicular to tergite 2. Tergites 3 and 4 not fused, able to articulate independently. In male <italic><tp:taxon-name>Kryptopyga pendulosa</tp:taxon-name></italic>, sternite 4 is covered by the genital capsule and therefore not visible without removing genitalia, while the lateral margins of tergite 3 are strongly curved and ‘tucked away’ under sternite 3 (<xref ref-type="fig" rid="F17">Fig. 123</xref>). Male genitalia: phallus slender, furcate near apex, basally complexly bent into curves, interconnected by a membrane; epandrium without ventrolateral ridge; surstylus approximately oval.</p></tp:treatment-sec><tp:treatment-sec sec-type="Diagnosis"><title>Diagnosis.</title><p>Vein R4+5 with posterior appendix. Postpronotum pilose. Propleuron bare. Mesonotal transverse suture incomplete. Tergites 3 and 4 not fused, able to articulate independently. Anepisternum widely bare of pile (but with microtrichia) medially, also on dorsal half. Male basoflagellomere with long pile.</p><!--PageBreak--></tp:treatment-sec><tp:treatment-sec sec-type="Discussion"><title>Discussion.</title><p><xref ref-type="bibr" rid="B40">Hull (1944a)</xref> erected the genus and assigned one species to it: <italic><tp:taxon-name>Kryptopyga pendulosa</tp:taxon-name></italic> Hull, 1944. He considered it close to the African genus <italic><tp:taxon-name>Ptilobactrum</tp:taxon-name></italic> Bezzi, 1915 because of the long pile on the basoflagellomere, but considered it distinct because of the subpetiolate abdomen and the remarkable structure of the 3rd and 4th abdominal segments. The pilose basoflagellomere in the male is also found in <italic><tp:taxon-name>Ceratrichomyia</tp:taxon-name></italic>, with which <italic><tp:taxon-name>Kryptopyga</tp:taxon-name></italic> also shares the swollen vertex and dorsal occiput, and the unfused tergites 3 and 4. The male genitalia, however, are quite different, and in <italic><tp:taxon-name>Kryptopyga</tp:taxon-name></italic> the mesonotal transverse suture is incomplete.</p><p>Together with the Nearctic <italic><tp:taxon-name>Microdon craigheidi</tp:taxon-name></italic> Walton, 1912, <italic><tp:taxon-name>Kryptopyga</tp:taxon-name></italic> is the only known taxon of <tp:taxon-name>Microdontinae</tp:taxon-name> in which the phallus is not simply curved between base and apex, but complexly bent into a couple of curves basally, interconnected by a membrane (compare <xref ref-type="fig" rid="F18">Fig. 131</xref> with <xref ref-type="fig" rid="F31">Fig. 232</xref>). Despite this common character, there is no reason to suspect a closer relationship between these taxa.</p><p>The abdomen in <italic><tp:taxon-name>Kryptopyga pendulosa</tp:taxon-name></italic> is much more modified than in <italic><tp:taxon-name>Kryptopyga sulawesiana</tp:taxon-name></italic> sp. n., but the latter species is nevertheless regarded as belonging to the genus based on the pilose basoflagellomere, the shape of the head, the wing venation and the structure of the male genitalia, in which it is all very similar to <italic><tp:taxon-name>Kryptopyga pendulosa</tp:taxon-name></italic>.</p><p><italic><tp:taxon-name>Microdon tuberculatus</tp:taxon-name></italic> Shiraki, 1968 might also belong in <italic><tp:taxon-name>Kryptopyga</tp:taxon-name></italic>, because of its unfused tergites 3 and 4 and similarity in head shape (strongly swollen vertex and dorsal occiput, face ventrally produced below eye margin). However, only the female of this species is known, so it is unknown whether the male has long pile on the basoflagellomere and the characteristic genitalia of <italic><tp:taxon-name>Kryptopyga</tp:taxon-name></italic>. Therefore, this species is presently left unclassified. As <xref ref-type="bibr" rid="B20">de Meijere (1913)</xref> had already used the same species name, the replacement name <italic>shirakii</italic> is here proposed.</p></tp:treatment-sec><tp:treatment-sec sec-type="distribution"><title>Diversity and distribution.</title><p>Described species: 2. Indonesia: Bangka, Java and Sulawesi.</p></tp:treatment-sec><tp:treatment-sec><!--Section generated to contain objects referenced in tp:taxon-treatment.--><fig id="F17" position="float" orientation="portrait"><label>Figures 119–127.</label><caption><p><bold>119–124</bold> <italic><tp:taxon-name>Kryptopyga pendulosa</tp:taxon-name></italic> male (holotype): <bold>119</bold> habitus dorsal <bold>120</bold> habitus lateral <bold>121</bold> head frontal <bold>122</bold> head lateral <bold>123</bold> abdomen ventral <bold>124</bold> wing <bold>125</bold> <italic><tp:taxon-name>Kryptopyga pendulosa</tp:taxon-name></italic> female (Indonesia, Bangka, coll. RMNH) <bold>126–127</bold> <italic><tp:taxon-name>Kryptopyga sulawesiana</tp:taxon-name></italic> male (holotype): <bold>126</bold> habitus dorsal <bold>127</bold> habitus lateral.</p></caption><graphic xmlns:xlink="http://www.w3.org/1999/xlink" xlink:href="ZooKeys-288-001-g017.jpg" position="float" orientation="portrait" xlink:type="simple"/></fig><fig id="F18" position="float" orientation="portrait"><label>Figures 128–135.</label><caption><p><bold>Figures 128–129.</bold> <italic><tp:taxon-name>Kryptopyga sulawesiana</tp:taxon-name></italic> male (holotype): <bold>128</bold> head frontal <bold>129</bold> wing <bold>130–131</bold> <italic><tp:taxon-name>Kryptopyga</tp:taxon-name></italic>, male genitalia <bold>130</bold> <italic><tp:taxon-name>Kryptopyga pendulosa</tp:taxon-name></italic> (holotype) <bold>131</bold> <italic><tp:taxon-name>Kryptopyga sulawesiana</tp:taxon-name></italic> (holotype) <bold>132–134</bold> <italic><tp:taxon-name>Laetodon violens</tp:taxon-name></italic> male (Jamaica, coll. RMNH): <bold>132</bold> habitus dorsal <bold>133</bold> habitus lateral <bold>134</bold> head frontal <bold>135</bold> <italic><tp:taxon-name>Laetodon laetus</tp:taxon-name></italic> male (USA, Georgia, coll. RMNH), genitalia lateral.</p></caption><graphic xmlns:xlink="http://www.w3.org/1999/xlink" xlink:href="ZooKeys-288-001-g018.jpg" position="float" orientation="portrait" xlink:type="simple"/></fig><fig id="F31" position="float" orientation="portrait"><label>Figure 229–236.</label><caption><p><bold>229</bold> <italic><tp:taxon-name>Microdon</tp:taxon-name></italic> (<italic>virgo</italic>-group) <italic>rufiventris</italic> (Surinam, coll. RMNH), head lateral <bold>230–231</bold> <italic><tp:taxon-name>Microdon</tp:taxon-name></italic> (s.l.), male, habitus: <bold>230</bold> <italic><tp:taxon-name>Microdon pictipennis</tp:taxon-name></italic> (Australia, coll. MNHN) <bold>231</bold> <italic><tp:taxon-name>Microdon tsara</tp:taxon-name></italic> (holotype) <bold>232–236</bold> <italic><tp:taxon-name>Microdon</tp:taxon-name></italic> (s.l.), male genitalia: <bold>232</bold> <italic><tp:taxon-name>Microdon craigheadi</tp:taxon-name></italic> (USA, Georgia, coll. RMNH) <bold>233</bold> <italic><tp:taxon-name>Microdon erythros</tp:taxon-name></italic> (Congo, coll. RMNH) <bold>234</bold> <italic><tp:taxon-name>Microdon bertonii</tp:taxon-name></italic> (Brazil, coll. RMNH) <bold>235</bold> <italic><tp:taxon-name>Microdon tarsalis</tp:taxon-name></italic> (holotype) <bold>236</bold> <italic><tp:taxon-name>Microdon rufiventris</tp:taxon-name></italic> (Surinam, coll. RMNH).</p></caption><graphic xmlns:xlink="http://www.w3.org/1999/xlink" xlink:href="ZooKeys-288-001-g031.jpg" position="float" orientation="portrait" xlink:type="simple"/></fig></tp:treatment-sec><ref-list><ref id="B40"><mixed-citation xmlns:xlink="http://www.w3.org/1999/xlink" xlink:type="simple"><person-group><name name-style="western"><surname>Hull</surname><given-names>FM</given-names></name></person-group> (<year>1944a</year>)<article-title> Some genera of flies in the family Syrphidae.</article-title><source>Journal of the Washington Academy of Sciences </source><volume>34</volume>: <fpage>129</fpage>-<lpage>134</lpage>.</mixed-citation></ref><ref id="B20"><mixed-citation xmlns:xlink="http://www.w3.org/1999/xlink" xlink:type="simple"><person-group><name name-style="western"><surname>de Meijere</surname><given-names>JCH</given-names></name></person-group> (<year>1913</year>)<article-title> Dipteren I.</article-title><source>Nova Guinea </source><volume>9</volume>: <fpage>305</fpage>-<lpage>386</lpage>.</mixed-citation></ref></ref-list></tp:taxon-treatment>
