# Supplementary material for: Generic revision and species classification of the Microdontinae (Diptera, Syrphidae)
Source: Zookeys. 2013 Apr 12;(288):1–213. doi: 10.3897/zookeys.288.4095 (PMC3690914; doi:10.3897/zookeys.288.4095)
Supplement: XML Treatment for Laetodon [file zookeys.288.4095-treatment17.xml]

<!DOCTYPE tp:taxon-treatment
  PUBLIC "-//TaxonX//DTD Taxonomic Treatment Publishing DTD v0 20100105//EN" "tax-treatment-NSO.dtd">
<tp:taxon-treatment xmlns:tp="http://www.plazi.org/taxpub"><tp:treatment-meta><mixed-citation publication-type="journal"><person-group><name><surname>Reemer</surname><given-names>Menno</given-names></name><name><surname>Ståhls</surname><given-names>Gunilla</given-names></name></person-group><article-title>Generic revision and species classification of the Microdontinae (Diptera, Syrphidae)</article-title><source>Zookeys</source><day>12</day><month>4</month><year>2013</year><volume>2013</volume><issue>288</issue><fpage>1</fpage><lpage>213</lpage><pub-id pub-id-type="doi">10.3897/zookeys.288.4095</pub-id></mixed-citation></tp:treatment-meta><tp:nomenclature><tp:taxon-name>
                        <tp:taxon-name-part taxon-name-part-type="genus">Laetodon</tp:taxon-name-part>
                    <object-id xmlns:xlink="http://www.w3.org/1999/xlink" xlink:type="simple">urn:lsid:zoobank.org:act:98DA55E3-2041-4F23-B5B8-141BDF62DEC5</object-id>
								<object-id xmlns:xlink="http://www.w3.org/1999/xlink" xlink:type="simple">http://species-id.net/wiki/Laetodon</object-id>
								</tp:taxon-name><tp:taxon-authority>Reemer</tp:taxon-authority><tp:taxon-status xmlns:xlink="http://www.w3.org/1999/xlink" xlink:type="simple">gen. n.</tp:taxon-status><xref ref-type="fig" rid="F18">Figs 132–135</xref></tp:nomenclature><tp:treatment-sec sec-type="Type species"><title>Type species:</title><p><italic><tp:taxon-name>Microdon laetus</tp:taxon-name></italic> Loew, 1864: 74, by original designation. Type locality: Cuba.</p></tp:treatment-sec><tp:treatment-sec sec-type="Description"><title>Description.</title><p>Body length: 6–9 mm. Small, metallic green to blue flies, with long antennae and oval abdomen. Head about as wide as thorax or slightly wider. Face convex; narrower than an eye. Lateral oral margins weakly produced. Vertex flat. Occiput ventrally narrow, dorsally widened. Eye pilose. Eye margins in male converging at level of frons, with mutual distance 2 to 4 times as large as width of antennal fossa. Antennal fossa about as wide as high. Antenna about as long as to longer than distance between antennal fossa and anterior oral margin; basoflagellomere longer than scape, oval; bare. Postpronotum pilose. Scutellum semicircular; with calcars, which may be spatulate (widened and dorsoventrally flattened). Anepisternum weakly sulcate; pilose anteriorly <!--PageBreak-->and posteriorly, widely bare in between. Anepimeron entirely pilose. Katepimeron convex; smooth; bare. Wing: vein R4+5 with posterior appendix; vein M1 perpendicular to vein R4+5; postero-apical corner of cell r4+5 rectangular, with small appendix; crossvein r-m located between basal 1/6 to 1/5 of cell dm. Abdomen oval, about 1.5 to 2 times as long as wide. Tergites 3 and 4 fused. Sternite 1 pilose or bare. Male genitalia: phallus unfurcate, projecting slightly beyond apex of hypandrium; hypandrium with basal part bulb-like; epandrium without ventrolateral ridge; surstylus shallowly furcate, with long posterior process.</p></tp:treatment-sec><tp:treatment-sec sec-type="Diagnosis"><title>Diagnosis.</title><p>Vein R4+5 with posterior appendix. Postpronotum pilose. Abdomen oval. Anepisternum widely bare medially. Propleuron pilose. Postero-apical corner of cell r4+5 rectangular. Eye pilose.</p></tp:treatment-sec><tp:treatment-sec sec-type="Discussion"><title>Discussion.</title><p>The species included in this genus used to be placed in <italic><tp:taxon-name>Microdon</tp:taxon-name></italic> (<xref ref-type="bibr" rid="B99">Thompson 1981b</xref>). Morphology of the male genitalia, however, is quite distinct from that of <italic><tp:taxon-name>Microdon</tp:taxon-name></italic> as defined in the present paper: the phallus is short and unfurcate, the epandrium lacks the ventrolateral ridge. Based on these morphological differences and the phylogenetic results of <xref ref-type="bibr" rid="B68">Reemer and Ståhls (in press)</xref>, <italic><tp:taxon-name>Laetodon</tp:taxon-name></italic> is here erected as a new genus. See <italic><tp:taxon-name>Chrysidimyia</tp:taxon-name></italic> for discussion on possible relationships with that genus.</p></tp:treatment-sec><tp:treatment-sec sec-type="distribution"><title>Diversity and distribution.</title><p>Described species: 5. Nearctic (4 species) and Neotropical (1 species).</p></tp:treatment-sec><tp:treatment-sec sec-type="Etymology"><title>Etymology.</title><p>The generic name is composed of <italic>laetus</italic> and <italic>odon</italic>, with the first part derived from <italic><tp:taxon-name>Microdon laetus</tp:taxon-name></italic> Loew, 1864 (the type species of the genus), and the latter used as a suffix derived from <italic><tp:taxon-name>Microdon</tp:taxon-name></italic>.</p></tp:treatment-sec><tp:treatment-sec><!--Section generated to contain objects referenced in tp:taxon-treatment.--><fig id="F18" position="float" orientation="portrait"><label>Figures 128–135.</label><caption><p><bold>Figures 128–129.</bold> <italic><tp:taxon-name>Kryptopyga sulawesiana</tp:taxon-name></italic> male (holotype): <bold>128</bold> head frontal <bold>129</bold> wing <bold>130–131</bold> <italic><tp:taxon-name>Kryptopyga</tp:taxon-name></italic>, male genitalia <bold>130</bold> <italic><tp:taxon-name>Kryptopyga pendulosa</tp:taxon-name></italic> (holotype) <bold>131</bold> <italic><tp:taxon-name>Kryptopyga sulawesiana</tp:taxon-name></italic> (holotype) <bold>132–134</bold> <italic><tp:taxon-name>Laetodon violens</tp:taxon-name></italic> male (Jamaica, coll. RMNH): <bold>132</bold> habitus dorsal <bold>133</bold> habitus lateral <bold>134</bold> head frontal <bold>135</bold> <italic><tp:taxon-name>Laetodon laetus</tp:taxon-name></italic> male (USA, Georgia, coll. RMNH), genitalia lateral.</p></caption><graphic xmlns:xlink="http://www.w3.org/1999/xlink" xlink:href="ZooKeys-288-001-g018.jpg" position="float" orientation="portrait" xlink:type="simple"/></fig></tp:treatment-sec><ref-list><ref id="B99"><mixed-citation xmlns:xlink="http://www.w3.org/1999/xlink" xlink:type="simple"><person-group><name name-style="western"><surname>Thompson</surname><given-names>FC</given-names></name></person-group> (<year>1981b</year>)<article-title> Revisionary notes on Nearctic <italic>Microdon</italic> flies (Diptera: Syrphidae).</article-title><source>Proceedings of the Entomological Society of Washington </source><volume>83</volume>: <fpage>725</fpage>-<lpage>758</lpage>.</mixed-citation></ref><ref id="B68"><mixed-citation xmlns:xlink="http://www.w3.org/1999/xlink" xlink:type="simple"><person-group><name name-style="western"><surname>Reemer</surname><given-names>M</given-names></name><name name-style="western"><surname>Ståhls</surname><given-names>G</given-names></name></person-group> (<year>in press</year>)<source> Phylogenetic relationships of Microdontinae (Diptera: Syrphidae) based on parsimony analyses of combined molecular and morphological characters. Systematic Entomology 38.</source></mixed-citation></ref></ref-list></tp:taxon-treatment>
