# Supplementary material for: Generic revision and species classification of the Microdontinae (Diptera, Syrphidae)
Source: Zookeys. 2013 Apr 12;(288):1–213. doi: 10.3897/zookeys.288.4095 (PMC3690914; doi:10.3897/zookeys.288.4095)
Supplement: XML Treatment for Masarygus [file zookeys.288.4095-treatment18.xml]

<!DOCTYPE tp:taxon-treatment
  PUBLIC "-//TaxonX//DTD Taxonomic Treatment Publishing DTD v0 20100105//EN" "tax-treatment-NSO.dtd">
<tp:taxon-treatment xmlns:tp="http://www.plazi.org/taxpub"><tp:treatment-meta><mixed-citation publication-type="journal"><person-group><name><surname>Reemer</surname><given-names>Menno</given-names></name><name><surname>Ståhls</surname><given-names>Gunilla</given-names></name></person-group><article-title>Generic revision and species classification of the Microdontinae (Diptera, Syrphidae)</article-title><source>Zookeys</source><day>12</day><month>4</month><year>2013</year><volume>2013</volume><issue>288</issue><fpage>1</fpage><lpage>213</lpage><pub-id pub-id-type="doi">10.3897/zookeys.288.4095</pub-id></mixed-citation></tp:treatment-meta><tp:nomenclature><tp:taxon-name>
                        <tp:taxon-name-part taxon-name-part-type="genus">Masarygus</tp:taxon-name-part>
                    <object-id xmlns:xlink="http://www.w3.org/1999/xlink" xlink:type="simple">http://species-id.net/wiki/Masarygus</object-id>
								</tp:taxon-name><tp:taxon-authority>Brèthes</tp:taxon-authority><xref ref-type="fig" rid="F19">Figs 136</xref><xref ref-type="fig" rid="F20">–150</xref><tp:nomenclature-citation-list><tp:nomenclature-citation><tp:taxon-name>Masarygus</tp:taxon-name><comment> Brèthes, 1909: 441. Type species: <italic><tp:taxon-name>Masarygus planifrons</tp:taxon-name></italic> Brèthes, 1909: 442, by original designation.</comment></tp:nomenclature-citation></tp:nomenclature-citation-list></tp:nomenclature><tp:treatment-sec sec-type="Description"><title>Description.</title><p>Body length: 4–7 mm. Small, delicate flies with long antennae and flat abdomen. Head slightly to much wider than thorax. Face concave, either entirely or only laterally; wider than an eye. Mouth parts undeveloped: oral opening absent or hardly visible. Vertex more or less flat, not strongly produced or convex. Occiput ventrally narrow or widened, dorsally widened. Eye bare. Eyes in male not converging at level of frons, with mutual distance about 4 times the width of antennal fossa. Antennal fossa about as wide as high or about 1.5 times as wide as high. Antenna as long as or longer than distance between antennal fossa and anterior oral margin; basoflagellomere longer than scape, multifurcate in male (3 to 14 branches), unfurcate in female; bare; arista absent in male, present in female. Postpronotum bare. Scutellum semicircular; without calcars. Anepisternum convex; entirely with sparse, bristle-like pile. Anepimeron bare or pilose. Katepimeron convex; bare; with or without wrinkled <!--PageBreak-->texture. Wing: vein R4+5 without posterior appendix; vein M1 perpendicular to vein R4+5; postero-apical corner of cell r4+5 widely rounded or rectangular, with or without small appendix; crossvein r-m located very close to base of cell dm (within basal 1/10). Abdomen dorsoventrally flattened; more or less trapezoid, with lateral margins gradually widening posteriad, with largest width at tergite 4; 1.5-2.5 times as long as wide. Tergites 3 and 4 fused. Male genitalia: phallus furcate near apex, straight, projecting not or hardly beyond apex of hypandrium; epandrium without ventrolateral ridge; surstylus unfurcate, more or less oval.</p></tp:treatment-sec><tp:treatment-sec sec-type="Diagnosis"><title>Diagnosis.</title><p>Vein R4+5 without posterior appendix. Postpronotum bare. Antenna at least as long as distance between antennal fossa and anterior oral margin. Antenna inserted on head above dorsal eye margin.</p></tp:treatment-sec><tp:treatment-sec sec-type="Discussion"><title>Discussion.</title><p>Originally, this genus was erected as the first known member of a new family, the <tp:taxon-name>Masarygidae</tp:taxon-name> (<xref ref-type="bibr" rid="B6">Brèthes 1908</xref>; but journal publication was 1909, see <xref ref-type="bibr" rid="B74">Sabrosky 1999</xref>). Brèthes associated it with <tp:taxon-name>Conopidae</tp:taxon-name> and <tp:taxon-name>Scenopinidae</tp:taxon-name> because of the wing venation, and with <tp:taxon-name>Oestridae</tp:taxon-name> because of the reduced mouthparts. He also noted a superficial resemblance to certain <tp:taxon-name>Stratiomyidae</tp:taxon-name>. <xref ref-type="bibr" rid="B2">Bezzi (1910)</xref> was the first to recognize <italic><tp:taxon-name>Masarygus</tp:taxon-name></italic> as belonging to the <tp:taxon-name>Syrphidae</tp:taxon-name> and related to <italic><tp:taxon-name>Microdon</tp:taxon-name></italic>, by pointing out its resemblance to <italic><tp:taxon-name>Ceratophya</tp:taxon-name></italic> and the apparent relationship with ants (as noted by <xref ref-type="bibr" rid="B6">Brèthes 1908</xref>). <xref ref-type="bibr" rid="B81">Shannon (1925)</xref> considered <italic><tp:taxon-name>Masarygus</tp:taxon-name></italic> as a synonym of <italic><tp:taxon-name>Microdon</tp:taxon-name></italic>. <xref ref-type="bibr" rid="B7">Brèthes (1928)</xref> objected by pointing out that <italic><tp:taxon-name>Masarygus</tp:taxon-name></italic> differs from <italic><tp:taxon-name>Microdon</tp:taxon-name></italic> in the distinct sexual dimorphism and also in wing venation. All subsequent authors have included <italic><tp:taxon-name>Masarygus</tp:taxon-name></italic> in the <tp:taxon-name>Microdontinae</tp:taxon-name>.</p><p><italic><tp:taxon-name>Masarygus</tp:taxon-name></italic> was the first described syrphid taxon with a furcate basoflagellomere (in the male sex only). A few other taxa with this character were described during the 20th century: <italic><tp:taxon-name>Schizoceratomyia</tp:taxon-name></italic> Carrera, Lopes &amp; Lane, 1947, <italic><tp:taxon-name>Johnsoniodon</tp:taxon-name></italic> Curran, 1947 and <italic><tp:taxon-name>Carreramyia</tp:taxon-name></italic> Doesburg, 1966. <italic><tp:taxon-name>Masarygus</tp:taxon-name></italic>, <italic><tp:taxon-name>Schizoceratromyia</tp:taxon-name></italic> and <italic><tp:taxon-name>Johnsoniodon</tp:taxon-name></italic> were considered synonymous by <xref ref-type="bibr" rid="B43">Hull (1949)</xref>, who also regarded “<italic><tp:taxon-name>Masarygus</tp:taxon-name></italic> as a <italic><tp:taxon-name>Rhoga</tp:taxon-name></italic> with fissicorn antennae”, without explicitly including all of these taxa in <italic><tp:taxon-name>Rhoga</tp:taxon-name></italic> (the oldest name). <xref ref-type="bibr" rid="B65">Papavero (1962)</xref> also considered <italic><tp:taxon-name>Masarygus</tp:taxon-name></italic>, <italic><tp:taxon-name>Schizoceratomyia</tp:taxon-name></italic> and <italic><tp:taxon-name>Johnsoniodon</tp:taxon-name></italic> synonymous, because he found that the number of branches on the basoflagellomere (four in <italic><tp:taxon-name>Masarygus planifrons</tp:taxon-name></italic>, two in the other taxa) was a species-level character rather than a generic character. <xref ref-type="bibr" rid="B108">Van Doesburg (1966)</xref> did not agree and considered <italic><tp:taxon-name>Masarygus</tp:taxon-name></italic> and <italic><tp:taxon-name>Schizoceratomyia</tp:taxon-name></italic> (including <italic><tp:taxon-name>Johnsoniodon</tp:taxon-name></italic>) as distinct genera, because of distinct differences in shape of head, antenna and abdomen. <xref ref-type="bibr" rid="B105">Thompson et al. (1976)</xref> followed the opinion of <xref ref-type="bibr" rid="B65">Papavero (1962)</xref>. <xref ref-type="bibr" rid="B12">Cheng and Thompson (2008)</xref> considered <italic><tp:taxon-name>Masarygus</tp:taxon-name></italic> and <italic><tp:taxon-name>Schizoceratomyia</tp:taxon-name></italic> as distinct groups.</p><p><italic><tp:taxon-name>Masarygus palmipalpus</tp:taxon-name></italic> sp. n. is considered related to <italic><tp:taxon-name>Masarygus planifrons</tp:taxon-name></italic> because of the following shared characters: male basoflagellomere multifurcate; base of antenna in lateral view placed above dorsal eye margin; head strongly flattened; face concave; oral opening absent; abdomen dorsoventrally flattened; gradually widening hindward, with widest point at tergite 4; phallus furcate near apex, with both processes equally long.</p><p>In addition to <italic><tp:taxon-name>Masarygus planifrons</tp:taxon-name></italic> and <italic><tp:taxon-name>Masarygus palmipalpus</tp:taxon-name></italic>, two undescribed species are considered to belong to this genus. These species are included in the phylogenetic <!--PageBreak-->analyses of <xref ref-type="bibr" rid="B68">Reemer and Ståhls (in press)</xref> under the names <italic><tp:taxon-name>Masarygus</tp:taxon-name></italic> sp. 1 and sp. 2. The latter has three branches on the basoflagellomere, the first approximately 14. Whereas sp. 1 is placed in the same clade as <italic><tp:taxon-name>Masarygus planifrons</tp:taxon-name></italic> and <italic><tp:taxon-name>Masarygus palmipalpus</tp:taxon-name></italic> by <xref ref-type="bibr" rid="B68">Reemer and Ståhls (in press)</xref> (based on adult morphology), sp. 2 is placed in the clade containing <italic><tp:taxon-name>Schizoceratomyia</tp:taxon-name></italic> and <italic><tp:taxon-name>Carreramyia</tp:taxon-name></italic>. Species 2 is nevertheless included in <italic><tp:taxon-name>Masarygus</tp:taxon-name></italic>, because of the following characters: basoflagellomere multifurcate and bare (instead of bifurcate and pilose as in <italic><tp:taxon-name>Schizoceratomyia</tp:taxon-name></italic>); arista absent (present in <italic><tp:taxon-name>Schizoceratomyia</tp:taxon-name></italic>); base of antenna inserted on head above dorsal eye margin (not below as in <italic><tp:taxon-name>Schizoceratomyia</tp:taxon-name></italic>); vertex not strongly produced (in contrast with <italic><tp:taxon-name>Carreramyia</tp:taxon-name></italic>); crossvein r-m located within basal 1/10 of cell dm (between basal 1/4 and 1/8 in <italic><tp:taxon-name>Schizoceratomyia</tp:taxon-name></italic>); hind tibia not swollen and without long, brush-like pile (in contrast with <italic><tp:taxon-name>Carreramyia</tp:taxon-name></italic>). Unfortunately, the genitalia of the only known specimen of <italic><tp:taxon-name>Masarygus</tp:taxon-name></italic> species 2 are lost: there is a microvial containing postabdominal segments attached to the pin, but there are no genitalia in it.</p></tp:treatment-sec><tp:treatment-sec sec-type="distribution"><title>Diversity and distribution.</title><p>Described species: 2. Neotropical. At least two undescribed species are known to occur (see <italic><tp:taxon-name>Discussion</tp:taxon-name></italic>). All species known so far, including the undescribed ones, have only been collected on one occasion.</p></tp:treatment-sec><tp:treatment-sec><!--Section generated to contain objects referenced in tp:taxon-treatment.--><fig id="F19" position="float" orientation="portrait"><label>Figures 136–144.</label><caption><p><bold>136–138</bold> <italic><tp:taxon-name>Masarygus planifrons</tp:taxon-name></italic> male (syntype): <bold>136</bold> habitus dorsal <bold>137</bold> habitus lateral <bold>138</bold> head frontal <bold>139</bold> <italic><tp:taxon-name>Masarygus planifrons</tp:taxon-name></italic> female (syntype), habitus dorsal <bold>140–143</bold> <italic><tp:taxon-name>Masarygus palmipalpus</tp:taxon-name></italic> male (holotype): <bold>140</bold> habitus dorsal <bold>141</bold> habitus lateral <bold>142</bold> head frontal <bold>143</bold> head lateral <bold>144</bold> antenna.</p></caption><graphic xmlns:xlink="http://www.w3.org/1999/xlink" xlink:href="ZooKeys-288-001-g019.jpg" position="float" orientation="portrait" xlink:type="simple"/></fig><fig id="F20" position="float" orientation="portrait"><label>Figures 145–153.</label><caption><p><bold>145–146</bold> <italic><tp:taxon-name>Masarygus palmipalpus</tp:taxon-name></italic> male (holotype): <bold>145</bold> wing <bold>146</bold> genitalia lateral <bold>147–149</bold> <italic><tp:taxon-name>Masarygus</tp:taxon-name></italic> spec. 1 male (Brazil, coll. USNM): <bold>147</bold> habitus dorsal <bold>148</bold> habitus lateral <bold>149</bold> head frontal <bold>150</bold> <italic><tp:taxon-name>Masarygus</tp:taxon-name></italic> spec. 2 male (Brazil, coll. USNM), habitus lateral <bold>151–153</bold> <italic><tp:taxon-name>Menidon falcatus</tp:taxon-name></italic> male (Costa Rica, coll. ZMAN): <bold>151</bold> habitus dorsal <bold>152</bold> habitus lateral <bold>153</bold> head frontal.</p></caption><graphic xmlns:xlink="http://www.w3.org/1999/xlink" xlink:href="ZooKeys-288-001-g020.jpg" position="float" orientation="portrait" xlink:type="simple"/></fig></tp:treatment-sec><ref-list><ref id="B6"><mixed-citation xmlns:xlink="http://www.w3.org/1999/xlink" xlink:type="simple"><person-group><name name-style="western"><surname>Brèthes</surname><given-names>J</given-names></name></person-group> (<year>1908</year>)<source> Masarygidae. Una nueva familia de dípteros. Anales del Museo Nacional de Buenos Aires 10, 3rd series: 439–443. [published in 1909]</source></mixed-citation></ref><ref id="B74"><mixed-citation xmlns:xlink="http://www.w3.org/1999/xlink" xlink:type="simple"><person-group><name name-style="western"><surname>Sabrosky</surname><given-names>CW</given-names></name></person-group> (<year>1999</year>)<article-title> Family-group names in Diptera.</article-title><source>Myia </source><volume>10</volume>: <fpage>1</fpage>-<lpage>576</lpage>.</mixed-citation></ref><ref id="B2"><mixed-citation xmlns:xlink="http://www.w3.org/1999/xlink" xlink:type="simple"><person-group><name name-style="western"><surname>Bezzi</surname><given-names>M</given-names></name></person-group> (<year>1910</year>)<article-title> Zur Synonymie und systematischen Stellung einiger Dipteren.</article-title><source>Societas Entomologica </source><volume>25</volume>: <fpage>65</fpage>-<lpage>67</lpage>.</mixed-citation></ref><ref id="B81"><mixed-citation xmlns:xlink="http://www.w3.org/1999/xlink" xlink:type="simple"><person-group><name name-style="western"><surname>Shannon</surname><given-names>RC</given-names></name></person-group> (<year>1925</year>)<article-title> An extraordinary adult myrmecophile from Panama.</article-title><source>Proceedings of the National Academy of Sciences </source><volume>10</volume>: <fpage>211</fpage>-<lpage>213</lpage>.</mixed-citation></ref><ref id="B7"><mixed-citation xmlns:xlink="http://www.w3.org/1999/xlink" xlink:type="simple"><person-group><name name-style="western"><surname>Brèthes</surname><given-names>J</given-names></name></person-group> (<year>1928</year>)<article-title> A propósito de <italic>Masarygus</italic> Brèthes y de <italic>Sarcophaga Caridei</italic> Brèthes.</article-title><source>Revista de la Sociedad Entomológica Argentina </source><volume>7</volume>: <fpage>73</fpage>-<lpage>74</lpage>.</mixed-citation></ref><ref id="B43"><mixed-citation xmlns:xlink="http://www.w3.org/1999/xlink" xlink:type="simple"><person-group><name name-style="western"><surname>Hull</surname><given-names>FM</given-names></name></person-group> (<year>1949</year>)<article-title> The morphology and inter-relationships of the genera of syrphid flies, recent and fossil.</article-title><source>Transactions of the Zoological Society </source><volume>26</volume>: <fpage>257</fpage>-<lpage>408</lpage>. doi: <ext-link ext-link-type="uri" xlink:href="http://dx.doi.org/10.1111/j.1096-3642.1949.tb00224.x" xlink:type="simple">10.1111/j.1096-3642.1949.tb00224.x</ext-link></mixed-citation></ref><ref id="B65"><mixed-citation xmlns:xlink="http://www.w3.org/1999/xlink" xlink:type="simple"><person-group><name name-style="western"><surname>Papavero</surname><given-names>N</given-names></name></person-group> (<year>1962</year>)<article-title> Quatro novas espécies de Microdontinae do Brasil (Diptera, Syrphidae).</article-title><source>Papéis Avulsos do Departamento de Zoologia </source><volume>15</volume>: <fpage>317</fpage>-<lpage>326</lpage>.</mixed-citation></ref><ref id="B108"><mixed-citation xmlns:xlink="http://www.w3.org/1999/xlink" xlink:type="simple"><person-group><name name-style="western"><surname>van Doesburg</surname><given-names>Sr PH</given-names></name></person-group> (<year>1966</year>)<article-title> Syrphidae from Suriname. Additional records and descriptions.</article-title><source>Studies on the Fauna of Suriname and other Guyanas </source><volume>9</volume>: <fpage>61</fpage>-<lpage>107</lpage>.</mixed-citation></ref><ref id="B105"><mixed-citation xmlns:xlink="http://www.w3.org/1999/xlink" xlink:type="simple"><person-group><name name-style="western"><surname>Thompson</surname><given-names>FC</given-names></name><name name-style="western"><surname>Vockeroth</surname><given-names>JR</given-names></name><name name-style="western"><surname>Sedman</surname><given-names>YS</given-names></name></person-group> (<year>1976</year>)<article-title> Family Syrphidae.</article-title><source>A catalogue of the Diptera of the Americas south of the United States </source><volume>46</volume>: <fpage>1</fpage>-<lpage>195</lpage>.</mixed-citation></ref><ref id="B12"><mixed-citation xmlns:xlink="http://www.w3.org/1999/xlink" xlink:type="simple"><person-group><name name-style="western"><surname>Cheng</surname><given-names>X-Y</given-names></name><name name-style="western"><surname>Thompson</surname><given-names>FC</given-names></name></person-group> (<year>2008</year>)<article-title> A generic conspectus of the Microdontinae (Diptera: Syrphidae) with the description of two new genera from Africa and China.</article-title><source>Zootaxa </source><volume>1879</volume>: <fpage>21</fpage>-<lpage>48</lpage>.</mixed-citation></ref><ref id="B68"><mixed-citation xmlns:xlink="http://www.w3.org/1999/xlink" xlink:type="simple"><person-group><name name-style="western"><surname>Reemer</surname><given-names>M</given-names></name><name name-style="western"><surname>Ståhls</surname><given-names>G</given-names></name></person-group> (<year>in press</year>)<source> Phylogenetic relationships of Microdontinae (Diptera: Syrphidae) based on parsimony analyses of combined molecular and morphological characters. Systematic Entomology 38.</source></mixed-citation></ref></ref-list></tp:taxon-treatment>
