# Supplementary material for: Generic revision and species classification of the Microdontinae (Diptera, Syrphidae)
Source: Zookeys. 2013 Apr 12;(288):1–213. doi: 10.3897/zookeys.288.4095 (PMC3690914; doi:10.3897/zookeys.288.4095)
Supplement: XML Treatment for Menidon [file zookeys.288.4095-treatment19.xml]

<!DOCTYPE tp:taxon-treatment
  PUBLIC "-//TaxonX//DTD Taxonomic Treatment Publishing DTD v0 20100105//EN" "tax-treatment-NSO.dtd">
<tp:taxon-treatment xmlns:tp="http://www.plazi.org/taxpub"><tp:treatment-meta><mixed-citation publication-type="journal"><person-group><name><surname>Reemer</surname><given-names>Menno</given-names></name><name><surname>Ståhls</surname><given-names>Gunilla</given-names></name></person-group><article-title>Generic revision and species classification of the Microdontinae (Diptera, Syrphidae)</article-title><source>Zookeys</source><day>12</day><month>4</month><year>2013</year><volume>2013</volume><issue>288</issue><fpage>1</fpage><lpage>213</lpage><pub-id pub-id-type="doi">10.3897/zookeys.288.4095</pub-id></mixed-citation></tp:treatment-meta><tp:nomenclature><tp:taxon-name>
                        <tp:taxon-name-part taxon-name-part-type="genus">Menidon</tp:taxon-name-part>
                    <object-id xmlns:xlink="http://www.w3.org/1999/xlink" xlink:type="simple">urn:lsid:zoobank.org:act:56864290-24D2-4BEB-9FB8-5B96BCABAAFD</object-id>
								<object-id xmlns:xlink="http://www.w3.org/1999/xlink" xlink:type="simple">http://species-id.net/wiki/Menidon</object-id>
								</tp:taxon-name><tp:taxon-authority>Reemer</tp:taxon-authority><tp:taxon-status xmlns:xlink="http://www.w3.org/1999/xlink" xlink:type="simple">gen. n.</tp:taxon-status><xref ref-type="fig" rid="F20">Figs 151</xref><xref ref-type="fig" rid="F21">–156</xref></tp:nomenclature><tp:treatment-sec sec-type="Type species"><title>Type species:</title><p><italic><tp:taxon-name>Microdon falcatus</tp:taxon-name></italic> Williston, 1887: 9. Type locality: Mexico.</p></tp:treatment-sec><tp:treatment-sec sec-type="Description"><title>Description.</title><p>Body length: 5–10 mm. Small, broadly built flies with long antennae and short, almost round abdomen. Head about as wide as thorax. Face convex; slighly narrower to slightly wider than an eye. Lateral oral margins not produced. Vertex flat. Occiput ventrally narrow, dorsally widened. Eye bare. Eye margins in male parallel, not converging at level of frons, with mutual distance 4 times as large as width of antennal fossa. Antennal fossa about as wide as high. Antenna longer than distance between antennal fossa and anterior oral margin; basoflagellomere longer than scape, sickle-shaped; bare. Postpronotum pilose. Scutellum semicircular; with small calcars or only with pair of small tufts of black microtrichiae posteriorly. Anepisternum without sulcus; pilose on slightly less than dorsal half, bare on slightly more than ventral half. Anepimeron entirely pilose. Katepimeron convex; bare. Wing: vein R4+5 with posterior appendix; vein M1 perpendicular to vein R4+5; postero-apical corner of cell r4+5 rectangular, with small appendix; crossvein r-m located between basal 1/8 and 1/10 of cell dm. Abdomen approximately round, 1 to 1.2 times as long as wide. Tergites 3 and 4 fused. Sternite 1 bare. Male genitalia: phallus straight, furcate near apex, with both processes about equally long; hypandrium without apical part; epandrium without <!--PageBreak-->ventrolateral ridge; surstylus furcate, with anterior lobe small and narrow, posterior lobe larger and wider.</p></tp:treatment-sec><tp:treatment-sec sec-type="Diagnosis"><title>Diagnosis.</title><p>Basoflagellomere sickle-shaped: curved upward. Anepisternum bare on ventral half. Cell r4+5 with postero-apical corner rectangular. Sternite 1 bare.</p></tp:treatment-sec><tp:treatment-sec sec-type="Discussion"><title>Discussion.</title><p>This is the only one known taxon among the <tp:taxon-name>Microdontinae</tp:taxon-name> in which the apical part of the hypandrium is entirely lacking (<xref ref-type="fig" rid="F21">Fig. 156</xref>). Among the Neotropical taxa, this taxon is unique in the sickle-shaped basoflagellomere. The latter character also occurs to some extent in some Nearctic (<italic><tp:taxon-name>Microdon adventitus</tp:taxon-name></italic>, <italic><tp:taxon-name>Microdon globosus</tp:taxon-name></italic>)and Old World taxa (some <italic><tp:taxon-name>Archimicrodon</tp:taxon-name></italic>, <italic><tp:taxon-name>Myiacerapis</tp:taxon-name></italic>, <italic><tp:taxon-name>Oligeriops</tp:taxon-name></italic> Hul, 1937), but these differ from <italic><tp:taxon-name>Menidon</tp:taxon-name></italic> in several other important characters, such as a furcate phallus (unfurcate in <italic><tp:taxon-name>Oligeriops</tp:taxon-name></italic>) and absence of apical part of hypandrium (present in all other <tp:taxon-name>Microdontinae</tp:taxon-name>). These morphological singularities, combined with the phylogenetic results of <xref ref-type="bibr" rid="B68">Reemer and Ståhls (in press)</xref> (sister of (<italic><tp:taxon-name>Piruwa</tp:taxon-name></italic> + <italic><tp:taxon-name>Paramicrodon</tp:taxon-name></italic>)), are reasons to place <italic><tp:taxon-name>Microdon falcatus</tp:taxon-name></italic> in its own genus. <xref ref-type="bibr" rid="B101">Thompson (2007)</xref> clarified the taxonomy of the type species, which has several synonyms.</p></tp:treatment-sec><tp:treatment-sec sec-type="distribution"><title>Diversity and distribution.</title><p>Described species: 1. Central and South America. Unpublished molecular evidence suggests that more than one species is involved, but this needs further study.</p></tp:treatment-sec><tp:treatment-sec sec-type="Etymology"><title>Etymology.</title><p>The generic name is a combination of the Greek words <italic>mene</italic> (moon) and <italic>odon</italic>, with the latter used as a suffix derived from <italic><tp:taxon-name>Microdon</tp:taxon-name></italic>. The prefix <italic>meni-</italic> was chosen because of the crescent-shaped basoflagellomere in the type species.</p></tp:treatment-sec><tp:treatment-sec><!--Section generated to contain objects referenced in tp:taxon-treatment.--><fig id="F20" position="float" orientation="portrait"><label>Figures 145–153.</label><caption><p><bold>145–146</bold> <italic><tp:taxon-name>Masarygus palmipalpus</tp:taxon-name></italic> male (holotype): <bold>145</bold> wing <bold>146</bold> genitalia lateral <bold>147–149</bold> <italic><tp:taxon-name>Masarygus</tp:taxon-name></italic> spec. 1 male (Brazil, coll. USNM): <bold>147</bold> habitus dorsal <bold>148</bold> habitus lateral <bold>149</bold> head frontal <bold>150</bold> <italic><tp:taxon-name>Masarygus</tp:taxon-name></italic> spec. 2 male (Brazil, coll. USNM), habitus lateral <bold>151–153</bold> <italic><tp:taxon-name>Menidon falcatus</tp:taxon-name></italic> male (Costa Rica, coll. ZMAN): <bold>151</bold> habitus dorsal <bold>152</bold> habitus lateral <bold>153</bold> head frontal.</p></caption><graphic xmlns:xlink="http://www.w3.org/1999/xlink" xlink:href="ZooKeys-288-001-g020.jpg" position="float" orientation="portrait" xlink:type="simple"/></fig><fig id="F21" position="float" orientation="portrait"><label>Figures 154–162.</label><caption><p><bold>154–155</bold> <italic><tp:taxon-name>Menidon falcatus</tp:taxon-name></italic> male (Costa Rica, coll. ZMAN): <bold>154</bold> antenna <bold>155</bold> wing <bold>156</bold> <italic><tp:taxon-name>Menidon falcatus</tp:taxon-name></italic> male (Costa Rica, coll M. Hauser), genitalia lateral <bold>157–162</bold> <italic><tp:taxon-name>Mermerizon inbio</tp:taxon-name></italic> male (holotype): <bold>157</bold> habitus lateral <bold>158</bold> habitus dorsal <bold>159</bold> head frontal <bold>160</bold> head lateral <bold>161</bold> wing <bold>162</bold> genitalia lateral.</p></caption><graphic xmlns:xlink="http://www.w3.org/1999/xlink" xlink:href="ZooKeys-288-001-g021.jpg" position="float" orientation="portrait" xlink:type="simple"/></fig></tp:treatment-sec><ref-list><ref id="B68"><mixed-citation xmlns:xlink="http://www.w3.org/1999/xlink" xlink:type="simple"><person-group><name name-style="western"><surname>Reemer</surname><given-names>M</given-names></name><name name-style="western"><surname>Ståhls</surname><given-names>G</given-names></name></person-group> (<year>in press</year>)<source> Phylogenetic relationships of Microdontinae (Diptera: Syrphidae) based on parsimony analyses of combined molecular and morphological characters. Systematic Entomology 38.</source></mixed-citation></ref><ref id="B101"><mixed-citation xmlns:xlink="http://www.w3.org/1999/xlink" xlink:type="simple"><person-group><name name-style="western"><surname>Thompson</surname><given-names>FC</given-names></name></person-group> (<year>2007</year>)<article-title> <italic>Microdon falcatus</italic> Williston (Diptera: Syrphidae): a redescription, with lectotype designation and new synonyms.</article-title><source>Entomological News </source><volume>118</volume>: <fpage>283</fpage>-<lpage>291</lpage>. doi: <ext-link ext-link-type="uri" xlink:href="http://dx.doi.org/10.3157/0013-872X(2007)118[283:MFWDSA]2.0.CO;2" xlink:type="simple">10.3157/0013-872X(2007)118[283:MFWDSA]2.0.CO;2</ext-link></mixed-citation></ref></ref-list></tp:taxon-treatment>
