# Supplementary material for: Generic revision and species classification of the Microdontinae (Diptera, Syrphidae)
Source: Zookeys. 2013 Apr 12;(288):1–213. doi: 10.3897/zookeys.288.4095 (PMC3690914; doi:10.3897/zookeys.288.4095)
Supplement: XML Treatment for Mermerizon [file zookeys.288.4095-treatment20.xml]

<!DOCTYPE tp:taxon-treatment
  PUBLIC "-//TaxonX//DTD Taxonomic Treatment Publishing DTD v0 20100105//EN" "tax-treatment-NSO.dtd">
<tp:taxon-treatment xmlns:tp="http://www.plazi.org/taxpub"><tp:treatment-meta><mixed-citation publication-type="journal"><person-group><name><surname>Reemer</surname><given-names>Menno</given-names></name><name><surname>Ståhls</surname><given-names>Gunilla</given-names></name></person-group><article-title>Generic revision and species classification of the Microdontinae (Diptera, Syrphidae)</article-title><source>Zookeys</source><day>12</day><month>4</month><year>2013</year><volume>2013</volume><issue>288</issue><fpage>1</fpage><lpage>213</lpage><pub-id pub-id-type="doi">10.3897/zookeys.288.4095</pub-id></mixed-citation></tp:treatment-meta><tp:nomenclature><tp:taxon-name>
                        <tp:taxon-name-part taxon-name-part-type="genus">Mermerizon</tp:taxon-name-part>
                    <object-id xmlns:xlink="http://www.w3.org/1999/xlink" xlink:type="simple">urn:lsid:zoobank.org:act:D8DDC5FF-1258-4C11-895C-50208995F444</object-id>
								<object-id xmlns:xlink="http://www.w3.org/1999/xlink" xlink:type="simple">http://species-id.net/wiki/Mermerizon</object-id>
								</tp:taxon-name><tp:taxon-authority>Reemer</tp:taxon-authority><tp:taxon-status xmlns:xlink="http://www.w3.org/1999/xlink" xlink:type="simple">gen. n.</tp:taxon-status><xref ref-type="fig" rid="F21">Figs 157–162</xref></tp:nomenclature><tp:treatment-sec sec-type="Type species"><title>Type species:</title><p><italic><tp:taxon-name>Mermerizon inbio</tp:taxon-name></italic> spec. n. Type locality: Costa Rica.</p></tp:treatment-sec><tp:treatment-sec sec-type="Description"><title>Description.</title><p>Stingless bee mimicking flies with moderately long antennae and elongate oval abdomen. Head slightly wider than thorax. Face convex; narrower than an eye. Lateral oral margins not produced. Vertex flat. Occiput ventrally narrow, dorsally widened. Eye bare. Eye margins in male parallel, not converging at level of frons, with mutual distance 3–4 times as large as width of antennal fossa. Antennal fossa about as wide as high. Antenna shorter than (may be almost as long as) distance between antennal fossa and anterior oral margin; basoflagellomere slightly shorter to longer than scape, oval; bare. Postpronotum pilose. Scutellum semicircular; without calcars. Anepisternum without sulcus; pilose on dorsal half, bare on ventral half. Anepimeron pilose on dorsal half, bare on ventral half. Katepimeron convex; bare. Wing: vein R4+5 with posterior appendix; vein M1 perpendicular to vein R4+5; postero-apical corner of cell r4+5 rectangular, with small appendix; crossvein r-m located around basal 1/10 of cell dm. Abdomen oval, 2 to 3 times as long as wide. Tergites 3 and 4 fused. Sternite 1 pilose. Male genitalia: phallus slightly bent dorsad, furcate near apex, <!--PageBreak-->with dorsal process at least twice as long as ventral process; hypandrium with bulb-like base; epandrium without ventrolateral ridge.</p></tp:treatment-sec><tp:treatment-sec sec-type="Diagnosis"><title>Diagnosis.</title><p>Vein R4+5 with posterior appendix. Postero-apical corner of cell r4+5 rectangular, with small appendix. Postpronotum pilose. Propleuron bare. Membrane between sternites 2 and 3 less wide than sternite 2. Abdomen oval. Anepisternum bare on ventral half, pilose on dorsal half, except for small median bare part on dorsal half. Anepimeron bare on ventral half. (Male: eye margins parallel at level of frons, not converging).</p></tp:treatment-sec><tp:treatment-sec sec-type="Discussion"><title>Discussion.</title><p>The species of this genus are obvious mimics of stingless, <italic><tp:taxon-name>Trigona</tp:taxon-name></italic>-like bees in their tawny colouration and long pilose hind tibiae. At first sight they may be confused with <italic><tp:taxon-name>Hypselosyrphus</tp:taxon-name></italic>, <italic><tp:taxon-name>Rhoga</tp:taxon-name></italic>, or <italic><tp:taxon-name>Stipomorhpa</tp:taxon-name></italic>. From the first two genera, <italic><tp:taxon-name>Mermerizon</tp:taxon-name></italic> can be distinguished by the presence of a posterior appendix on vein R4+5, from <italic><tp:taxon-name>Stipomorpha</tp:taxon-name></italic> by the absence of a wide membrane between sternites 2 and 3. A presently undescribed Argentinian species lacks the long pilosity of the hind tibiae and does not seem to mimic these bees. Instead, it resembles <italic><tp:taxon-name>Paragodon</tp:taxon-name></italic> Thompson, 1969 and <italic><tp:taxon-name>Surimyia</tp:taxon-name></italic> Reemer, 2008 in general habitus, but is easily told apart by the presence of a posterior appendix on vein R4+5 and the male genitalia, which are very similar to those of the other two <italic><tp:taxon-name>Mermerizon</tp:taxon-name></italic> species.</p></tp:treatment-sec><tp:treatment-sec sec-type="distribution"><title>Diversity and distribution.</title><p>Described species: 1. Descriptions of two additional species are in preparation by the first author. Neotropical (presently known from Costa Rica and Argentina).</p></tp:treatment-sec><tp:treatment-sec sec-type="Etymology"><title>Etymology.</title><p>The generic name is derived from the ancient Greek verb <italic>mermerizo</italic>, meaning ‘to deliberate’ or ‘to ponder’. This name was chosen because it took some deliberation before making the decision that a new genus was to be erected for the involved species. The name is to be treated as masculine.</p></tp:treatment-sec><tp:treatment-sec><!--Section generated to contain objects referenced in tp:taxon-treatment.--><fig id="F21" position="float" orientation="portrait"><label>Figures 154–162.</label><caption><p><bold>154–155</bold> <italic><tp:taxon-name>Menidon falcatus</tp:taxon-name></italic> male (Costa Rica, coll. ZMAN): <bold>154</bold> antenna <bold>155</bold> wing <bold>156</bold> <italic><tp:taxon-name>Menidon falcatus</tp:taxon-name></italic> male (Costa Rica, coll M. Hauser), genitalia lateral <bold>157–162</bold> <italic><tp:taxon-name>Mermerizon inbio</tp:taxon-name></italic> male (holotype): <bold>157</bold> habitus lateral <bold>158</bold> habitus dorsal <bold>159</bold> head frontal <bold>160</bold> head lateral <bold>161</bold> wing <bold>162</bold> genitalia lateral.</p></caption><graphic xmlns:xlink="http://www.w3.org/1999/xlink" xlink:href="ZooKeys-288-001-g021.jpg" position="float" orientation="portrait" xlink:type="simple"/></fig></tp:treatment-sec></tp:taxon-treatment>
