# Supplementary material for: Generic revision and species classification of the Microdontinae (Diptera, Syrphidae)
Source: Zookeys. 2013 Apr 12;(288):1–213. doi: 10.3897/zookeys.288.4095 (PMC3690914; doi:10.3897/zookeys.288.4095)
Supplement: XML Treatment for Metadon [file zookeys.288.4095-treatment21.xml]

<!DOCTYPE tp:taxon-treatment
  PUBLIC "-//TaxonX//DTD Taxonomic Treatment Publishing DTD v0 20100105//EN" "tax-treatment-NSO.dtd">
<tp:taxon-treatment xmlns:tp="http://www.plazi.org/taxpub"><tp:treatment-meta><mixed-citation publication-type="journal"><person-group><name><surname>Reemer</surname><given-names>Menno</given-names></name><name><surname>Ståhls</surname><given-names>Gunilla</given-names></name></person-group><article-title>Generic revision and species classification of the Microdontinae (Diptera, Syrphidae)</article-title><source>Zookeys</source><day>12</day><month>4</month><year>2013</year><volume>2013</volume><issue>288</issue><fpage>1</fpage><lpage>213</lpage><pub-id pub-id-type="doi">10.3897/zookeys.288.4095</pub-id></mixed-citation></tp:treatment-meta><tp:nomenclature><tp:taxon-name>
                        <tp:taxon-name-part taxon-name-part-type="genus">Metadon</tp:taxon-name-part>
                    <object-id xmlns:xlink="http://www.w3.org/1999/xlink" xlink:type="simple">urn:lsid:zoobank.org:act:A00DBDC3-F8BE-4A89-A421-04903BC81B1D</object-id>
								<object-id xmlns:xlink="http://www.w3.org/1999/xlink" xlink:type="simple">http://species-id.net/wiki/Metadon</object-id>
								</tp:taxon-name><tp:taxon-authority>Reemer</tp:taxon-authority><tp:taxon-status xmlns:xlink="http://www.w3.org/1999/xlink" xlink:type="simple">gen. n.</tp:taxon-status><xref ref-type="fig" rid="F22">Figs 163</xref><xref ref-type="fig" rid="F23">–175</xref></tp:nomenclature><tp:treatment-sec sec-type="Type species"><title>Type species:</title><p><italic><tp:taxon-name>Microdon wulpii</tp:taxon-name></italic> Mik, 1899: 143. Type locality: Indonesia, Sumatra. Replacement name for <italic><tp:taxon-name>Microdon apicalis</tp:taxon-name></italic> Wulp, 1892: 29 (preoccupied by Walker, 1858).</p></tp:treatment-sec><tp:treatment-sec sec-type="Description"><title>Description.</title><p>Body length: 7–21 mm. Slender to moderately broadly built flies with oval abdomen and long antennae. Head slightly wider than thorax. Face almost straight to convex in profile; narrower to wider than an eye. Lateral oral margins produced or not produced. Vertex flat. Occiput ventrally narrow, dorsally widened. Eye bare. Eye margins in male converging at level of frons, with mutual distance 2-3 times as large as width of antennal fossa. Antennal fossa about as wide as high. Antenna longer than distance between antennal fossa and anterior oral margin; basoflagellomere shorter than scape; bare. Postpronotum pilose. Scutellum semicircular; with or without calcars. Anepisternum sulcate; entirely pilose, except sometimes with small bare <!--PageBreak-->part ventrally (only known exception: <italic><tp:taxon-name>Metadon bifasciatus</tp:taxon-name></italic>, in which anepisternum is bare on entire ventral half). Anepimeron entirely pilose. Katepimeron flat to somewhat convex; smooth or with wrinkled texture; not pilose, but often with rows of microtrichia. Katatergum with oblique rows of microtrichia. Wing: vein R4+5 with posterior appendix; vein M1 more or less straight, perpendicular to vein R4+5; postero-apical corner of cell r4+5 angular to widely rounded, with or without appendix; crossvein r-m located between basal 1/7 and 1/4 of cell dm. Abdomen oval, 1.5-2.5 times as long as wide. Tergites 3 and 4 fused. Sternite 1 pilose. Male genitalia: phallus projecting not or little beyond apex of hypandrium (except projecting well beyond apex of hypandrium in <italic><tp:taxon-name>Metadon bifasciatus</tp:taxon-name></italic>), bent dorsad, furcate in apical half, with both processes about equally long (except ventral process much longer in <italic><tp:taxon-name>Metadon bifasciatus</tp:taxon-name></italic>); epandrium with or without ventrolateral ridge; surstylus unfurcate, sometimes with long posterior process.</p></tp:treatment-sec><tp:treatment-sec sec-type="Diagnosis"><title>Diagnosis.</title><p>Body never metallic green or blue. Vein R4+5 with posterior appendix. Abdomen oval, longer than wide but less than 2.5 times as long as wide. Postpronotum pilose. Anepisternum with bare part limited to ventral half, or entirely pilose. Antenna longer than distance between antennal fossa and anterior oral margin. Basoflagellomere shorter than or as long as scape. Tergite 1 short: length/width ratio 1:25 or less.</p></tp:treatment-sec><tp:treatment-sec sec-type="Discussion"><title>Discussion.</title><p>All included species (except the ones here described) were originally described in the genus <italic><tp:taxon-name>Microdon</tp:taxon-name></italic>. However, the morphology of <italic><tp:taxon-name>Metadon</tp:taxon-name></italic> is distinct. Characters that separate these taxa in all examined species (except <italic><tp:taxon-name>Metadon bifasciatus</tp:taxon-name></italic>, see below) are: anepisternum (almost) entirely pilose; phallus projecting not or only little beyond apex of hypandrium; aedegus furcate in apical half. Additional characters for distinguishing <italic><tp:taxon-name>Metadon</tp:taxon-name></italic> from <italic><tp:taxon-name>Microdon</tp:taxon-name></italic> (that may not work for all species) are: katepimeron more or less flat, with wrinkled texture; katatergum with oblique rows of microtrichia. In general, the abdomen of <italic><tp:taxon-name>Metadon</tp:taxon-name></italic> species is more elongate than that of <italic><tp:taxon-name>Microdon</tp:taxon-name></italic> species.</p><p>The East Palaearctic species <italic><tp:taxon-name>Metadon bifasciatus</tp:taxon-name></italic> Matsumura, 1916 is aberrant in certain characters. In this species the bare part of the anepisternum reaches up to about half the height of the sclerite. In addition, the genitalia are aberrant as the ventral aedeagal process is much longer than the dorsal process (<xref ref-type="fig" rid="F23">Fig. 172</xref>), a character not known from any other species of <tp:taxon-name>Microdontinae</tp:taxon-name>. Nevertheless, this species is placed in <italic><tp:taxon-name>Metadon</tp:taxon-name></italic> because of the elongate abdomen and the oblique rows of microtrichia on the katatergum. This is supported by the results of <xref ref-type="bibr" rid="B68">Reemer and Ståhls (in press)</xref>. As the Chinese species <italic><tp:taxon-name>Microdon brunneipennis</tp:taxon-name></italic> Huo, Ren &amp; Zheng, 2007 and <italic><tp:taxon-name>Microdon pingliensis</tp:taxon-name></italic> Huo, Ren &amp; Zheng, 2007 and <italic><tp:taxon-name>Microdon spuribifasciatus</tp:taxon-name></italic> Huo, Ren &amp; Zheng, 2007 are similar to <italic><tp:taxon-name>Microdon bifasciatus</tp:taxon-name></italic>, the characters as mentioned may also be valid for those species.</p><p><italic><tp:taxon-name>Metadon</tp:taxon-name></italic> is erected as a new genus distinct from <italic><tp:taxon-name>Microdon</tp:taxon-name></italic> in order to facilitate distinction between these apparently monophyletic groups. Results of phylogenetic analyses by <xref ref-type="bibr" rid="B68">Reemer and Ståhls (in press)</xref> support this decision.</p></tp:treatment-sec><tp:treatment-sec sec-type="distribution"><title>Diversity and distribution.</title><p>Described species: 42. About half of the species (22) are described from the Oriental region. Several undescribed species from this region were seen by the first author in different collections. From the Afrotropical region, 14 <!--PageBreak-->species are described, remarkably none of which is from Madagascar. Four species are known from the Palaearctic region. These seem to form a closely related species group, all related to <italic><tp:taxon-name>Microdon bifasciatus</tp:taxon-name></italic>, restricted to eastern China, Korea and Japan. Two species are known from the Aru Islands off the southwest coast of New Guinea (these were collected by Alfred Russel Wallace in 1857, to be described by <xref ref-type="bibr" rid="B115">Walker 1858</xref>). These are the only known records of this group from the Australian region.</p></tp:treatment-sec><tp:treatment-sec sec-type="Etymology"><title>Etymology.</title><p>The generic name is a combination of the ancient Greek words <italic>meta</italic> and <italic>odon</italic>, with the latter used as a suffix derived from <italic><tp:taxon-name>Microdon</tp:taxon-name></italic>. The prefix <italic>meta</italic> is used in the sense of ‘near’ or ‘close’, in order to indicate the resemblance in habitus to <italic><tp:taxon-name>Microdon</tp:taxon-name></italic> s.s. It is a masculine name.</p></tp:treatment-sec><tp:treatment-sec><!--Section generated to contain objects referenced in tp:taxon-treatment.--><fig id="F22" position="float" orientation="portrait"><label>Figures 163–170.</label><caption><p><bold>163–166</bold> <italic><tp:taxon-name>Metadon achterbergi</tp:taxon-name></italic> female (holotype) <bold>163</bold> habitus dorsal <bold>164</bold> habitus lateral <bold>165</bold> head frontal <bold>166</bold> wing <bold>167–168</bold> <italic><tp:taxon-name>Metadon</tp:taxon-name></italic>, habitus: <bold>167</bold> <italic><tp:taxon-name>Metadon bifasciatus</tp:taxon-name></italic> (Japan, coll. RMNH) <bold>168</bold> <italic><tp:taxon-name>Metadon inermis</tp:taxon-name></italic> (holotype) <bold>169–170</bold> <italic><tp:taxon-name>Metadon wulpii</tp:taxon-name></italic> female (Borneo, coll. RMNH): <bold>169</bold> habitus dorsal <bold>170</bold> habitus lateral.</p></caption><graphic xmlns:xlink="http://www.w3.org/1999/xlink" xlink:href="ZooKeys-288-001-g022.jpg" position="float" orientation="portrait" xlink:type="simple"/></fig><fig id="F23" position="float" orientation="portrait"><caption><p><bold>Figures 171–175.</bold> <italic><tp:taxon-name>Metadon</tp:taxon-name></italic>, male genitalia lateral: <bold>171</bold> <italic><tp:taxon-name>Metadon bicoloratus</tp:taxon-name></italic> (holotype) <bold>172</bold> <italic><tp:taxon-name>Metadon bifasciatus</tp:taxon-name></italic> (China, coll. RMNH) <bold>173</bold> <italic><tp:taxon-name>Metadon inermis</tp:taxon-name></italic> (holotype) <bold>174</bold> <italic><tp:taxon-name>Metadon montis</tp:taxon-name></italic> (holotype) <bold>175</bold> <italic><tp:taxon-name>Metadon punctulatus</tp:taxon-name></italic> (holotype).</p></caption><graphic xmlns:xlink="http://www.w3.org/1999/xlink" xlink:href="ZooKeys-288-001-g023.jpg" position="float" orientation="portrait" xlink:type="simple"/></fig></tp:treatment-sec><ref-list><ref id="B68"><mixed-citation xmlns:xlink="http://www.w3.org/1999/xlink" xlink:type="simple"><person-group><name name-style="western"><surname>Reemer</surname><given-names>M</given-names></name><name name-style="western"><surname>Ståhls</surname><given-names>G</given-names></name></person-group> (<year>in press</year>)<source> Phylogenetic relationships of Microdontinae (Diptera: Syrphidae) based on parsimony analyses of combined molecular and morphological characters. Systematic Entomology 38.</source></mixed-citation></ref><ref id="B115"><mixed-citation xmlns:xlink="http://www.w3.org/1999/xlink" xlink:type="simple"><person-group><name name-style="western"><surname>Walker</surname><given-names>F</given-names></name></person-group> (<year>1858</year>)<article-title> Catalogue of the dipterous insects collected in the Aru Islands by Mr. A.R. Wallace, with descriptions of new species.</article-title><source>Journal of the Proceedings of the Linnean Society of London, Zoology </source><volume>3</volume>: <fpage>77</fpage>-<lpage>110</lpage>.</mixed-citation></ref></ref-list></tp:taxon-treatment>
