# Supplementary material for: Generic revision and species classification of the Microdontinae (Diptera, Syrphidae)
Source: Zookeys. 2013 Apr 12;(288):1–213. doi: 10.3897/zookeys.288.4095 (PMC3690914; doi:10.3897/zookeys.288.4095)
Supplement: XML Treatment for Chymophila [file zookeys.288.4095-treatment22.xml]

<!DOCTYPE tp:taxon-treatment
  PUBLIC "-//TaxonX//DTD Taxonomic Treatment Publishing DTD v0 20100105//EN" "tax-treatment-NSO.dtd">
<tp:taxon-treatment xmlns:tp="http://www.plazi.org/taxpub"><tp:treatment-meta><mixed-citation publication-type="journal"><person-group><name><surname>Reemer</surname><given-names>Menno</given-names></name><name><surname>Ståhls</surname><given-names>Gunilla</given-names></name></person-group><article-title>Generic revision and species classification of the Microdontinae (Diptera, Syrphidae)</article-title><source>Zookeys</source><day>12</day><month>4</month><year>2013</year><volume>2013</volume><issue>288</issue><fpage>1</fpage><lpage>213</lpage><pub-id pub-id-type="doi">10.3897/zookeys.288.4095</pub-id></mixed-citation></tp:treatment-meta><tp:nomenclature><label>Subgenus</label><tp:taxon-name>
                        <tp:taxon-name-part taxon-name-part-type="subgenus">Chymophila</tp:taxon-name-part>
                    </tp:taxon-name><tp:taxon-authority>Macquart</tp:taxon-authority><xref ref-type="fig" rid="F24">Figs 176–180</xref><tp:nomenclature-citation-list><tp:nomenclature-citation><tp:taxon-name>Chymophila</tp:taxon-name><comment> Macquart, 1834: 485. Type species: <italic><tp:taxon-name>Chymophila splendens</tp:taxon-name></italic> Macquart, 1834: 486, by monotypy.</comment></tp:nomenclature-citation><tp:nomenclature-citation><tp:taxon-name>Chimophila</tp:taxon-name><comment> Osten Sacken, 1875: 46. Misspelling.</comment></tp:nomenclature-citation><tp:nomenclature-citation><tp:taxon-name>Eumicrodon</tp:taxon-name><comment> Curran, 1925a: 50. Type species: <italic><tp:taxon-name>Microdon fulgens</tp:taxon-name></italic> Wiedemann, 1830: 82, by original designation. See <xref ref-type="bibr" rid="B12">Cheng and Thompson (2008)</xref> for synonymy.</comment></tp:nomenclature-citation></tp:nomenclature-citation-list></tp:nomenclature><tp:treatment-sec sec-type="Description"><title>Description.</title><p>Body length: 10–16 mm. Broadly built flies with oval to round abdomen and long antennae. Head about as wide as to slightly narrower than thorax. Face convex in profile; slightly narrower to slightly wider than an eye. Lateral oral margins produced. Vertex flat. Occiput ventrally narrow, dorsally widened. Eye bare or very short pilose. Eye margins in male converging at level of frons, with mutual distance 1-3 times as large as width of antennal fossa. Antennal fossa about as wide as high. Antenna longer than distance between antennal fossa and anterior oral margin; basoflagellomere shorter than scape; bare. Postpronotum pilose. Scutellum trapezoid; with calcars. Propleuron pilose. Anepisternum with sulcus; pilose anterodorsally and posteriorly, extensively bare ventrally and medially. Anepimeron entirely pilose. Katepimeron convex; smooth; bare. Katatergum uniformly microtrichose. Wing: vein R4+5 with posterior appendix; vein M1 with outward angle, often with outward appendix, anteriorly recurrent; postero-apical corner of cell r4+5 widely rounded, with or without appendix; crossvein r-m located between basal 1/5 and 1/3 of cell dm. Abdomen oval, 1-1.5 times as long as wide. Tergites 3 and 4 fused. Sternite 1 pilose. Male genitalia: phallus projecting far beyond apex of hypandrium, bent dorsad, furcate basally, with both processes equally long and very slender; epandrium with ventrolateral ridge; surstylus with two wide lobes; subepandrial sclerite with elongate anterior projection projecting well beyond surstylus in lateral view.</p><!--PageBreak--></tp:treatment-sec><tp:treatment-sec sec-type="Diagnosis"><title>Diagnosis.</title><p>Vein R4+5 with posterior appendix. Abdomen oval. Vein M1 of characteristic shape: with outward angle, usually with small outward appendix, anteriorly recurrent (<xref ref-type="fig" rid="F24">Fig. 177</xref>). In addition to this character, this subgenus also differs from <italic><tp:taxon-name>Microdon</tp:taxon-name></italic> s.s. in the aedeagal processes being longer and more slender, and in the subepandrial sclerite projecting anteriorly well beyond the surstylus in lateral view (<xref ref-type="fig" rid="F24">Fig 178–180</xref>).</p></tp:treatment-sec><tp:treatment-sec sec-type="Discussion"><title>Discussion.</title><p>Species of this group are similar in overall habitus to <italic><tp:taxon-name>Microdon</tp:taxon-name></italic> s.s. Many species have metallic colours, but some are dull black or have a ‘tiger-striped’ abdomen. Previously, this group was considered to be exclusively Neotropical (<xref ref-type="bibr" rid="B12">Cheng and Thompson 2008</xref>). However, several Oriental and one Japanese species are very similar to the Neotropical species in both external characters and morphology of the male genitalia.</p></tp:treatment-sec><tp:treatment-sec sec-type="distribution"><title>Diversity and distribution.</title><p>Described species: 34. Neotropical (25 species), Oriental (7 species), Nearctic (1 species) and Eastern Palaearctic (1 species from southern Japan).</p></tp:treatment-sec><tp:treatment-sec><!--Section generated to contain objects referenced in tp:taxon-treatment.--><fig id="F24" position="float" orientation="portrait"><label>Figures 176–180.</label><caption><p><bold>176–178</bold> <italic><tp:taxon-name>Microdon (Chymophila) instabilis</tp:taxon-name></italic> (holotype): <bold>176</bold> habitus dorsal <bold>177</bold> wing <bold>178</bold> genitalia lateral <bold>179–180</bold> <italic><tp:taxon-name>Microdon (Chymophila)</tp:taxon-name></italic>, male genitalia: <bold>179</bold> <italic><tp:taxon-name>Microdon lativentris</tp:taxon-name></italic> (holotype) <bold>180</bold> <italic><tp:taxon-name>Microdon stramineus</tp:taxon-name></italic> (Surinam, coll. RMNH).</p></caption><graphic xmlns:xlink="http://www.w3.org/1999/xlink" xlink:href="ZooKeys-288-001-g024.jpg" position="float" orientation="portrait" xlink:type="simple"/></fig></tp:treatment-sec><ref-list><ref id="B12"><mixed-citation xmlns:xlink="http://www.w3.org/1999/xlink" xlink:type="simple"><person-group><name name-style="western"><surname>Cheng</surname><given-names>X-Y</given-names></name><name name-style="western"><surname>Thompson</surname><given-names>FC</given-names></name></person-group> (<year>2008</year>)<article-title> A generic conspectus of the Microdontinae (Diptera: Syrphidae) with the description of two new genera from Africa and China.</article-title><source>Zootaxa </source><volume>1879</volume>: <fpage>21</fpage>-<lpage>48</lpage>.</mixed-citation></ref></ref-list></tp:taxon-treatment>
