# Supplementary material for: Generic revision and species classification of the Microdontinae (Diptera, Syrphidae)
Source: Zookeys. 2013 Apr 12;(288):1–213. doi: 10.3897/zookeys.288.4095 (PMC3690914; doi:10.3897/zookeys.288.4095)
Supplement: XML Treatment for Dimeraspis [file zookeys.288.4095-treatment23.xml]

<!DOCTYPE tp:taxon-treatment
  PUBLIC "-//TaxonX//DTD Taxonomic Treatment Publishing DTD v0 20100105//EN" "tax-treatment-NSO.dtd">
<tp:taxon-treatment xmlns:tp="http://www.plazi.org/taxpub"><tp:treatment-meta><mixed-citation publication-type="journal"><person-group><name><surname>Reemer</surname><given-names>Menno</given-names></name><name><surname>Ståhls</surname><given-names>Gunilla</given-names></name></person-group><article-title>Generic revision and species classification of the Microdontinae (Diptera, Syrphidae)</article-title><source>Zookeys</source><day>12</day><month>4</month><year>2013</year><volume>2013</volume><issue>288</issue><fpage>1</fpage><lpage>213</lpage><pub-id pub-id-type="doi">10.3897/zookeys.288.4095</pub-id></mixed-citation></tp:treatment-meta><tp:nomenclature><label>Subgenus</label><tp:taxon-name>
                        <tp:taxon-name-part taxon-name-part-type="subgenus">Dimeraspis</tp:taxon-name-part>
                    </tp:taxon-name><tp:taxon-authority>Newman</tp:taxon-authority><xref ref-type="fig" rid="F25">Figs 181–186</xref><tp:nomenclature-citation-list><tp:nomenclature-citation><tp:taxon-name>Dimeraspis</tp:taxon-name><comment> Newman, 1838: 372. Type species: <italic><tp:taxon-name>Dimeraspis podagra</tp:taxon-name></italic> Newman, 1838, by monotypy.</comment></tp:nomenclature-citation><tp:nomenclature-citation><tp:taxon-name>Mesophila</tp:taxon-name><comment> Walker, 1849: 1157. Type species: <italic><tp:taxon-name>Ceratophya fuscipennis</tp:taxon-name></italic> Macquart, 1834, by monotypy. <bold>Syn. n.</bold></comment></tp:nomenclature-citation></tp:nomenclature-citation-list></tp:nomenclature><tp:treatment-sec sec-type="Description"><title>Description.</title><p>Body length: 8–12 mm. Broadly built flies with oval to round abdomen and long antennae. Head narrower than to about as wide as thorax. Face convex in profile; narrower to wider than an eye. Lateral oral margins not produced. Vertex flat. Occiput ventrally narrow, dorsally widened or narrow (only in <italic><tp:taxon-name>Microdon abditus</tp:taxon-name></italic> Thompson, 1981). Eye bare. Eye margins in male converging at level of frons, sometimes only weakly so (<italic><tp:taxon-name>Microdon adventitius</tp:taxon-name></italic> Thompson, 1981, <italic><tp:taxon-name>Microdon fuscipennis</tp:taxon-name></italic> (Macquart, 1834)) with mutual distance 2-5 times as large as width of antennal fossa. Antennal fossa about as wide as high. Antenna longer than or as long as distance between antennal fossa and anterior oral margin; basoflagellomere shorter to longer than scape; bare. Postpronotum pilose. Scutellum semicircular to trapezoid; without calcars, but large and blunt calcars may seem to be present due to strong apicomedian sulcus. Propleuron bare. Anepisternum without sulcus (or only a very weak one dorsally); pilose dorsally, extensively bare on slightly more or slighly less than ventral half. Anepimeron entirely pilose. Katepimeron more or less convex; smooth or with wrinkled texture (<italic><tp:taxon-name>Microdon fuscipennis</tp:taxon-name></italic>); bare. Katatergum uniformly microtrichose. Wing: vein R4+5 with posterior appendix; vein M1 more or less straight, perpendicular to vein R4+5, slightly recurrent; postero-apical corner of cell r4+5 rectangular, with appendix; crossvein r-m located between basal 1/7 and 1/4 of cell dm. Abdomen oval, 1-1.5 times as long as wide. Tergites 3 and 4 fused. Sternite 1 pilose or bare. Male genitalia: phallus projecting little beyond apex of <!--PageBreak-->hypandrium, bent dorsad, furcate apically, with both processes equally long; epandrium with ventrolateral ridge; surstylus with wide basal lobe and narrow posterior lobe.</p></tp:treatment-sec><tp:treatment-sec sec-type="Diagnosis"><title>Diagnosis.</title><p>Difficult to diagnose, because included species vary strongly in several key characters. See key and discussion.</p></tp:treatment-sec><tp:treatment-sec sec-type="Discussion"><title>Discussion.</title><p>This group was erected for the Nearctic <italic><tp:taxon-name>Dimeraspis podagra</tp:taxon-name></italic> Newman, 1838, a subjective synonym of <italic><tp:taxon-name>Mulio globosus</tp:taxon-name></italic> Fabricius, 1805 (<xref ref-type="bibr" rid="B99">Thompson 1981b</xref>). This species differs from <italic><tp:taxon-name>Microdon</tp:taxon-name></italic> s.s. in the unsulcate anepisternum, the bare propleuron, the rectangular postero-apical corner of cell r4+5, and the male genitalia: phallus apically furcate, hypandrium with bulb-like base. Some other Nearctic (and one Cuban) species are very similar in morphology of the male genitalia: <italic><tp:taxon-name>Microdon abditus</tp:taxon-name></italic> Thompson, 1981, <italic><tp:taxon-name>Microdon adventitius</tp:taxon-name></italic> Thompson, 1981, <italic><tp:taxon-name>Microdon fuscipennis</tp:taxon-name></italic> (Macquart, 1834), <italic><tp:taxon-name>Microdon marmoratus</tp:taxon-name></italic> Bigot, 1883, and <italic><tp:taxon-name>Microdon remotus</tp:taxon-name></italic> Knab, 1917. <xref ref-type="bibr" rid="B99">Thompson (1981b)</xref> also regarded these species as related, with the ‘<italic>globosus</italic> complex’ (<italic><tp:taxon-name>Microdon abditus</tp:taxon-name></italic>, <italic><tp:taxon-name>Microdon globosus</tp:taxon-name></italic>, <italic><tp:taxon-name>Microdon marmoratus</tp:taxon-name></italic>) as sister to the <italic>fuscipennis</italic>-group (<italic><tp:taxon-name>Microdon adventitius</tp:taxon-name></italic>, <italic><tp:taxon-name>Microdon fuscipennis</tp:taxon-name></italic>, <italic><tp:taxon-name>Microdon remotus</tp:taxon-name></italic>). These species are also similar in their overall brownish colouration and in the wing venation. The morphological similarities are here taken as a reason to include all species in <italic><tp:taxon-name>Dimeraspis</tp:taxon-name></italic>. Because of similarities in male genitalia this group might tentatively be considered related to <italic><tp:taxon-name>Archimicrodon</tp:taxon-name></italic>, <italic><tp:taxon-name>Menidon</tp:taxon-name></italic> or <italic><tp:taxon-name>Serichlamys</tp:taxon-name></italic>. However, because of considerable uncertainty, the group is here treated as a subgenus of <italic><tp:taxon-name>Microdon</tp:taxon-name></italic>.</p><p><italic><tp:taxon-name>Mesophila</tp:taxon-name></italic> Walker, 1849 was erected for <italic><tp:taxon-name>Ceratophya fuscipennis</tp:taxon-name></italic> Macquart. As this species is here included in the older genus group <italic><tp:taxon-name>Dimeraspis</tp:taxon-name></italic>, <italic><tp:taxon-name>Mesophila</tp:taxon-name></italic> becomes a junior synonym of <italic><tp:taxon-name>Dimeraspis</tp:taxon-name></italic>.</p></tp:treatment-sec><tp:treatment-sec sec-type="distribution"><title>Diversity and distribution.</title><p>Described species: 5. Nearctic (4 species) and West Indian (1 species from Cuba).</p></tp:treatment-sec><tp:treatment-sec><!--Section generated to contain objects referenced in tp:taxon-treatment.--><fig id="F25" position="float" orientation="portrait"><label>Figures 181–186.</label><caption><p><bold>181–182</bold> <italic><tp:taxon-name>Microdon (Dimeraspis) marmoratus</tp:taxon-name></italic> male (holotype): <bold>181</bold> habitus dorsal <bold>182</bold> habitus lateral <bold>183</bold> <italic><tp:taxon-name>Microdon (Dimeraspis) globosus</tp:taxon-name></italic> male (USA, Pennsylvania, coll. RMNH), scutellum <bold>184–186</bold> <italic><tp:taxon-name>Microdon (Dimeraspis)</tp:taxon-name></italic>, male genitalia: <bold>184</bold> <italic><tp:taxon-name>Microdon globosus</tp:taxon-name></italic> (USA, Pennsylvania, coll. RMNH) <bold>185</bold> <italic><tp:taxon-name>Microdon abditus</tp:taxon-name></italic> (paratype, USA, Queens, coll. RMNH) <bold>186</bold> <italic><tp:taxon-name>Microdon fuscipennis</tp:taxon-name></italic> (USA, N-Carolina, coll. RMNH).</p></caption><graphic xmlns:xlink="http://www.w3.org/1999/xlink" xlink:href="ZooKeys-288-001-g025.jpg" position="float" orientation="portrait" xlink:type="simple"/></fig></tp:treatment-sec><ref-list><ref id="B99"><mixed-citation xmlns:xlink="http://www.w3.org/1999/xlink" xlink:type="simple"><person-group><name name-style="western"><surname>Thompson</surname><given-names>FC</given-names></name></person-group> (<year>1981b</year>)<article-title> Revisionary notes on Nearctic <italic>Microdon</italic> flies (Diptera: Syrphidae).</article-title><source>Proceedings of the Entomological Society of Washington </source><volume>83</volume>: <fpage>725</fpage>-<lpage>758</lpage>.</mixed-citation></ref></ref-list></tp:taxon-treatment>
