# Supplementary material for: Generic revision and species classification of the Microdontinae (Diptera, Syrphidae)
Source: Zookeys. 2013 Apr 12;(288):1–213. doi: 10.3897/zookeys.288.4095 (PMC3690914; doi:10.3897/zookeys.288.4095)
Supplement: XML Treatment for Megodon [file zookeys.288.4095-treatment24.xml]

<!DOCTYPE tp:taxon-treatment
  PUBLIC "-//TaxonX//DTD Taxonomic Treatment Publishing DTD v0 20100105//EN" "tax-treatment-NSO.dtd">
<tp:taxon-treatment xmlns:tp="http://www.plazi.org/taxpub"><tp:treatment-meta><mixed-citation publication-type="journal"><person-group><name><surname>Reemer</surname><given-names>Menno</given-names></name><name><surname>Ståhls</surname><given-names>Gunilla</given-names></name></person-group><article-title>Generic revision and species classification of the Microdontinae (Diptera, Syrphidae)</article-title><source>Zookeys</source><day>12</day><month>4</month><year>2013</year><volume>2013</volume><issue>288</issue><fpage>1</fpage><lpage>213</lpage><pub-id pub-id-type="doi">10.3897/zookeys.288.4095</pub-id></mixed-citation></tp:treatment-meta><tp:nomenclature><label>Subgenus</label><tp:taxon-name>
                        <tp:taxon-name-part taxon-name-part-type="subgenus">Megodon</tp:taxon-name-part>
                    </tp:taxon-name><tp:taxon-authority>Keiser</tp:taxon-authority><xref ref-type="fig" rid="F26">Figs 187–195</xref><tp:nomenclature-citation-list><tp:nomenclature-citation><tp:taxon-name>Megodon</tp:taxon-name><comment> Keiser, 1971: 252. Type species: <italic><tp:taxon-name>Megodon stuckenbergi</tp:taxon-name></italic> Keiser, 1971: 253, by original designation.</comment></tp:nomenclature-citation></tp:nomenclature-citation-list></tp:nomenclature><tp:treatment-sec sec-type="Description"><title>Description.</title><p>Body length: 8–13 mm. Broadly built flies with oval abdomen and long antennae. Head about as wide as thorax. Face convex in profile; narrower than an eye. Lateral oral margins slightly produced. Vertex flat. Occiput narrow and parallel-sided over entire length. Eye bare. Eye margins in male converging at level of frons, with mutual distance about equal to width of antennal fossa. Antennal fossa about as wide as high. Antenna longer than distance between antennal fossa and anterior oral margin; basoflagellomere shorter than to as long as scape; bare. Postpronotum pilose. Scutellum trapezoid; with strongly developed calcars. Anepisternum weakly sulcate; pilose anterodorsally and along posterior margin, widely bare in between. Anepimeron entirely pilose. Katepimeron convex; smooth; bare. Wing: vein R4+5 with posterior appendix; vein M1 more or less straight, perpendicular to vein R4+5; postero-apical <!--PageBreak-->corner of cell r4+5 angular to weakly rounded, with or without appendix; crossvein r-m located around basal 1/6 of cell dm. Abdomen oval, around 1.5 times as long as wide. Tergites 3 and 4 fused. Sternite 1 pilose or bare. Male genitalia: phallus furcate near base, with processes equally long and projecting well beyond apex of hypandrium; epandrium with ventrolateral ridge; surstylus unfurcate, elongate, curved dorsad.</p></tp:treatment-sec><tp:treatment-sec sec-type="Diagnosis"><title>Diagnosis.</title><p>Vein R4+5 with posterior appendix. Postpronotum pilose. Abdomen oval. Anepisternum widely bare medially. Propleuron bare. Postero-apical corner of cell r4+5 more or less rectangular. Antenna longer than distance between antennal fossa and anterior oral margin. Occiput narrow and parallel-sided over entire length (not widened dorsally). First tarsomere of hind leg dorsally with wide longitudinal groove.</p></tp:treatment-sec><tp:treatment-sec sec-type="Discussion"><title>Discussion.</title><p><xref ref-type="bibr" rid="B48">Keiser (1971)</xref> erected this genus to include a species with very large, cone-shaped scutellar calcars. <xref ref-type="bibr" rid="B12">Cheng and Thompson (2008)</xref> did not study this species and refrained from commenting on the status of the group. The first author was able to study the holotype of <italic><tp:taxon-name>Megodon stuckenbergi</tp:taxon-name></italic> Keiser, 1971, as well as some additional material.</p><p><italic><tp:taxon-name>Megodon</tp:taxon-name></italic> is very similar in external morphology to <italic><tp:taxon-name>Microdon</tp:taxon-name></italic>. Their genitalia also share important characters, like the deeply furcate phallus, the long aedeagal processes and the presence of a ventrolateral ridge on the epandrium. There are also differences, most notably the entirely narrow and parallel-sided occiput, and the dorsal, longitudinal groove on the first tarsomere of the hind leg. The shared characters are here considered more important than the differences. Because of these considerations, combined with the phylogenetic results of <xref ref-type="bibr" rid="B68">Reemer and Ståhls (in press)</xref>, <italic><tp:taxon-name>Megodon</tp:taxon-name></italic> is here treated as a subgenus of <italic><tp:taxon-name>Microdon</tp:taxon-name></italic>.</p><p><italic><tp:taxon-name>Microdon planitarsus</tp:taxon-name></italic> Keiser, 1971 is here also assigned to <italic><tp:taxon-name>Megodon</tp:taxon-name></italic>, because it agrees with the diagnostic characters as described above, and its male genitalia are very similar to those of <italic><tp:taxon-name>Microdon stuckenbergi</tp:taxon-name></italic> (<xref ref-type="fig" rid="F26">Figs 193, 195</xref>). In <italic><tp:taxon-name>Microdon planitarsis</tp:taxon-name></italic>, the scutellar calcars are not as large and cone-shaped as in <italic><tp:taxon-name>Microdon stuckenbergi</tp:taxon-name></italic>. This indicates that the size and shape of these calcars should not be regarded as group-defining.</p></tp:treatment-sec><tp:treatment-sec sec-type="distribution"><title>Diversity and distribution.</title><p>Described species: 2. Madagascar. One undescribed species from Madagascar is known to the first author.</p></tp:treatment-sec><tp:treatment-sec><!--Section generated to contain objects referenced in tp:taxon-treatment.--><fig id="F26" position="float" orientation="portrait"><label>Figures 187–195.</label><caption><p><bold>187–190</bold> <italic><tp:taxon-name>Microdon (Megodon) stuckenbergi</tp:taxon-name></italic> male (holotype): <bold>187</bold> habitus dorsal <bold>188</bold> thorax dorsal <bold>189</bold> habitus lateral <bold>190</bold> head frontal <bold>191–193</bold> <italic><tp:taxon-name>Microdon (Megodon) stuckenbergi</tp:taxon-name></italic> male (holotype): <bold>191</bold> head lateral <bold>192</bold> wing <bold>193</bold> genitalia <bold>194–195</bold> <italic><tp:taxon-name>Microdon (Megodon) planitarsus</tp:taxon-name></italic> male (holotype): <bold>194</bold> habitus dorsal <bold>195</bold> genitalia.</p></caption><graphic xmlns:xlink="http://www.w3.org/1999/xlink" xlink:href="ZooKeys-288-001-g026.jpg" position="float" orientation="portrait" xlink:type="simple"/></fig></tp:treatment-sec><ref-list><ref id="B48"><mixed-citation xmlns:xlink="http://www.w3.org/1999/xlink" xlink:type="simple"><person-group><name name-style="western"><surname>Keiser</surname><given-names>F</given-names></name></person-group> (<year>1971</year>)<article-title> Syrphidae von Madagaskar (Dipt.).</article-title><source>Verhandlungen der Naturforschenden Gesellschaft in Basel </source><volume>81</volume>: <fpage>223</fpage>-<lpage>318</lpage>.</mixed-citation></ref><ref id="B12"><mixed-citation xmlns:xlink="http://www.w3.org/1999/xlink" xlink:type="simple"><person-group><name name-style="western"><surname>Cheng</surname><given-names>X-Y</given-names></name><name name-style="western"><surname>Thompson</surname><given-names>FC</given-names></name></person-group> (<year>2008</year>)<article-title> A generic conspectus of the Microdontinae (Diptera: Syrphidae) with the description of two new genera from Africa and China.</article-title><source>Zootaxa </source><volume>1879</volume>: <fpage>21</fpage>-<lpage>48</lpage>.</mixed-citation></ref><ref id="B68"><mixed-citation xmlns:xlink="http://www.w3.org/1999/xlink" xlink:type="simple"><person-group><name name-style="western"><surname>Reemer</surname><given-names>M</given-names></name><name name-style="western"><surname>Ståhls</surname><given-names>G</given-names></name></person-group> (<year>in press</year>)<source> Phylogenetic relationships of Microdontinae (Diptera: Syrphidae) based on parsimony analyses of combined molecular and morphological characters. Systematic Entomology 38.</source></mixed-citation></ref></ref-list></tp:taxon-treatment>
