# Supplementary material for: Generic revision and species classification of the Microdontinae (Diptera, Syrphidae)
Source: Zookeys. 2013 Apr 12;(288):1–213. doi: 10.3897/zookeys.288.4095 (PMC3690914; doi:10.3897/zookeys.288.4095)
Supplement: XML Treatment for Syrphipogon [file zookeys.288.4095-treatment27.xml]

<!DOCTYPE tp:taxon-treatment
  PUBLIC "-//TaxonX//DTD Taxonomic Treatment Publishing DTD v0 20100105//EN" "tax-treatment-NSO.dtd">
<tp:taxon-treatment xmlns:tp="http://www.plazi.org/taxpub"><tp:treatment-meta><mixed-citation publication-type="journal"><person-group><name><surname>Reemer</surname><given-names>Menno</given-names></name><name><surname>Ståhls</surname><given-names>Gunilla</given-names></name></person-group><article-title>Generic revision and species classification of the Microdontinae (Diptera, Syrphidae)</article-title><source>Zookeys</source><day>12</day><month>4</month><year>2013</year><volume>2013</volume><issue>288</issue><fpage>1</fpage><lpage>213</lpage><pub-id pub-id-type="doi">10.3897/zookeys.288.4095</pub-id></mixed-citation></tp:treatment-meta><tp:nomenclature><label>Subgenus</label><tp:taxon-name>
                        <tp:taxon-name-part taxon-name-part-type="subgenus">Syrphipogon</tp:taxon-name-part>
                    </tp:taxon-name><tp:taxon-authority>Hull</tp:taxon-authority><xref ref-type="fig" rid="F30">Figs 221–222</xref><tp:nomenclature-citation-list><tp:nomenclature-citation><tp:taxon-name>Syrphipogon</tp:taxon-name><comment> Hull, 1937b: 120. Type species: <italic><tp:taxon-name>Syrphipogon fucatissimus</tp:taxon-name></italic> Hull, 1937: 120, by original designation.</comment></tp:nomenclature-citation></tp:nomenclature-citation-list></tp:nomenclature><tp:treatment-sec sec-type="Description"><title>Description.</title><p>Body length: 25–28 mm. Very large flies with oval abdomen and long, colourful pilosity. Mimics of orchid bees of the genus <italic><tp:taxon-name>Eulaema</tp:taxon-name></italic> (<tp:taxon-name>Euglossidae</tp:taxon-name>). Head about as wide as thorax. Face more or less straight in profile; narrower than an eye; on ventral half with very long, thick and dense pile, resembling a beard (‘mystax’). Eye margins in male converging at level of frons, with mutual distance about twice as large as width of antennal fossa. Antennal fossa about as wide as high. Antenna longer than distance between antennal fossa and anterior oral margin; basoflagellomere shorter than scape, oval, about four times as long as wide, bare. Postpronotum bare. Scutellum trapezoid; with very large, cone-shaped calcars. Anepisternum <!--PageBreak-->sulcate; pilose anterodorsally and posteriorly, widely bare medially. Anepimeron entirely pilose. Katepimeron convex; smooth; bare. Wing: vein R4+5 with posterior appendix; vein M1 straight, perpendicular to vein R4+5; postero-apical corner of cell r4+5 widely rounded, without appendix; crossvein r-m located around basal 2/7 of cell dm. Abdomen oval, about 1.3 times as long as wide. Tergites 3 and 4 fused. Sternite 1 pilose. Male genitalia: phallus furcate, with furcation point near base, both processes about equally long, curved dorsad, projecting well beyond apex of hypandrium; epandrium without ventrolateral ridge; surstylus shallowly furcate, with two short and wide lobes.</p></tp:treatment-sec><tp:treatment-sec sec-type="Diagnosis"><title>Diagnosis.</title><p>Body length more than 20 mm. Face with very long, thick and dense pile, resembling a beard (‘mystax’).</p></tp:treatment-sec><tp:treatment-sec sec-type="Discussion"><title>Discussion.</title><p><xref ref-type="bibr" rid="B39">Hull (1937b)</xref> erected <italic><tp:taxon-name>Syrphipogon</tp:taxon-name></italic>, and considered it related to <italic><tp:taxon-name>Microdon</tp:taxon-name></italic>. <xref ref-type="bibr" rid="B93">Steyskal (1953)</xref> referred to Hull’s description in his own description of an apparently very similar species (<italic><tp:taxon-name>Microdon gaigei</tp:taxon-name></italic> Steyskal, 1953), but he considered the differences with <italic><tp:taxon-name>Microdon</tp:taxon-name></italic> insufficient for generic status. In external characters and male genitalia <italic><tp:taxon-name>Microdon</tp:taxon-name></italic> and <italic><tp:taxon-name>Syrphipogon</tp:taxon-name></italic> are quite similar. For that reason, <italic><tp:taxon-name>Syrphipogon</tp:taxon-name></italic> is here still treated as a subgenus of <italic><tp:taxon-name>Microdon</tp:taxon-name></italic>.</p><p>The differences between the two species of <italic><tp:taxon-name>Syrphipogon</tp:taxon-name></italic> are not very convincing when comparing the description of <xref ref-type="bibr" rid="B93">Steyskal (1953)</xref>, based on a female, with the holotype of <italic><tp:taxon-name>Syrphipogon fucatissimus</tp:taxon-name></italic> Hull, 1937, a male. The differences as noted by <xref ref-type="bibr" rid="B93">Steyskal (1953)</xref> may be due to sexual dimorphism, but in order to establish this, the type of <italic><tp:taxon-name>Microdon gaigei</tp:taxon-name></italic> needs to be examined.</p></tp:treatment-sec><tp:treatment-sec sec-type="distribution"><title>Diversity and distribution.</title><p>Described species: 2. Neotropical. Only two specimens are known: one from Panama and one from “South America”.</p></tp:treatment-sec><tp:treatment-sec><!--Section generated to contain objects referenced in tp:taxon-treatment.--><fig id="F30" position="float" orientation="portrait"><label>Figures 221–228.</label><caption><p><bold>221–222</bold> <italic><tp:taxon-name>Microdon (Syrphipogon) fucatissimus</tp:taxon-name></italic> male (holotype): <bold>221</bold> habitus lateral <bold>222</bold> genitalia lateral <bold>223–228</bold> <italic><tp:taxon-name>Microdon</tp:taxon-name></italic> s.l. males, habitus: <bold>223</bold> <italic>craigheadi</italic>-group: <italic><tp:taxon-name>Microdon craigheadi</tp:taxon-name></italic> (USA, S-Carolina, coll. BMNH) <bold>224</bold> <italic>erythros</italic>-group: <italic><tp:taxon-name>Microdon luteiventris</tp:taxon-name></italic> (Kenya, coll. RMNH) <bold>225</bold> <italic>mirabilis</italic>-group: <italic><tp:taxon-name>Microdon bertonii</tp:taxon-name></italic> (Brazil, coll. RMNH) <bold>226</bold> <italic>tarsalis</italic>-group: <italic><tp:taxon-name>Microdon tarsalis</tp:taxon-name></italic> (holotype) <bold>227</bold> <italic><tp:taxon-name>Microdon tarsalis</tp:taxon-name></italic> <bold>228</bold> <italic>virgo</italic>-group: <italic><tp:taxon-name>Microdon rufiventris</tp:taxon-name></italic> (Surinam, coll. RMNH).</p></caption><graphic xmlns:xlink="http://www.w3.org/1999/xlink" xlink:href="ZooKeys-288-001-g030.jpg" position="float" orientation="portrait" xlink:type="simple"/></fig></tp:treatment-sec><ref-list><ref id="B39"><mixed-citation xmlns:xlink="http://www.w3.org/1999/xlink" xlink:type="simple"><person-group><name name-style="western"><surname>Hull</surname><given-names>FM</given-names></name></person-group> (<year>1937b</year>)<article-title> A megamorphic and two curious mimetic flies.</article-title><source>Psyche </source><volume>44</volume>: <fpage>116</fpage>-<lpage>121</lpage>. doi: <ext-link ext-link-type="uri" xlink:href="http://dx.doi.org/10.1155/1937/67124" xlink:type="simple">10.1155/1937/67124</ext-link></mixed-citation></ref><ref id="B93"><mixed-citation xmlns:xlink="http://www.w3.org/1999/xlink" xlink:type="simple"><person-group><name name-style="western"><surname>Steyskal</surname><given-names>GC</given-names></name></person-group> (<year>1953</year>)<article-title> A new melissomimetic fly of the genus <italic>Microdon</italic> (Diptera, Syrphidae).</article-title><source>Occasional Papers of the Museum of Zoologu, University of Michigan </source><volume>551</volume>: <fpage>1</fpage>-<lpage>4</lpage>.</mixed-citation></ref></ref-list></tp:taxon-treatment>
