# Supplementary material for: Generic revision and species classification of the Microdontinae (Diptera, Syrphidae)
Source: Zookeys. 2013 Apr 12;(288):1–213. doi: 10.3897/zookeys.288.4095 (PMC3690914; doi:10.3897/zookeys.288.4095)
Supplement: XML Treatment for Oligeriops [file zookeys.288.4095-treatment29.xml]

<!DOCTYPE tp:taxon-treatment
  PUBLIC "-//TaxonX//DTD Taxonomic Treatment Publishing DTD v0 20100105//EN" "tax-treatment-NSO.dtd">
<tp:taxon-treatment xmlns:tp="http://www.plazi.org/taxpub"><tp:treatment-meta><mixed-citation publication-type="journal"><person-group><name><surname>Reemer</surname><given-names>Menno</given-names></name><name><surname>Ståhls</surname><given-names>Gunilla</given-names></name></person-group><article-title>Generic revision and species classification of the Microdontinae (Diptera, Syrphidae)</article-title><source>Zookeys</source><day>12</day><month>4</month><year>2013</year><volume>2013</volume><issue>288</issue><fpage>1</fpage><lpage>213</lpage><pub-id pub-id-type="doi">10.3897/zookeys.288.4095</pub-id></mixed-citation></tp:treatment-meta><tp:nomenclature><tp:taxon-name>
                        <tp:taxon-name-part taxon-name-part-type="genus">Oligeriops</tp:taxon-name-part>
                    <object-id xmlns:xlink="http://www.w3.org/1999/xlink" xlink:type="simple">http://species-id.net/wiki/Oligeriops</object-id>
								</tp:taxon-name><tp:taxon-authority>Hull</tp:taxon-authority><xref ref-type="fig" rid="F33">Figs 249</xref><xref ref-type="fig" rid="F34">–253</xref><tp:nomenclature-citation-list><tp:nomenclature-citation><tp:taxon-name>Oligeriops</tp:taxon-name><comment> Hull, 1937a: 26. Type species: <italic><tp:taxon-name>Microdon chalybeus</tp:taxon-name></italic> Ferguson, 1926a: 176, by original designation.</comment></tp:nomenclature-citation></tp:nomenclature-citation-list></tp:nomenclature><tp:treatment-sec sec-type="Description"><title>Description.</title><p>Body length: 7–10 mm. Dark-coloured, stout-legged flies with oval abdomen and moderately long antennae. Head about as wide as thorax. Face convex; wider than an eye. Lateral oral margins produced. Vertex flat. Occiput wide <!--PageBreak-->over entire length, narrowest point halfway. Eye bare. Eye margins in male not converging at level of frons, with mutual distance around 4 times as large as width of antennal fossa. Antennal fossa about as wide as high. Antenna longer than distance between antennal fossa and anterior oral margin; basoflagellomere longer than scape; with dorsal margin curved dorsad, more or less sickle-shaped; bare. Postpronotum pilose. Scutellum semicircular; without calcars. Anepisternum weakly sulcate; pilose, with small bare part on ventral half. Anepimeron entirely pilose. Katepimeron convex; with wrinkled texture; bare. Wing: vein R4+5 with posterior appendix; vein M1 more or less straight, perpendicular to vein R4+5; postero-apical corner of cell r4+5 rectangular, with small appendix; crossvein r-m located between basal 1/6 of cell dm. Abdomen oval, about twice as long as wide. Tergites 3 and 4 fused. Sternite 1 pilose. Male genitalia: phallus not or little projecting beyond apex of hypandrium, slightly bent dorsad, shallowly furcate, with both processes about equally long; epandrium without ventrolateral ridge; surstylus unfurcate.</p></tp:treatment-sec><tp:treatment-sec sec-type="Diagnosis"><title>Diagnosis.</title><p>Vein R4+5 with posterior appendix. Postpronotum pilose. Abdomen oval. Anepisternum largely pilose, at most with small bare part on ventral half. Basoflagellomere sickle-shaped: dorsal margin curved upward.</p></tp:treatment-sec><tp:treatment-sec sec-type="Discussion"><title>Discussion.</title><p><xref ref-type="bibr" rid="B38">Hull (1937a)</xref> described <italic><tp:taxon-name>Oligeriops</tp:taxon-name></italic> as a genus, with only <italic><tp:taxon-name>Microdon chalybeus</tp:taxon-name></italic> Ferguson, 1926 included, without indicating its diagnostic generic characters. <xref ref-type="bibr" rid="B43">Hull (1949)</xref> used the reduced size of the eyes (due to widened occiput and gena) and the sickle-shaped antenna as key characters. <xref ref-type="bibr" rid="B104">Thompson and Vockeroth (1989)</xref> list <italic><tp:taxon-name>Oligeriops</tp:taxon-name></italic> as synonym of <italic><tp:taxon-name>Microdon</tp:taxon-name></italic>. <xref ref-type="bibr" rid="B12">Cheng and Thompson (2008)</xref> express their doubts about ranking <italic><tp:taxon-name>Oligeriops</tp:taxon-name></italic> as a genus, while referring to the antennae of Australian <italic><tp:taxon-name>Microdon</tp:taxon-name></italic> species as illustrated in <xref ref-type="bibr" rid="B24">Ferguson (1926b)</xref>. These illustrations show that other species originally described in <italic><tp:taxon-name>Microdon</tp:taxon-name></italic> also have a curved basoflagellomere, just like <italic><tp:taxon-name>Microdon chalybeus</tp:taxon-name></italic> Ferguson, 1926, but nevertheless these species were not included in <italic><tp:taxon-name>Oligeriops</tp:taxon-name></italic> by <xref ref-type="bibr" rid="B38">Hull (1937a</xref>, <xref ref-type="bibr" rid="B43">1949</xref>). <xref ref-type="bibr" rid="B12">Cheng and Thompson (2008)</xref> state that ‘Whether these other species have reduced eyes remains to be seen!’. However, as <xref ref-type="bibr" rid="B23">Ferguson (1926a</xref><xref ref-type="bibr" rid="B24">, b</xref>) already noticed, the four species he described are all ‘close’ and ‘very similar’. Examination of type specimens, additional material and original descriptions, has confirmed this, and has made clear that all five species presently included in <italic><tp:taxon-name>Oligeriops</tp:taxon-name></italic> have reduced eyes and sickle-shaped basoflagellomeres indeed. Based on these and other morphological similarities, there is no doubt that they are closely related.</p><p><italic><tp:taxon-name>Oligeriops</tp:taxon-name></italic> does not fit into the concept of <italic><tp:taxon-name>Microdon</tp:taxon-name></italic> s.s. as defined in the present paper. In addition to the reduced size of the eye and the curved basoflagellomere, the following characters distinguish <italic><tp:taxon-name>Oligeriops</tp:taxon-name></italic> from <italic><tp:taxon-name>Microdon</tp:taxon-name></italic>: anepisternum almost entirely pilose, at most with small bare part ventrally; propleuron bare; postero-apical corner of cell r4+5 rectangular; phallus projecting little beyond apex of hypandrium, furcate near apex. Considering these characters in combination with the results of <xref ref-type="bibr" rid="B68">Reemer and Ståhls (in press)</xref>, it is deemed not appropriate to include this taxon in <italic><tp:taxon-name>Microdon</tp:taxon-name></italic>.</p></tp:treatment-sec><tp:treatment-sec sec-type="distribution"><title>Diversity and distribution.</title><p>Described species: 5. Australia (incl. Tasmania).</p></tp:treatment-sec><tp:treatment-sec><!--Section generated to contain objects referenced in tp:taxon-treatment.--><fig id="F33" position="float" orientation="portrait"><label>Figures 245–250.</label><caption><p><bold>245–246</bold> <italic><tp:taxon-name>Mixogaster breviventris</tp:taxon-name></italic> male (USA, coll. RMNH), genitalia: <bold>245</bold> lateral <bold>246</bold> ventral. <bold>Figure 247.</bold> <italic><tp:taxon-name>Mixogaster thecla</tp:taxon-name></italic> male (Brazil, coll. J.T. Smit), genitalia lateral <bold>248</bold> <italic><tp:taxon-name>Mixogaster</tp:taxon-name></italic> spec. nov. male (Colombia, coll. RMNH), aedeagus ventral <bold>249–250</bold> <italic><tp:taxon-name>Oligeriops dimorphon</tp:taxon-name></italic> female (Australia, coll. BMNH): <bold>249</bold> habitus dorsal <bold>250</bold> habitus lateral.</p></caption><graphic xmlns:xlink="http://www.w3.org/1999/xlink" xlink:href="ZooKeys-288-001-g033.jpg" position="float" orientation="portrait" xlink:type="simple"/></fig><fig id="F34" position="float" orientation="portrait"><label>Figures 251–259.</label><caption><p><bold>251–252</bold> <italic><tp:taxon-name>Oligeriops iridomyrmex</tp:taxon-name></italic> female (syntype): <bold>251</bold> head frontal <bold>252</bold> head lateral <bold>253</bold> <italic><tp:taxon-name>Oligeriops dimorphon</tp:taxon-name></italic> male (Australia, coll. USNM), genitalia lateral <bold>254–255</bold> <italic><tp:taxon-name>Omegasyrphus pallipennis</tp:taxon-name></italic> male (USA, California, coll. RMNH) <bold>254</bold> habitus dorsal <bold>255</bold> habitus lateral <bold>256</bold> <italic><tp:taxon-name>Omegasyrphus coarctatus</tp:taxon-name></italic> male (USA, Virginia, coll. RMNH), genitalia lateral. <bold>257–258</bold> <italic><tp:taxon-name>Paragodon paragoides</tp:taxon-name></italic> female (Costa Rica, coll. RMNH): <bold>257</bold> habitus lateral <bold>258</bold> wing.</p></caption><graphic xmlns:xlink="http://www.w3.org/1999/xlink" xlink:href="ZooKeys-288-001-g034.jpg" position="float" orientation="portrait" xlink:type="simple"/></fig></tp:treatment-sec><ref-list><ref id="B38"><mixed-citation xmlns:xlink="http://www.w3.org/1999/xlink" xlink:type="simple"><person-group><name name-style="western"><surname>Hull</surname><given-names>FM</given-names></name></person-group> (<year>1937a</year>)<article-title> New species of exotic syrphid flies.</article-title><source>Psyche </source><volume>44</volume>: <fpage>12</fpage>-<lpage>32</lpage>. doi: <ext-link ext-link-type="uri" xlink:href="http://dx.doi.org/10.1155/1937/46960" xlink:type="simple">10.1155/1937/46960</ext-link></mixed-citation></ref><ref id="B43"><mixed-citation xmlns:xlink="http://www.w3.org/1999/xlink" xlink:type="simple"><person-group><name name-style="western"><surname>Hull</surname><given-names>FM</given-names></name></person-group> (<year>1949</year>)<article-title> The morphology and inter-relationships of the genera of syrphid flies, recent and fossil.</article-title><source>Transactions of the Zoological Society </source><volume>26</volume>: <fpage>257</fpage>-<lpage>408</lpage>. doi: <ext-link ext-link-type="uri" xlink:href="http://dx.doi.org/10.1111/j.1096-3642.1949.tb00224.x" xlink:type="simple">10.1111/j.1096-3642.1949.tb00224.x</ext-link></mixed-citation></ref><ref id="B104"><mixed-citation xmlns:xlink="http://www.w3.org/1999/xlink" xlink:type="simple"><person-group><name name-style="western"><surname>Thompson</surname><given-names>FC</given-names></name><name name-style="western"><surname>Vockeroth</surname><given-names>JR</given-names></name></person-group> (<year>1989</year>)<source> Family Syrphidae.</source><publisher-name>In: Evenhuis NL (Ed) Catalog of the Diptera of the Australasian and Oceanian regions. Bishop Museum Press, Honolulu and E.J. Brill</publisher-name>, <publisher-loc>Leiden</publisher-loc>, <lpage>1155</lpage> pp.</mixed-citation></ref><ref id="B12"><mixed-citation xmlns:xlink="http://www.w3.org/1999/xlink" xlink:type="simple"><person-group><name name-style="western"><surname>Cheng</surname><given-names>X-Y</given-names></name><name name-style="western"><surname>Thompson</surname><given-names>FC</given-names></name></person-group> (<year>2008</year>)<article-title> A generic conspectus of the Microdontinae (Diptera: Syrphidae) with the description of two new genera from Africa and China.</article-title><source>Zootaxa </source><volume>1879</volume>: <fpage>21</fpage>-<lpage>48</lpage>.</mixed-citation></ref><ref id="B24"><mixed-citation xmlns:xlink="http://www.w3.org/1999/xlink" xlink:type="simple"><person-group><name name-style="western"><surname>Ferguson</surname><given-names>EW</given-names></name></person-group> (<year>1926b</year>)<article-title> Revision of Australian Syrphidae (Diptera). Part II, with a supplement to part I.</article-title><source>Proceedings of the Linnean Society of New South Wales </source><volume>51</volume>: <fpage>517</fpage>-<lpage>544</lpage>.</mixed-citation></ref><ref id="B23"><mixed-citation xmlns:xlink="http://www.w3.org/1999/xlink" xlink:type="simple"><person-group><name name-style="western"><surname>Ferguson</surname><given-names>EW</given-names></name></person-group> (<year>1926a</year>)<article-title> Revision of Australian Syrphidae (Diptera). Part I.</article-title><source>Proceedings of the Linnean Society of New South Wales </source><volume>51</volume>: <fpage>137</fpage>-<lpage>183</lpage>.</mixed-citation></ref><ref id="B68"><mixed-citation xmlns:xlink="http://www.w3.org/1999/xlink" xlink:type="simple"><person-group><name name-style="western"><surname>Reemer</surname><given-names>M</given-names></name><name name-style="western"><surname>Ståhls</surname><given-names>G</given-names></name></person-group> (<year>in press</year>)<source> Phylogenetic relationships of Microdontinae (Diptera: Syrphidae) based on parsimony analyses of combined molecular and morphological characters. Systematic Entomology 38.</source></mixed-citation></ref></ref-list></tp:taxon-treatment>
