# Supplementary material for: Generic revision and species classification of the Microdontinae (Diptera, Syrphidae)
Source: Zookeys. 2013 Apr 12;(288):1–213. doi: 10.3897/zookeys.288.4095 (PMC3690914; doi:10.3897/zookeys.288.4095)
Supplement: XML Treatment for Omegasyrphus [file zookeys.288.4095-treatment30.xml]

<!DOCTYPE tp:taxon-treatment
  PUBLIC "-//TaxonX//DTD Taxonomic Treatment Publishing DTD v0 20100105//EN" "tax-treatment-NSO.dtd">
<tp:taxon-treatment xmlns:tp="http://www.plazi.org/taxpub"><tp:treatment-meta><mixed-citation publication-type="journal"><person-group><name><surname>Reemer</surname><given-names>Menno</given-names></name><name><surname>Ståhls</surname><given-names>Gunilla</given-names></name></person-group><article-title>Generic revision and species classification of the Microdontinae (Diptera, Syrphidae)</article-title><source>Zookeys</source><day>12</day><month>4</month><year>2013</year><volume>2013</volume><issue>288</issue><fpage>1</fpage><lpage>213</lpage><pub-id pub-id-type="doi">10.3897/zookeys.288.4095</pub-id></mixed-citation></tp:treatment-meta><tp:nomenclature><tp:taxon-name>
                        <tp:taxon-name-part taxon-name-part-type="genus">Omegasyrphus</tp:taxon-name-part>
                    <object-id xmlns:xlink="http://www.w3.org/1999/xlink" xlink:type="simple">http://species-id.net/wiki/Omegasyrphus</object-id>
								</tp:taxon-name><tp:taxon-authority>Giglio-Tos</tp:taxon-authority><tp:taxon-status xmlns:xlink="http://www.w3.org/1999/xlink" xlink:type="simple">stat. n.</tp:taxon-status><xref ref-type="fig" rid="F34">Figs 254–256</xref><tp:nomenclature-citation-list><tp:nomenclature-citation><tp:taxon-name>Omegasyrphus</tp:taxon-name><comment> Giglio-Tos, 1891: 4. Type species: <italic><tp:taxon-name>Microdon coarctatus</tp:taxon-name></italic> Loew, 1864: 74, by subsequent designation of <xref ref-type="bibr" rid="B29">Giglio-Tos (1892</xref>: 3).</comment></tp:nomenclature-citation></tp:nomenclature-citation-list></tp:nomenclature><tp:treatment-sec sec-type="Description"><title>Description.</title><p>Body length: 7–9 mm. Small, dark flies with relatively short antennae and characteristically shaped abdomen. Head slightly wider than thorax. Face convex; about as wide as or narrower than an eye. Lateral oral margins hardly produced. Vertex flat or slightly produced, densely pilose. Occiput ventrally narrow, dorsally widened. Eye bare. Eye margins in male slightly converging at level of frons, with mutual distance 2.5-3 times width of antennal fossa. Antennal fossa about as wide as high. Antenna shorter than distance between antennal fossa and anterior oral margin; basoflagellomere as long as or longer than scape, oval; bare. Postpronotum pilose. Scutellum semicircular; with calcars. Anepisternum sulcate; entirely pilose. Anepimeron entirely pilose. Katepimeron moderately convex; with wrinkled texture; bare. Wing: vein R4+5 with posterior appendix; vein M1 perpendicular to vein R4+5; postero-apical corner of cell r4+5 rectangular to weakly rounded, with small appendix; crossvein r-m located between basal 1/6 to 1/5 of cell dm. Abdomen 2.5-3 times as long as wide; with characteristic shape: widest point about halfway tergite 2, which has strongly arcuate lateral margins and pair of depressed areas dorsally; tergites 3-4 narrower and almost parallel-sided. Tergites 3 and 4 fused. Sternite 1 pilose. Male genitalia: phallus furcate near apex, with dorsal process long and whip-like, ventral process very short; epandrium with ventrolateral ridge.</p></tp:treatment-sec><tp:treatment-sec sec-type="Diagnosis"><title>Diagnosis.</title><p>Vein R4+5 with posterior appendix. Antenna shorter than distance between antennal fossa and anterior oral margin. Tergite 2 with strongly arcuate lateral margins, tergites 3-4 narrower and almost parallel-sided. Sternite 2 and 3 separated by membrane that is much less wide than sternite 2.</p></tp:treatment-sec><tp:treatment-sec sec-type="Discussion"><title>Discussion.</title><p>This group was treated as a subgenus of <italic><tp:taxon-name>Microdon</tp:taxon-name></italic> by <xref ref-type="bibr" rid="B99">Thompson (1981b)</xref>. Based on the phylogenetic evidence of <xref ref-type="bibr" rid="B68">Reemer and Ståhls (in press)</xref> this ranking cannot be maintained. Instead, <italic><tp:taxon-name>Omegasyrphus</tp:taxon-name></italic> is treated as a distinct genus. <xref ref-type="bibr" rid="B99">Thompson (1981b)</xref>, who gives a key to the North American species, points out that species level taxonomy is necessary for this genus. This is still true.</p></tp:treatment-sec><tp:treatment-sec sec-type="distribution"><title>Diversity and distribution.</title><p>Described species: 5. North and Central America, from South Dakota in the U.S.A. southward to Guatemala. The south border of this range is marked by <italic><tp:taxon-name>Microdon brunnipennis</tp:taxon-name></italic> Hull, 1944, which was described as a variety of <italic><tp:taxon-name>Microdon baliopterus</tp:taxon-name></italic> Loew, 1872 by <xref ref-type="bibr" rid="B41">Hull (1944b)</xref>. The assignment of this taxon to <italic><tp:taxon-name>Omegasyrphus</tp:taxon-name></italic> is based only on this description, as the type has not been examined.</p><!--PageBreak--></tp:treatment-sec><tp:treatment-sec><!--Section generated to contain objects referenced in tp:taxon-treatment.--><fig id="F34" position="float" orientation="portrait"><label>Figures 251–259.</label><caption><p><bold>251–252</bold> <italic><tp:taxon-name>Oligeriops iridomyrmex</tp:taxon-name></italic> female (syntype): <bold>251</bold> head frontal <bold>252</bold> head lateral <bold>253</bold> <italic><tp:taxon-name>Oligeriops dimorphon</tp:taxon-name></italic> male (Australia, coll. USNM), genitalia lateral <bold>254–255</bold> <italic><tp:taxon-name>Omegasyrphus pallipennis</tp:taxon-name></italic> male (USA, California, coll. RMNH) <bold>254</bold> habitus dorsal <bold>255</bold> habitus lateral <bold>256</bold> <italic><tp:taxon-name>Omegasyrphus coarctatus</tp:taxon-name></italic> male (USA, Virginia, coll. RMNH), genitalia lateral. <bold>257–258</bold> <italic><tp:taxon-name>Paragodon paragoides</tp:taxon-name></italic> female (Costa Rica, coll. RMNH): <bold>257</bold> habitus lateral <bold>258</bold> wing.</p></caption><graphic xmlns:xlink="http://www.w3.org/1999/xlink" xlink:href="ZooKeys-288-001-g034.jpg" position="float" orientation="portrait" xlink:type="simple"/></fig></tp:treatment-sec><ref-list><ref id="B29"><mixed-citation xmlns:xlink="http://www.w3.org/1999/xlink" xlink:type="simple"><person-group><name name-style="western"><surname>Giglio-Tos</surname><given-names>E</given-names></name></person-group> (<year>1892</year>)<article-title> Sui due generi di Sirfifi <italic>Rhopalosyrphus</italic> ed <italic>Omegasyrphus</italic>.</article-title><source>Bollettino dei Musei Zoologia ed Anatomia comparata </source><volume>118</volume>: <fpage>1</fpage>-<lpage>3</lpage>.</mixed-citation></ref><ref id="B99"><mixed-citation xmlns:xlink="http://www.w3.org/1999/xlink" xlink:type="simple"><person-group><name name-style="western"><surname>Thompson</surname><given-names>FC</given-names></name></person-group> (<year>1981b</year>)<article-title> Revisionary notes on Nearctic <italic>Microdon</italic> flies (Diptera: Syrphidae).</article-title><source>Proceedings of the Entomological Society of Washington </source><volume>83</volume>: <fpage>725</fpage>-<lpage>758</lpage>.</mixed-citation></ref><ref id="B68"><mixed-citation xmlns:xlink="http://www.w3.org/1999/xlink" xlink:type="simple"><person-group><name name-style="western"><surname>Reemer</surname><given-names>M</given-names></name><name name-style="western"><surname>Ståhls</surname><given-names>G</given-names></name></person-group> (<year>in press</year>)<source> Phylogenetic relationships of Microdontinae (Diptera: Syrphidae) based on parsimony analyses of combined molecular and morphological characters. Systematic Entomology 38.</source></mixed-citation></ref><ref id="B41"><mixed-citation xmlns:xlink="http://www.w3.org/1999/xlink" xlink:type="simple"><person-group><name name-style="western"><surname>Hull</surname><given-names>FM</given-names></name></person-group> (<year>1944b</year>)<article-title> Studies on flower flies (Syrphidae) in the Vienna Museum of Natural History.</article-title><source>Journal of the Washington Academy of Sciences </source><volume>34</volume>: <fpage>398</fpage>-<lpage>404</lpage>.</mixed-citation></ref></ref-list></tp:taxon-treatment>
