# Supplementary material for: Generic revision and species classification of the Microdontinae (Diptera, Syrphidae)
Source: Zookeys. 2013 Apr 12;(288):1–213. doi: 10.3897/zookeys.288.4095 (PMC3690914; doi:10.3897/zookeys.288.4095)
Supplement: XML Treatment for Paragodon [file zookeys.288.4095-treatment31.xml]

<!DOCTYPE tp:taxon-treatment
  PUBLIC "-//TaxonX//DTD Taxonomic Treatment Publishing DTD v0 20100105//EN" "tax-treatment-NSO.dtd">
<tp:taxon-treatment xmlns:tp="http://www.plazi.org/taxpub"><tp:treatment-meta><mixed-citation publication-type="journal"><person-group><name><surname>Reemer</surname><given-names>Menno</given-names></name><name><surname>Ståhls</surname><given-names>Gunilla</given-names></name></person-group><article-title>Generic revision and species classification of the Microdontinae (Diptera, Syrphidae)</article-title><source>Zookeys</source><day>12</day><month>4</month><year>2013</year><volume>2013</volume><issue>288</issue><fpage>1</fpage><lpage>213</lpage><pub-id pub-id-type="doi">10.3897/zookeys.288.4095</pub-id></mixed-citation></tp:treatment-meta><tp:nomenclature><tp:taxon-name>
                        <tp:taxon-name-part taxon-name-part-type="genus">Paragodon</tp:taxon-name-part>
                    <object-id xmlns:xlink="http://www.w3.org/1999/xlink" xlink:type="simple">http://species-id.net/wiki/Paragodon</object-id>
								</tp:taxon-name><tp:taxon-authority>Thompson</tp:taxon-authority><xref ref-type="fig" rid="F35">Figs 257–261</xref><tp:nomenclature-citation-list><tp:nomenclature-citation><tp:taxon-name>Paragodon</tp:taxon-name><comment> Thompson, 1969: 74. Type species: <italic><tp:taxon-name>Paragodon paragoides</tp:taxon-name></italic> Thompson, 1969: 81, by original designation.</comment></tp:nomenclature-citation></tp:nomenclature-citation-list></tp:nomenclature><tp:treatment-sec sec-type="Description"><title>Description.</title><p>Body length: 4–5 mm. Small flies with short antennae and oval abdomen. Head slightly wider than thorax. Face convex; narrower than an eye. Lateral oral margins not produced. Vertex flat. Occiput ventrally narrow, dorsally widened. Eye bare. Eye margins in male not converging at level of frons, with mutual distance about three times as large as width of antennal fossa. Antennal fossa about as wide as high. Antenna shorter than distance between antennal fossa and anterior oral margin; basoflagellomere longer than scape, oval, about 1.5 times as long as wide, bare. Postpronotum pilose. Scutellum semicircular; without calcars. Anepisternum convex; pilose anteriorly and posterodorsally, widely bare in between. Anepimeron bare or with a few thick, seta-like pile dorsally. Katepimeron convex; bare. Wing: vein R4+5 without posterior appendix; vein M1 straight, perpendicular to vein R4+5; postero-apical corner of cell r4+5 rectangular, with small appendix; crossvein r-m located very close to base of cell dm. Abdomen oval, about 1.5 times as long as wide. Tergites 3 and 4 fused. Sternite 1 bare. Male genitalia: phallus unfurcate, straight, projecting only little beyond apex of hypandrium; hypandrium with bulb-like base; epandrium without ventrolateral ridge; surstylus unfurcate.</p></tp:treatment-sec><tp:treatment-sec sec-type="Diagnosis"><title>Diagnosis.</title><p>Abdomen oval; yellow and black. Vein R4+5 without posterior appendix. Crossvein r-m almost at same level as base of cell dm. Antenna shorter than distance between antennal fossa and anterior oral margin. Postpronotum pilose.</p></tp:treatment-sec><tp:treatment-sec sec-type="Discussion"><title>Discussion.</title><p>When <xref ref-type="bibr" rid="B95">Thompson (1969)</xref> described this genus, he stated that it appeared to be the most primitive microdontine fly known. This was based on a number of presumed plesiomorphic characters: 1) unsclerotized ejaculatory apodeme and sac; 2) short antenna; 3) underdeveloped and bare metasternum; 4) lack of basal setal patches on hind femur; 5) lack of a spurious vein; 6) lack of appendix on vein R4+5; 7) presence of a double sustentacular apodeme; 8) unfurcate phallus. Now that a larger number of taxa of <tp:taxon-name>Microdontinae</tp:taxon-name> could be studied, all of these characters were also found in other taxa (<xref ref-type="bibr" rid="B68">Reemer and Ståhls in press</xref>), except for the unsclerotized ejaculatory apodeme. See also discussion under <italic><tp:taxon-name>Surimyia</tp:taxon-name></italic>.</p></tp:treatment-sec><tp:treatment-sec sec-type="distribution"><title>Diversity and distribution.</title><p>Described species: 1. Central America (Mexico, Costa Rica and Panama).</p></tp:treatment-sec><tp:treatment-sec><!--Section generated to contain objects referenced in tp:taxon-treatment.--><fig id="F35" position="float" orientation="portrait"><label>Figures 259–268.</label><caption><p><bold>259–260</bold> <italic><tp:taxon-name>Paragodon paragoides</tp:taxon-name></italic> female (Costa Rica, coll. RMNH) <bold>259</bold> head frontal <bold>260</bold> head lateral <bold>261</bold> <italic><tp:taxon-name>Paragodon paragoides</tp:taxon-name></italic> male (Panama, coll. SEMC), genitalia lateral. <bold>262</bold> <italic><tp:taxon-name>Paramicrodon flukei</tp:taxon-name></italic> male (holotype), habitus dorsal. Photo: American Museum of Natural History <bold>263–266</bold> <italic><tp:taxon-name>Paramicrodon toxopei</tp:taxon-name></italic> male (holotype): <bold>263</bold> habitus dorsal <bold>264</bold> habitus lateral <bold>265</bold> head frontal <bold>266</bold> head lateral <bold>267–268</bold> <italic><tp:taxon-name>Paramicrodon</tp:taxon-name></italic>, male genitalia: <bold>267</bold> <italic><tp:taxon-name>Paramicrodon</tp:taxon-name></italic> cf. <italic>flukei</italic> (Peru, coll. RMNH) <bold>268</bold> <italic><tp:taxon-name>Microdon toxopei</tp:taxon-name></italic> (holotype).</p></caption><graphic xmlns:xlink="http://www.w3.org/1999/xlink" xlink:href="ZooKeys-288-001-g035.jpg" position="float" orientation="portrait" xlink:type="simple"/></fig></tp:treatment-sec><ref-list><ref id="B95"><mixed-citation xmlns:xlink="http://www.w3.org/1999/xlink" xlink:type="simple"><person-group><name name-style="western"><surname>Thompson</surname><given-names>FC</given-names></name></person-group> (<year>1969</year>)<article-title> A new genus of Microdontine flies (Diptera: Syrphidae) with notes on the placement of the subfamily.</article-title><source>Psyche </source><volume>76</volume>: <fpage>74</fpage>-<lpage>85</lpage>. doi: <ext-link ext-link-type="uri" xlink:href="http://dx.doi.org/10.1155/1969/62102" xlink:type="simple">10.1155/1969/62102</ext-link></mixed-citation></ref><ref id="B68"><mixed-citation xmlns:xlink="http://www.w3.org/1999/xlink" xlink:type="simple"><person-group><name name-style="western"><surname>Reemer</surname><given-names>M</given-names></name><name name-style="western"><surname>Ståhls</surname><given-names>G</given-names></name></person-group> (<year>in press</year>)<source> Phylogenetic relationships of Microdontinae (Diptera: Syrphidae) based on parsimony analyses of combined molecular and morphological characters. Systematic Entomology 38.</source></mixed-citation></ref></ref-list></tp:taxon-treatment>
