# Supplementary material for: Generic revision and species classification of the Microdontinae (Diptera, Syrphidae)
Source: Zookeys. 2013 Apr 12;(288):1–213. doi: 10.3897/zookeys.288.4095 (PMC3690914; doi:10.3897/zookeys.288.4095)
Supplement: XML Treatment for Paramicrodon [file zookeys.288.4095-treatment32.xml]

<!DOCTYPE tp:taxon-treatment
  PUBLIC "-//TaxonX//DTD Taxonomic Treatment Publishing DTD v0 20100105//EN" "tax-treatment-NSO.dtd">
<tp:taxon-treatment xmlns:tp="http://www.plazi.org/taxpub"><tp:treatment-meta><mixed-citation publication-type="journal"><person-group><name><surname>Reemer</surname><given-names>Menno</given-names></name><name><surname>Ståhls</surname><given-names>Gunilla</given-names></name></person-group><article-title>Generic revision and species classification of the Microdontinae (Diptera, Syrphidae)</article-title><source>Zookeys</source><day>12</day><month>4</month><year>2013</year><volume>2013</volume><issue>288</issue><fpage>1</fpage><lpage>213</lpage><pub-id pub-id-type="doi">10.3897/zookeys.288.4095</pub-id></mixed-citation></tp:treatment-meta><tp:nomenclature><tp:taxon-name>
                        <tp:taxon-name-part taxon-name-part-type="genus">Paramicrodon</tp:taxon-name-part>
                    <object-id xmlns:xlink="http://www.w3.org/1999/xlink" xlink:type="simple">http://species-id.net/wiki/Paramicrodon</object-id>
								</tp:taxon-name><tp:taxon-authority>de Meijere</tp:taxon-authority><xref ref-type="fig" rid="F35">Figs 262–268</xref><tp:nomenclature-citation-list><tp:nomenclature-citation><tp:taxon-name>Paramicrodon</tp:taxon-name><comment> de Meijere, 1913: 359. Type species: <italic><tp:taxon-name>Paramicrodon lorentzi</tp:taxon-name></italic> Meijere, 1913: 360, by monotypy.</comment></tp:nomenclature-citation><!--PageBreak--><tp:nomenclature-citation><tp:taxon-name>Syrphinella</tp:taxon-name><comment> Hervé-Bazin, 1926: 73. Type species: <italic><tp:taxon-name>Syrphinella miranda</tp:taxon-name></italic> Hervé-Bazin, 1926: 74, by monotypy.</comment></tp:nomenclature-citation><tp:nomenclature-citation><tp:taxon-name>Myxogasteroides</tp:taxon-name><comment> Shiraki, 1930: 9. Type species: <italic><tp:taxon-name>Myxogaster nigripennis</tp:taxon-name></italic> Sack, 1922: 275, by original designation.</comment></tp:nomenclature-citation><tp:nomenclature-citation><tp:taxon-name>Nannomyrmecomyia</tp:taxon-name><comment> Hull, 1945: 75. Type species: <italic><tp:taxon-name>Paramicrodon delicatulus</tp:taxon-name></italic> Hull, 1937: 24, by original designation. Described as subgenus of <italic><tp:taxon-name>Spheginobaccha</tp:taxon-name></italic>.</comment></tp:nomenclature-citation></tp:nomenclature-citation-list></tp:nomenclature><tp:treatment-sec sec-type="Description"><title>Description.</title><p>Body length: 4–11 mm. Small, slender flies with short antennae and more or less parallel-sided abdomen. Head slightly wider than thorax. Face convex; narrower than an eye. Lateral oral margins not produced. Vertex flat. Occiput ventrally narrow, dorsally strongly widened. Eye bare. Eye margins in male only slightly converging at level of frons, with mutual distance 1.5-2.5 times as large as width of antennal fossa. Antennal fossa about as wide as high. Antenna shorter than distance between antennal fossa and anterior oral margin; basoflagellomere longer than scape, oval, about 1.5 times as long as wide, bare. Postpronotum pilose. Scutellum semicircular; without calcars. Anepisternum convex; pilose anteriorly and posteriorly, widely bare in between. Anepimeron entirely pilose. Katepimeron convex; bare. Wing: vein R4+5 without posterior appendix; vein M1 straight, perpendicular to vein R4+5; postero-apical corner of cell r4+5 rectangular, with small appendix; crossvein r-m located within basal 1/10 of cell dm. Abdomen elongate: more or less parallel-sided, may be subtly constricted at tergite 3 (male), or slightly oval (female); 2.5–4 times as long as wide. Tergites 3 and 4 fused (but distinct suture visible). Sternite 1 bare or pilose. Sternites 3-4 strongly narrowed; narrower than sternite 2, with wide membraneous parts laterally. Male genitalia: phallus furcate near apex, slightly bent dorsad, projecting well beyond apex of hypandrium; hypandrium with apical part consisting of two separate lobes; epandrium without ventrolateral ridge; surstylus of varying shape.</p></tp:treatment-sec><tp:treatment-sec sec-type="Diagnosis"><title>Diagnosis.</title><p>Vein R4+5 without posterior appendix. Postpronotum pilose. Antenna shorter than distance between antennal fossa and anterior oral margin. Vein M1 straight, not parallel to wing margin, perpendicular to both vein R4+5 and M. Mesonotum with transverse suture incomplete. Sternites 3-4 strongly narrowed; narrower than sternite 2, with wide membraneous parts laterally.</p></tp:treatment-sec><tp:treatment-sec sec-type="Discussion"><title>Discussion.</title><p>The synonymy of <italic><tp:taxon-name>Syrphinella</tp:taxon-name></italic> Hervé-Bazin, 1926 with <italic><tp:taxon-name>Paramicrodon</tp:taxon-name></italic> was suspected by <xref ref-type="bibr" rid="B38">Hull (1937a)</xref> and stated explicitly by <xref ref-type="bibr" rid="B43">Hull (1949)</xref>. This subjective synonymy is here confirmed, based on examination of the type specimen of the type species. <italic><tp:taxon-name>Myxogasteroides</tp:taxon-name></italic> Shiraki, 1930 was treated as a synonym of <italic><tp:taxon-name>Paramicrodon</tp:taxon-name></italic> by <xref ref-type="bibr" rid="B43">Hull (1949)</xref> and <xref ref-type="bibr" rid="B12">Cheng and Thompson (2008)</xref>, a synonymy followed here based on the description of the type species. The synonymy of <italic><tp:taxon-name>Nannomyrmecomyia</tp:taxon-name></italic> Hull, 1945 and <italic><tp:taxon-name>Paramicrodon</tp:taxon-name></italic> was stated by <xref ref-type="bibr" rid="B95">Thompson (1969</xref>, 1981a) and is also confirmed here based on examination of the type specimens.</p></tp:treatment-sec><tp:treatment-sec sec-type="distribution"><title>Diversity and distribution.</title><p>Described species: 8. The range of this genus is interestingly disjunct, with six species from the Oriental Region (Thailand to Moluccas), one from New Guinea and two from the Neotropical region. At least one additional species occurs in the Neotropical region (unpublished observations by the first author), but more species-level work is needed to sort this out.</p><!--PageBreak--></tp:treatment-sec><tp:treatment-sec><!--Section generated to contain objects referenced in tp:taxon-treatment.--><fig id="F35" position="float" orientation="portrait"><label>Figures 259–268.</label><caption><p><bold>259–260</bold> <italic><tp:taxon-name>Paragodon paragoides</tp:taxon-name></italic> female (Costa Rica, coll. RMNH) <bold>259</bold> head frontal <bold>260</bold> head lateral <bold>261</bold> <italic><tp:taxon-name>Paragodon paragoides</tp:taxon-name></italic> male (Panama, coll. SEMC), genitalia lateral. <bold>262</bold> <italic><tp:taxon-name>Paramicrodon flukei</tp:taxon-name></italic> male (holotype), habitus dorsal. Photo: American Museum of Natural History <bold>263–266</bold> <italic><tp:taxon-name>Paramicrodon toxopei</tp:taxon-name></italic> male (holotype): <bold>263</bold> habitus dorsal <bold>264</bold> habitus lateral <bold>265</bold> head frontal <bold>266</bold> head lateral <bold>267–268</bold> <italic><tp:taxon-name>Paramicrodon</tp:taxon-name></italic>, male genitalia: <bold>267</bold> <italic><tp:taxon-name>Paramicrodon</tp:taxon-name></italic> cf. <italic>flukei</italic> (Peru, coll. RMNH) <bold>268</bold> <italic><tp:taxon-name>Microdon toxopei</tp:taxon-name></italic> (holotype).</p></caption><graphic xmlns:xlink="http://www.w3.org/1999/xlink" xlink:href="ZooKeys-288-001-g035.jpg" position="float" orientation="portrait" xlink:type="simple"/></fig></tp:treatment-sec><ref-list><ref id="B38"><mixed-citation xmlns:xlink="http://www.w3.org/1999/xlink" xlink:type="simple"><person-group><name name-style="western"><surname>Hull</surname><given-names>FM</given-names></name></person-group> (<year>1937a</year>)<article-title> New species of exotic syrphid flies.</article-title><source>Psyche </source><volume>44</volume>: <fpage>12</fpage>-<lpage>32</lpage>. doi: <ext-link ext-link-type="uri" xlink:href="http://dx.doi.org/10.1155/1937/46960" xlink:type="simple">10.1155/1937/46960</ext-link></mixed-citation></ref><ref id="B43"><mixed-citation xmlns:xlink="http://www.w3.org/1999/xlink" xlink:type="simple"><person-group><name name-style="western"><surname>Hull</surname><given-names>FM</given-names></name></person-group> (<year>1949</year>)<article-title> The morphology and inter-relationships of the genera of syrphid flies, recent and fossil.</article-title><source>Transactions of the Zoological Society </source><volume>26</volume>: <fpage>257</fpage>-<lpage>408</lpage>. doi: <ext-link ext-link-type="uri" xlink:href="http://dx.doi.org/10.1111/j.1096-3642.1949.tb00224.x" xlink:type="simple">10.1111/j.1096-3642.1949.tb00224.x</ext-link></mixed-citation></ref><ref id="B12"><mixed-citation xmlns:xlink="http://www.w3.org/1999/xlink" xlink:type="simple"><person-group><name name-style="western"><surname>Cheng</surname><given-names>X-Y</given-names></name><name name-style="western"><surname>Thompson</surname><given-names>FC</given-names></name></person-group> (<year>2008</year>)<article-title> A generic conspectus of the Microdontinae (Diptera: Syrphidae) with the description of two new genera from Africa and China.</article-title><source>Zootaxa </source><volume>1879</volume>: <fpage>21</fpage>-<lpage>48</lpage>.</mixed-citation></ref><ref id="B95"><mixed-citation xmlns:xlink="http://www.w3.org/1999/xlink" xlink:type="simple"><person-group><name name-style="western"><surname>Thompson</surname><given-names>FC</given-names></name></person-group> (<year>1969</year>)<article-title> A new genus of Microdontine flies (Diptera: Syrphidae) with notes on the placement of the subfamily.</article-title><source>Psyche </source><volume>76</volume>: <fpage>74</fpage>-<lpage>85</lpage>. doi: <ext-link ext-link-type="uri" xlink:href="http://dx.doi.org/10.1155/1969/62102" xlink:type="simple">10.1155/1969/62102</ext-link></mixed-citation></ref></ref-list></tp:taxon-treatment>
