# Supplementary material for: Generic revision and species classification of the Microdontinae (Diptera, Syrphidae)
Source: Zookeys. 2013 Apr 12;(288):1–213. doi: 10.3897/zookeys.288.4095 (PMC3690914; doi:10.3897/zookeys.288.4095)
Supplement: XML Treatment for Paramixogaster [file zookeys.288.4095-treatment33.xml]

<!DOCTYPE tp:taxon-treatment
  PUBLIC "-//TaxonX//DTD Taxonomic Treatment Publishing DTD v0 20100105//EN" "tax-treatment-NSO.dtd">
<tp:taxon-treatment xmlns:tp="http://www.plazi.org/taxpub"><tp:treatment-meta><mixed-citation publication-type="journal"><person-group><name><surname>Reemer</surname><given-names>Menno</given-names></name><name><surname>Ståhls</surname><given-names>Gunilla</given-names></name></person-group><article-title>Generic revision and species classification of the Microdontinae (Diptera, Syrphidae)</article-title><source>Zookeys</source><day>12</day><month>4</month><year>2013</year><volume>2013</volume><issue>288</issue><fpage>1</fpage><lpage>213</lpage><pub-id pub-id-type="doi">10.3897/zookeys.288.4095</pub-id></mixed-citation></tp:treatment-meta><tp:nomenclature><tp:taxon-name>
                        <tp:taxon-name-part taxon-name-part-type="genus">Paramixogaster</tp:taxon-name-part>
                    <object-id xmlns:xlink="http://www.w3.org/1999/xlink" xlink:type="simple">http://species-id.net/wiki/Paramixogaster</object-id>
								</tp:taxon-name><tp:taxon-authority>Brunetti</tp:taxon-authority><xref ref-type="fig" rid="F36">Figs 269</xref><xref ref-type="fig" rid="F37">–284</xref><tp:nomenclature-citation-list><tp:nomenclature-citation><tp:taxon-name>Paramixogaster</tp:taxon-name><comment> Brunetti, 1923: 319. Type species: <italic><tp:taxon-name>Paramixogaster vespiformis</tp:taxon-name></italic> Brunetti, 1923: 320, by original designation.</comment></tp:nomenclature-citation><tp:nomenclature-citation><tp:taxon-name>Paramixogasteroides</tp:taxon-name><comment> Shiraki, 1930: 8. Type species: <italic><tp:taxon-name>Myxogaster variegata</tp:taxon-name></italic> Sack, 1922: 16, by original designation.</comment></tp:nomenclature-citation><tp:nomenclature-citation><tp:taxon-name>Tanaopicera</tp:taxon-name><comment> Hul, 1945: 76. Type species: <italic><tp:taxon-name>Ceratophya variegatus</tp:taxon-name></italic> Walker, 1852: 220, by original designation.</comment></tp:nomenclature-citation></tp:nomenclature-citation-list></tp:nomenclature><tp:treatment-sec sec-type="Description"><title>Description.</title><p>Body length: 5–13 mm. Slender flies with constricted abdomen and long antennae, usually with black and yellow colour pattern, wasp mimics. Head wider than thorax. Face convex in profile; narrower than to wider than an eye. Lateral oral margins not produced. Vertex flat to strongly swollen. Occiput ventrally narrow, dorsally widened. Antennal fossa about as wide as high. Eye bare. Eye margins in male parallel, not converging at level of frons. Antenna longer than distance between antennal fossa and anterior oral margin. Basoflagellomere usually much longer than scape, except shorter in <italic><tp:taxon-name>Paramixogaster illucens</tp:taxon-name></italic> (Bezzi) and <italic><tp:taxon-name>Paramixogaster luxor</tp:taxon-name></italic> Curran (see Discussion); bare. Postpronotum bare. Mesoscutum with transverse suture usually incomplete, except complete in <italic><tp:taxon-name>Paramixogaster contractus</tp:taxon-name></italic>, <italic><tp:taxon-name>Paramixogaster conveniens</tp:taxon-name></italic> and <italic><tp:taxon-name>Paramixogaster omeanus</tp:taxon-name></italic> (see Discussion). Scutellum semicircular; without or with small calcars. Anepisternum convex or sulcate; entirely pilose or partly bare on ventral half. Anepimeron entirely pilose. Katepimeron convex; bare. Wing: vein R4+5 with or without posterior appendix; vein M1 perpendicular to vein R4+5 and vein M; postero-apical corner of cell r4+5 rectangular to somewhat acute, with small appendix; crossvein r-m located within basal 1/4 of cell dm. Abdomen elongate, at least 3 times as long as wide; constricted, with narrowest point at tergite 2 and widest point at tergite 3 or 4. Tergites 3 and 4 fused. Male genitalia: phallus furcate, with furcation point in distal 1/3; epandrium without ventrolateral ridge; surstylus weakly furcate, only in <italic><tp:taxon-name>Paramixogaster luxor</tp:taxon-name></italic> consisting of three distinct branches.</p></tp:treatment-sec><tp:treatment-sec sec-type="Diagnosis"><title>Diagnosis.</title><p>Postpronotum bare. Basoflagellomere at least three times as long as wide. Posterio-apical corner of wing cell r4+5 rectangular or somewhat acute. Abdomen usually constricted (i.e. with narrowest point at tergite 2 and widest point at tergite 3 or 4); if not, then the following three characters apply: 1) basoflagellomere 2-4 times as long as scape, 2) tergite 2 less than half as long as tergites 3 and 4 together, 3) face smooth medially (without vitta of transversely wrinkled texture).</p></tp:treatment-sec><tp:treatment-sec sec-type="Discussion"><title>Discussion.</title><p><xref ref-type="bibr" rid="B12">Cheng and Thompson (2008)</xref> regarded <italic><tp:taxon-name>Paramixogasteroides</tp:taxon-name></italic> Shiraki, 1930 and <italic><tp:taxon-name>Tanaopicera</tp:taxon-name></italic> Hull, 1945 as subjective synonyms of <italic><tp:taxon-name>Paramixogaster</tp:taxon-name></italic>. Examination of the type species of <italic><tp:taxon-name>Tanaopicera</tp:taxon-name></italic>, <italic><tp:taxon-name>Ceratophya variegata</tp:taxon-name></italic> Walker, 1852, confirmed this opinion with regard to <italic><tp:taxon-name>Tanaopicera</tp:taxon-name></italic>. One of the characters <xref ref-type="bibr" rid="B42">Hull (1945)</xref> used to <!--PageBreak-->characterize <italic><tp:taxon-name>Tanaopicera</tp:taxon-name></italic> was ‘the high, greatly developed vertex’. However, the vertex in the holotype of <italic><tp:taxon-name>Ceratophya variegata</tp:taxon-name></italic> is neither high nor greatly developed. This species is very similar to other <italic><tp:taxon-name>Paramixogaster</tp:taxon-name></italic>-species in all important characters. The type species of <italic><tp:taxon-name>Paramixogasteroides</tp:taxon-name></italic>, <italic><tp:taxon-name>Myxogaster variegata</tp:taxon-name></italic> Sack, was not examined, but its description by <xref ref-type="bibr" rid="B75">Sack (1922)</xref> is clear enough to include this taxon in <italic><tp:taxon-name>Paramixogaster</tp:taxon-name></italic>.</p><p>Morphological variation among the species presently included in <italic><tp:taxon-name>Paramixogaster</tp:taxon-name></italic> is large. Although most species have a constricted abdomen in dorsal view, this is not the case in the African taxa <italic><tp:taxon-name>Paramixogaster acantholepidis</tp:taxon-name></italic> (Speiser, 1913) and <italic><tp:taxon-name>Paramixogaster crematogastri</tp:taxon-name></italic> (Speiser, 1913), and the Australian species <italic><tp:taxon-name>Paramixogaster praetermissus</tp:taxon-name></italic> (Ferguson, 1926). However, tergite 2 is dorsoventrally flattened in these species, so in lateral view their abdomen appears constricted. In all other important characters of external morphology and male genitalia these taxa belong in <italic><tp:taxon-name>Paramixogaster</tp:taxon-name></italic>, as corroborated by the results of the phylogenetic analysis based on morphology (<xref ref-type="bibr" rid="B68">Reemer and Ståhls in press</xref>).</p><p><italic><tp:taxon-name>Paramixogaster illucens</tp:taxon-name></italic> (Bezzi, 1915) and <italic><tp:taxon-name>Paramixogaster luxor</tp:taxon-name></italic> (Curran, 1931) are the only species included in this genus in which the basoflagellomere is shorter than the scape. In <italic><tp:taxon-name>Paramixogaster luxor</tp:taxon-name></italic>, the shape of the surstylus also differs from the other species, as it consists of three separate branches (<xref ref-type="fig" rid="F37">Fig. 282</xref>). Nevertheless, both species are included in <italic><tp:taxon-name>Paramixogaster</tp:taxon-name></italic> because agree with the diagnosis.</p><p><italic><tp:taxon-name>Paramixogaster contractus</tp:taxon-name></italic> (Brunetti, 1923), <italic><tp:taxon-name>Paramixogaster conveniens</tp:taxon-name></italic> (Brunetti, 1923) and <italic><tp:taxon-name>Paramixogaster omeanus</tp:taxon-name></italic> (Paramonov, 1957) are aberrant from all other known species of <italic><tp:taxon-name>Paramixogaster</tp:taxon-name></italic> in their complete transverse suture. This character is also found in <italic><tp:taxon-name>Indascia</tp:taxon-name></italic>, which includes species which look superficially similar to these <italic><tp:taxon-name>Paramixogaster</tp:taxon-name></italic>-species. However, these species are here assigned to <italic><tp:taxon-name>Paramixogaster</tp:taxon-name></italic>, based on the phylogenetic analysis of their morphology (<xref ref-type="bibr" rid="B68">Reemer and Ståhls in press</xref>). In addition, they possess a diagnostic character for <italic><tp:taxon-name>Paramixogaster</tp:taxon-name></italic>: the bare postpronotum. The first two species, <italic><tp:taxon-name>Paramixogaster contractus</tp:taxon-name></italic> and <italic><tp:taxon-name>Paramixogaster conveniens</tp:taxon-name></italic>, differ from all other studied species of <tp:taxon-name>Microdontinae</tp:taxon-name> in the presence of pile on the metaepisternum. It will be interesting to re-evaluate their taxonomic affinities when additional material becomes available. At present, the species are only known from the holotypes, which both are females, so no characters of male genitalia or DNA could be analyzed.</p><p>As a consequence of transferring some species from other genera to <italic><tp:taxon-name>Paramixogaster</tp:taxon-name></italic>, replacement names had to be chosen for two species. Examination of the type of <italic><tp:taxon-name>Microdon vespiformis</tp:taxon-name></italic> de Meijere, 1908 made clear that this is a species of <italic><tp:taxon-name>Paramixogaster</tp:taxon-name></italic>. As <italic><tp:taxon-name>Mixogaster vespiformis</tp:taxon-name></italic> Brunetti, 1913 was later designated as the type species of <italic><tp:taxon-name>Paramixogaster</tp:taxon-name></italic>, these two names are now secondary homonyms. For the junior name, <italic>vespiformis</italic> Brunetti, the nomen novum <italic><tp:taxon-name>Paramixogaster brunettii</tp:taxon-name></italic> is proposed here. The other new name introduced here is <italic><tp:taxon-name>Paramixogaster sacki</tp:taxon-name></italic> for <italic><tp:taxon-name>Paramixogasteroides variegata</tp:taxon-name></italic> Sack, 1922, which is a junior secondary homonym of <italic><tp:taxon-name>Ceratophya variegata</tp:taxon-name></italic> Walker, 1852.</p></tp:treatment-sec><tp:treatment-sec sec-type="distribution"><title>Diversity and distribution.</title><p>Described species: 26. Afrotropical (5 species), Oriental (12) and Australian region (9). Several additional species, from all three regions, await description.</p><!--PageBreak--></tp:treatment-sec><tp:treatment-sec><!--Section generated to contain objects referenced in tp:taxon-treatment.--><fig id="F36" position="float" orientation="portrait"><label>Figures 269–278.</label><caption><p><bold>269–270</bold> <italic><tp:taxon-name>Paramixogaster acantholepidis</tp:taxon-name></italic> male (holotype): <bold>269</bold> habitus dorsal <bold>270</bold> habitus lateral <bold>271</bold> <italic><tp:taxon-name>Paramixogaster luxor</tp:taxon-name></italic> male (holotype), habitus dorsal <bold>272–275</bold> <italic><tp:taxon-name>Paramixogaster piptotus</tp:taxon-name></italic> female (holotype): <bold>272</bold> habitus dorsal <bold>273</bold> head frontal <bold>274</bold> thorax dorsal <bold>275</bold> habitus lateral <bold>276–277</bold> <italic><tp:taxon-name>Paramixogaster</tp:taxon-name></italic>, habitus dorsal: <bold>276</bold> <italic><tp:taxon-name>Paramixogaster omeanus</tp:taxon-name></italic> male (holotype) <bold>277</bold> <italic><tp:taxon-name>Paramixogaster vespiformis</tp:taxon-name></italic> female (syntype).</p></caption><graphic xmlns:xlink="http://www.w3.org/1999/xlink" xlink:href="ZooKeys-288-001-g036.jpg" position="float" orientation="portrait" xlink:type="simple"/></fig><fig id="F37" position="float" orientation="portrait"><label>Figures 278–284.</label><caption><p><bold>278–279</bold> <italic><tp:taxon-name>Paramixogaster vespiformis</tp:taxon-name></italic> female (syntype): <bold>278</bold> habitus lateral <bold>279</bold> head frontal <bold>280–284</bold> <italic><tp:taxon-name>Paramixogaster</tp:taxon-name></italic>, male genitalia: <bold>280</bold> <italic><tp:taxon-name>Paramixogaster acantholepidis</tp:taxon-name></italic> (holotype) <bold>281</bold> <italic><tp:taxon-name>Paramixogaster illucens</tp:taxon-name></italic> (holotype) <bold>282</bold> <italic><tp:taxon-name>Paramixogaster luxor</tp:taxon-name></italic> (holotype) <bold>283</bold> <italic><tp:taxon-name>Paramixogaster omeanus</tp:taxon-name></italic> (Australia, coll. USNM) <bold>284</bold> <italic><tp:taxon-name>Paramixogaster</tp:taxon-name></italic> cf. <italic>vespiformis</italic> (Vietnam, coll. RMNH).</p></caption><graphic xmlns:xlink="http://www.w3.org/1999/xlink" xlink:href="ZooKeys-288-001-g037.jpg" position="float" orientation="portrait" xlink:type="simple"/></fig></tp:treatment-sec><ref-list><ref id="B12"><mixed-citation xmlns:xlink="http://www.w3.org/1999/xlink" xlink:type="simple"><person-group><name name-style="western"><surname>Cheng</surname><given-names>X-Y</given-names></name><name name-style="western"><surname>Thompson</surname><given-names>FC</given-names></name></person-group> (<year>2008</year>)<article-title> A generic conspectus of the Microdontinae (Diptera: Syrphidae) with the description of two new genera from Africa and China.</article-title><source>Zootaxa </source><volume>1879</volume>: <fpage>21</fpage>-<lpage>48</lpage>.</mixed-citation></ref><ref id="B42"><mixed-citation xmlns:xlink="http://www.w3.org/1999/xlink" xlink:type="simple"><person-group><name name-style="western"><surname>Hull</surname><given-names>FM</given-names></name></person-group> (<year>1945</year>)<article-title> Some undescribed syrphid flies.</article-title><source>Proceedings of the New England Zoological Club </source><volume>23</volume>: <fpage>71</fpage>-<lpage>78</lpage>.</mixed-citation></ref><ref id="B75"><mixed-citation xmlns:xlink="http://www.w3.org/1999/xlink" xlink:type="simple"><person-group><name name-style="western"><surname>Sack</surname><given-names>P</given-names></name></person-group> (<year>1922</year>)<source> H. Sauter’s Formosa-Ausbeute: Syrphiden II. (Dipt.). Archiv für Naturgeschichte 87 [1921], A: 1–18.</source></mixed-citation></ref><ref id="B68"><mixed-citation xmlns:xlink="http://www.w3.org/1999/xlink" xlink:type="simple"><person-group><name name-style="western"><surname>Reemer</surname><given-names>M</given-names></name><name name-style="western"><surname>Ståhls</surname><given-names>G</given-names></name></person-group> (<year>in press</year>)<source> Phylogenetic relationships of Microdontinae (Diptera: Syrphidae) based on parsimony analyses of combined molecular and morphological characters. Systematic Entomology 38.</source></mixed-citation></ref></ref-list></tp:taxon-treatment>
