# Supplementary material for: Generic revision and species classification of the Microdontinae (Diptera, Syrphidae)
Source: Zookeys. 2013 Apr 12;(288):1–213. doi: 10.3897/zookeys.288.4095 (PMC3690914; doi:10.3897/zookeys.288.4095)
Supplement: XML Treatment for Parocyptamus [file zookeys.288.4095-treatment34.xml]

<!DOCTYPE tp:taxon-treatment
  PUBLIC "-//TaxonX//DTD Taxonomic Treatment Publishing DTD v0 20100105//EN" "tax-treatment-NSO.dtd">
<tp:taxon-treatment xmlns:tp="http://www.plazi.org/taxpub"><tp:treatment-meta><mixed-citation publication-type="journal"><person-group><name><surname>Reemer</surname><given-names>Menno</given-names></name><name><surname>Ståhls</surname><given-names>Gunilla</given-names></name></person-group><article-title>Generic revision and species classification of the Microdontinae (Diptera, Syrphidae)</article-title><source>Zookeys</source><day>12</day><month>4</month><year>2013</year><volume>2013</volume><issue>288</issue><fpage>1</fpage><lpage>213</lpage><pub-id pub-id-type="doi">10.3897/zookeys.288.4095</pub-id></mixed-citation></tp:treatment-meta><tp:nomenclature><tp:taxon-name>
                        <tp:taxon-name-part taxon-name-part-type="genus">Parocyptamus</tp:taxon-name-part>
                    <object-id xmlns:xlink="http://www.w3.org/1999/xlink" xlink:type="simple">http://species-id.net/wiki/Parocyptamus</object-id>
								</tp:taxon-name><tp:taxon-authority>Shiraki</tp:taxon-authority><xref ref-type="fig" rid="F38">Figs 285–290</xref><tp:nomenclature-citation-list><tp:nomenclature-citation><tp:taxon-name>Parocyptamus</tp:taxon-name><comment> Shiraki, 1930: 11. Type species: <italic><tp:taxon-name>Parocyptamus sonamii</tp:taxon-name></italic> Shiraki, 1930: 12, by original designation.</comment></tp:nomenclature-citation><tp:nomenclature-citation><tp:taxon-name>Stenomicrodon</tp:taxon-name><comment> Hull, 1937a: 26. Type species: <italic><tp:taxon-name>Stenomicrodon purpureus</tp:taxon-name></italic> Hull, 1937: 26, by original designation. See <xref ref-type="bibr" rid="B43">Hull (1949)</xref> for synonymy.</comment></tp:nomenclature-citation></tp:nomenclature-citation-list></tp:nomenclature><tp:treatment-sec sec-type="Description"><title>Description.</title><p>Body length: 11–15 mm. Slender flies with elongate, tapering abdomen and long antennae, black with metallic hues, wings infuscated. Head about as wide as thorax. Face approximately straight in profile, except for slight bulge below antenna; narrower than eye. Lateral oral margins strongly produced. Vertex flat. Occiput ventrally narrow, dorsally slightly widened. Antennal fossa about as wide as high. Eye bare. Eye margins in male parallel, not converging at level of frons, mutual distance about three times width of antennal fossa. Antennal fossa about as wide as high. Antenna longer than distance between antennal fossa and anterior oral margin. Basoflagellomere shorter than scape; oval; bare. Postpronotum pilose. Scutellum semicircular; without calcars. Anepisternum deeply sulcate; almost entirely pilose, except bare on small part ventrally. Anepimeron entirely pilose. Katepimeron convex; bare. Wing: vein R4+5 with posterior appendix; vein M1 perpendicular to vein R4+5; postero-apical corner of cell r4+5 widely rounded; crossvein r-m located around basal 1/6 of cell dm. Abdomen elongate, more than 3 times as long as wide; in male gradually tapering from anterior half of tergite 2 to apex; in female slightly constricted between tergites 3 and 4. Tergites 3 and 4 fused. Male genitalia: phallus furcate basally, with dorsal process much longer than ventral one, projecting far beyond apex of hypandrium; epandrium with ventrolateral ridge; surstylus weakly furcate, divided into two short lobes.</p><p><bold>Diagnosis.</bold> Vein R4+5 with posterior appendix. Postpronotum pilose. Anepisternum almost entirely pilose, except bare on small ventral part. Basoflagellomere shorter than scape. Abdomen at least three times as long as wide. Tergite 2 with pair of depressed areas (<xref ref-type="fig" rid="F38">Fig. 287</xref>).</p></tp:treatment-sec><tp:treatment-sec sec-type="Discussion"><title>Discussion.</title><p>When <xref ref-type="bibr" rid="B85">Shiraki (1930)</xref> described <italic><tp:taxon-name>Parocyptamus</tp:taxon-name></italic>, this genus was diagnosed in a key by the following two characters: abdomen narrow and elongate, frons with antennal prominence (‘Fühlervorsprung’). The latter character is of limited use, as the frons is more or less extended above the antennae in many other taxa of <tp:taxon-name>Microdontinae</tp:taxon-name>. <xref ref-type="bibr" rid="B38">Hull (1937a)</xref> did not state which characters he considered diagnostic in his description of <italic><tp:taxon-name>Stenomicrodon</tp:taxon-name></italic>. Judging from his remarks in <xref ref-type="bibr" rid="B43">Hull (1949)</xref>, the shape of the abdomen and the presence of a patch of short, spinose setae at the base of the front and mid femora were considered important characters. Although the anterobasal patches of setae are well-developed, such patches are also found in several other taxa of <tp:taxon-name>Microdontinae</tp:taxon-name>. Perhaps the spines are somewhat stronger developed than in most taxa, but it is hard to describe this as a discrete character state. Therefore, this character is not used in the present key and Diagnosis.</p><p><!--PageBreak-->The abdomen is constricted (slightly) only in the female, not in the male, as might be erroneously concluded from the key of <xref ref-type="bibr" rid="B12">Cheng and Thompson (2008)</xref>.</p><p>The synonymy of <italic><tp:taxon-name>Stenomicrodon</tp:taxon-name></italic> with <italic><tp:taxon-name>Parocyptamus</tp:taxon-name></italic> was already established by <xref ref-type="bibr" rid="B43">Hull (1949)</xref>. Examination of the involved type specimens by the first author has confirmed this (subjective) synonymy. The type species of both genus group names are here also considered as synonyms (<italic><tp:taxon-name>Parocyptamus sonamii</tp:taxon-name></italic> Shiraki, 1930 = <italic><tp:taxon-name>Stenomicrodon purpureus</tp:taxon-name></italic> Hull, 1937 <bold>syn. n.</bold>). <italic><tp:taxon-name>Microdon stenogaster</tp:taxon-name></italic> Curran, 1931 also belongs to this genus, as it is almost identical to the type species in colouration, external morphology and male genitalia. Closer examination of available specimens, also from Sumatra and Thailand, is necessary to resolve species level taxonomy.</p><p><xref ref-type="bibr" rid="B85">Shiraki (1930)</xref> based his description of <italic><tp:taxon-name>Parocyptamus sonamii</tp:taxon-name></italic> on three males. Two of these syntypes are kept in the NIAS collection. The third male (from Sokotsu) is apparently lost. Label information is as follows. Syntype 1: label 1: “Formosa, Shinchiku, -18. VII 1-30. J. Sonan, K. Miyake”; label 2: “Parocyptamus sonamii”; label 3 (round, red-bordered): “Type”. Syntype 2: label 1: “CIHpOn, 17.VII.1922, M. Yoshino”; label 2 (round, red-bordered): “Type”. The date on the label of syntype 1 is a bit cryptic (“-18. VII 1-30”). It is unlikely to assume the specimen has been collected in July 1930, because Shiraki’s work was published on the 30th of January 1930. It seems more plausible that the date was 1-30 July 1918. <xref ref-type="bibr" rid="B85">Shiraki (1930)</xref> only mentions the month (VII).</p></tp:treatment-sec><tp:treatment-sec sec-type="distribution"><title>Diversity and distribution.</title><p>Described species: 2. Oriental: known from Taiwan, Thailand, Sumatra and Borneo.</p></tp:treatment-sec><tp:treatment-sec><!--Section generated to contain objects referenced in tp:taxon-treatment.--><fig id="F38" position="float" orientation="portrait"><label>Figures 285–292.</label><caption><p><bold>285–289</bold> <italic><tp:taxon-name>Parocyptamus sonamii</tp:taxon-name></italic> male (syntype, except 290 Thailand, coll. RMNH): <bold>285</bold> habitus dorsal <bold>286</bold> habitus lateral <bold>287</bold> tergite 2 dorsal <bold>288</bold> head frontal <bold>289</bold> wing <bold>290</bold> <italic><tp:taxon-name>Parocyptamus stenogaster</tp:taxon-name></italic> male (holotype), genitalia lateral <bold>291–292</bold> <italic><tp:taxon-name>Peradon bidens</tp:taxon-name></italic> male (Surinam, coll. RMNH): <bold>291</bold> face frontal <bold>292</bold> head lateral.</p></caption><graphic xmlns:xlink="http://www.w3.org/1999/xlink" xlink:href="ZooKeys-288-001-g038.jpg" position="float" orientation="portrait" xlink:type="simple"/></fig></tp:treatment-sec><ref-list><ref id="B43"><mixed-citation xmlns:xlink="http://www.w3.org/1999/xlink" xlink:type="simple"><person-group><name name-style="western"><surname>Hull</surname><given-names>FM</given-names></name></person-group> (<year>1949</year>)<article-title> The morphology and inter-relationships of the genera of syrphid flies, recent and fossil.</article-title><source>Transactions of the Zoological Society </source><volume>26</volume>: <fpage>257</fpage>-<lpage>408</lpage>. doi: <ext-link ext-link-type="uri" xlink:href="http://dx.doi.org/10.1111/j.1096-3642.1949.tb00224.x" xlink:type="simple">10.1111/j.1096-3642.1949.tb00224.x</ext-link></mixed-citation></ref><ref id="B85"><mixed-citation xmlns:xlink="http://www.w3.org/1999/xlink" xlink:type="simple"><person-group><name name-style="western"><surname>Shiraki</surname><given-names>T</given-names></name></person-group> (<year>1930</year>)<article-title> Die Syrphiden des Japanischen Kaiserreichs, mit berücksichtigung benachbarter Gebiete.</article-title><source>Memoirs of the Faculty of Science and Agriculture, Taihoku Imperial University </source><volume>1</volume>: <fpage>1</fpage>-<lpage>446</lpage>.</mixed-citation></ref><ref id="B38"><mixed-citation xmlns:xlink="http://www.w3.org/1999/xlink" xlink:type="simple"><person-group><name name-style="western"><surname>Hull</surname><given-names>FM</given-names></name></person-group> (<year>1937a</year>)<article-title> New species of exotic syrphid flies.</article-title><source>Psyche </source><volume>44</volume>: <fpage>12</fpage>-<lpage>32</lpage>. doi: <ext-link ext-link-type="uri" xlink:href="http://dx.doi.org/10.1155/1937/46960" xlink:type="simple">10.1155/1937/46960</ext-link></mixed-citation></ref><ref id="B12"><mixed-citation xmlns:xlink="http://www.w3.org/1999/xlink" xlink:type="simple"><person-group><name name-style="western"><surname>Cheng</surname><given-names>X-Y</given-names></name><name name-style="western"><surname>Thompson</surname><given-names>FC</given-names></name></person-group> (<year>2008</year>)<article-title> A generic conspectus of the Microdontinae (Diptera: Syrphidae) with the description of two new genera from Africa and China.</article-title><source>Zootaxa </source><volume>1879</volume>: <fpage>21</fpage>-<lpage>48</lpage>.</mixed-citation></ref></ref-list></tp:taxon-treatment>
