# Supplementary material for: Generic revision and species classification of the Microdontinae (Diptera, Syrphidae)
Source: Zookeys. 2013 Apr 12;(288):1–213. doi: 10.3897/zookeys.288.4095 (PMC3690914; doi:10.3897/zookeys.288.4095)
Supplement: XML Treatment for Piruwa [file zookeys.288.4095-treatment36.xml]

<!DOCTYPE tp:taxon-treatment
  PUBLIC "-//TaxonX//DTD Taxonomic Treatment Publishing DTD v0 20100105//EN" "tax-treatment-NSO.dtd">
<tp:taxon-treatment xmlns:tp="http://www.plazi.org/taxpub"><tp:treatment-meta><mixed-citation publication-type="journal"><person-group><name><surname>Reemer</surname><given-names>Menno</given-names></name><name><surname>Ståhls</surname><given-names>Gunilla</given-names></name></person-group><article-title>Generic revision and species classification of the Microdontinae (Diptera, Syrphidae)</article-title><source>Zookeys</source><day>12</day><month>4</month><year>2013</year><volume>2013</volume><issue>288</issue><fpage>1</fpage><lpage>213</lpage><pub-id pub-id-type="doi">10.3897/zookeys.288.4095</pub-id></mixed-citation></tp:treatment-meta><tp:nomenclature><tp:taxon-name>
                        <tp:taxon-name-part taxon-name-part-type="genus">Piruwa</tp:taxon-name-part>
                    <object-id xmlns:xlink="http://www.w3.org/1999/xlink" xlink:type="simple">urn:lsid:zoobank.org:act:70D34EA7-E2E7-4868-AE3E-AC5E74A3DDFD</object-id>
								<object-id xmlns:xlink="http://www.w3.org/1999/xlink" xlink:type="simple">http://species-id.net/wiki/Piruwa</object-id>
								</tp:taxon-name><tp:taxon-authority>Reemer</tp:taxon-authority><tp:taxon-status xmlns:xlink="http://www.w3.org/1999/xlink" xlink:type="simple">gen. n.</tp:taxon-status><xref ref-type="fig" rid="F40">Figs 299–306</xref></tp:nomenclature><tp:treatment-sec sec-type="Type species"><title>Type species:</title><p><italic><tp:taxon-name>Piruwa phaecada</tp:taxon-name></italic> spec. n. Type locality: Peru, Sachavacayoc.</p></tp:treatment-sec><tp:treatment-sec sec-type="Description"><title>Description.</title><p>Body length: 4 mm. Small, slender flies with short antennae and constricted abdomen. Head slightly wider than thorax. Face convex; narrower than an eye. Lateral oral margins not produced. Vertex flat. Occiput narrow over entire <!--PageBreak-->length. Eye bare. Eye margins in male not converging at level of frons, with mutual distance 3 times as large as width of antennal fossa. Antennal fossa about as wide as high. Antenna shorter than distance between antennal fossa and anterior oral margin; basoflagellomere longer than scape, oval, about twice as long as wide, bare. Postpronotum bare. Scutellum semicircular; without calcars; with long bristly pile along margin, clearly longer and thicker than pile on rest of scutellum. Anepisternum convex; pilose anterodorsally and along posterodorsal margin. Anepimeron pilose along dorsal margin. Katepimeron convex; bare. Wing: vein R4+5 without posterior appendix; vein M1 straight, perpendicular to vein R4+5; postero-apical corner of cell r4+5 rectangular, with small appendix; crossvein r-m located within basal 1/10 of cell dm. Abdomen constricted, narrowest at transition between tergites 1 and 2, widest at tergite 4; about 2.5 times as long as wide. Tergites 3 and 4 fused, no suture visible. Sternite 1 bare. Male genitalia: phallus furcate near apex, slightly bent dorsad, projecting only a little beyond apex of hypandrium; hypandrium with bulb-like base, with apical part entire, not consisting of two separate lobes; epandrium without ventrolateral ridge; surstylus consisting of two lobes, with basal lobe angular, apical lobe rounded.</p></tp:treatment-sec><tp:treatment-sec sec-type="Diagnosis"><title>Diagnosis.</title><p>Vein R4+5 without posterior appendix. Antenna shorter than distance between antennal fossa and anterior oral margin. Postpronotum bare. Abdomen constricted.</p></tp:treatment-sec><tp:treatment-sec sec-type="Discussion"><title>Discussion.</title><p>Although there is a superficial similarity in habitus to <italic><tp:taxon-name>Paramicrodon</tp:taxon-name></italic> (small, slender, short antennae, vein R4+5 without posterior appendix), <italic><tp:taxon-name>Piruwa</tp:taxon-name></italic> differs from that genus in the following important characters: occiput narrow over entire length; postpronotum bare; scutellum with long bristly pile along margin; anepimeron pilose only along dorsal margin; sternites 3-4 about as wide as sternite 2; hypandrium with apical part not consisting of two separate lobes. Considering these differences, a close relationship between these taxa seems unlikely. Because of these differences and the uncertainy of taxonomic affinities, this distinct taxon is given generic rank.</p></tp:treatment-sec><tp:treatment-sec sec-type="distribution"><title>Diversity and distribution.</title><p>Described species: 1. Neotropical. Only known from Peru.</p></tp:treatment-sec><tp:treatment-sec sec-type="Etymology"><title>Etymology.</title><p>The name <italic><tp:taxon-name>Piruwa</tp:taxon-name></italic> is derived from Piruw, the word for Peru in Quechuan, a native Andean-Ecuadorian language. It is to be treated as feminine.</p></tp:treatment-sec><tp:treatment-sec><!--Section generated to contain objects referenced in tp:taxon-treatment.--><fig id="F40" position="float" orientation="portrait"><label>Figures 299–307.</label><caption><p><bold>299–304</bold> <italic><tp:taxon-name>Piruwa phaecada</tp:taxon-name></italic> male (holotype): <bold>299</bold> habitus dorsal <bold>300</bold> habitus lateral <bold>301</bold> head frontal <bold>302</bold> head lateral <bold>303</bold> wing <bold>304</bold> genitalia lateral <bold>305–306</bold> <italic><tp:taxon-name>Piruwa phaecada</tp:taxon-name></italic> female (paratype) <bold>305</bold> habitus dorsal <bold>306</bold> habitus lateral <bold>307</bold> <italic><tp:taxon-name>Pseudomicrodon polistoides</tp:taxon-name></italic> female (holotype), habitus dorsal.</p></caption><graphic xmlns:xlink="http://www.w3.org/1999/xlink" xlink:href="ZooKeys-288-001-g040.jpg" position="float" orientation="portrait" xlink:type="simple"/></fig></tp:treatment-sec></tp:taxon-treatment>
