# Supplementary material for: Generic revision and species classification of the Microdontinae (Diptera, Syrphidae)
Source: Zookeys. 2013 Apr 12;(288):1–213. doi: 10.3897/zookeys.288.4095 (PMC3690914; doi:10.3897/zookeys.288.4095)
Supplement: XML Treatment for Pseudomicrodon [file zookeys.288.4095-treatment37.xml]

<!DOCTYPE tp:taxon-treatment
  PUBLIC "-//TaxonX//DTD Taxonomic Treatment Publishing DTD v0 20100105//EN" "tax-treatment-NSO.dtd">
<tp:taxon-treatment xmlns:tp="http://www.plazi.org/taxpub"><tp:treatment-meta><mixed-citation publication-type="journal"><person-group><name><surname>Reemer</surname><given-names>Menno</given-names></name><name><surname>Ståhls</surname><given-names>Gunilla</given-names></name></person-group><article-title>Generic revision and species classification of the Microdontinae (Diptera, Syrphidae)</article-title><source>Zookeys</source><day>12</day><month>4</month><year>2013</year><volume>2013</volume><issue>288</issue><fpage>1</fpage><lpage>213</lpage><pub-id pub-id-type="doi">10.3897/zookeys.288.4095</pub-id></mixed-citation></tp:treatment-meta><tp:nomenclature><tp:taxon-name>
                        <tp:taxon-name-part taxon-name-part-type="genus">Pseudomicrodon</tp:taxon-name-part>
                    <object-id xmlns:xlink="http://www.w3.org/1999/xlink" xlink:type="simple">http://species-id.net/wiki/Pseudomicrodon</object-id>
								</tp:taxon-name><tp:taxon-authority>Hull</tp:taxon-authority><xref ref-type="fig" rid="F40">Figs 307</xref><xref ref-type="fig" rid="F41"/><xref ref-type="fig" rid="F42">–320</xref><tp:nomenclature-citation-list><tp:nomenclature-citation><tp:taxon-name>Pseudomicrodon</tp:taxon-name><comment> Hull, 1937a: 24. Type species: <italic><tp:taxon-name>Microdon beebei</tp:taxon-name></italic> Curran, 1936: 4, by original designation.</comment></tp:nomenclature-citation></tp:nomenclature-citation-list></tp:nomenclature><tp:treatment-sec sec-type="Description"><title>Description.</title><p>Body length: 7–9 mm. Slender flies with long antennae and petiolate abdomen. Head a little wider than thorax. Face more convex or straight in profile; narrower than to as wide as an eye. Lateral oral margins weakly produced. Vertex convex and shining; sparsely pilose, sometimes bare on anterior half. Occiput ventrally narrow, dorsally strongly <!--PageBreak-->widened. Eye bare or with very short and sparse pile. Eye margins in male converging at level of frons, with mutual distance 1-2 times width of antennal fossa. Antennal fossa about as wide as high to 1.5 times as wide as high. Antenna longer than distance between antennal fossa and anterior oral margin; basoflagellomere shorter to longer than scape, oval; bare. Postpronotum pilose. Scutellum semicircular; with or without calcars. Anepisternum sulcate; entirely pilose or widely bare medially. Anepimeron entirely pilose. Katepimeron flat to convex; usually with wrinkled texture; bare. Wing: vein R4+5 with posterior appendix; vein M1 perpendicular to vein R4+5; postero-apical corner of cell r4+5 widely rounded to rectangular, with or without small appendix; crossvein r-m located between basal 1/6 to 1/3 of cell dm. Abdomen elongate, more than three times as long as wide, constricted, with narrowest point between halfway tergite 2 and transition between tergites 2 and 3. Tergites 3 and 4 fused. Sternite 1 pilose or bare. Male genitalia: phallus furcate near apex, with dorsal process long and whip-like, ventral process very short; epandrium with ventrolateral ridge.</p></tp:treatment-sec><tp:treatment-sec sec-type="Diagnosis"><title>Diagnosis.</title><p>Vein R4+5 with posterior appendix. Vertex convex and shining, sparsely pilose to bare. Abdomen petiolate, except parallel-sided in <italic><tp:taxon-name>Pseudomicrodon biluminiferus</tp:taxon-name></italic> Hull, but tergite 2 distinctly dorsoventrally flattened in that species.</p></tp:treatment-sec><tp:treatment-sec sec-type="Discussion"><title>Discussion.</title><p>Among <tp:taxon-name>Microdontinae</tp:taxon-name> with a petiolate abdomen, <italic><tp:taxon-name>Pseudomicrodon</tp:taxon-name></italic> species are recognized by their convex and shining vertex. <italic><tp:taxon-name>Microdon biluminiferus</tp:taxon-name></italic> Hull, 1944 is the only included species without a petiolate abdomen. Instead, the abdomen is parallel-sided, but in lateral view appears constricted because of the dorsoventrally flattened segment 2. This species is assigned to <italic><tp:taxon-name>Pseudomicrodon</tp:taxon-name></italic> based on the convex vertex and the morphology of the male genitalia (<xref ref-type="fig" rid="F42">Figs 319, 320</xref>), combined with the results of the phylogenetic analysis of morphological characters (<xref ref-type="bibr" rid="B68">Reemer and Ståhls in press</xref>).</p><p>At present, the basis for distinguishing <italic><tp:taxon-name>Ceriomicrodon</tp:taxon-name></italic>, <italic><tp:taxon-name>Pseudomicrodon</tp:taxon-name></italic> and <italic><tp:taxon-name>Rhopalosyrphus</tp:taxon-name></italic> is narrow. The groups are certainly related, but as presently defined it is doubtful whether they are monophyletic, considering the variation in several morphological characters.</p><p><xref ref-type="bibr" rid="B48">Keiser (1971)</xref> described <italic><tp:taxon-name>Pseudomicrodon elisabethae</tp:taxon-name></italic> from Madagascar. This species is here included in <italic><tp:taxon-name>Paramixogaster</tp:taxon-name></italic>. <xref ref-type="bibr" rid="B12">Cheng and Thompson (2008)</xref> mention the similarity of the South African taxon <italic><tp:taxon-name>Microdon illucens</tp:taxon-name></italic> Bezzi, 1915 to <italic><tp:taxon-name>Pseudomicrodon</tp:taxon-name></italic>, which is here also included in <italic><tp:taxon-name>Paramixogaster</tp:taxon-name></italic>.</p></tp:treatment-sec><tp:treatment-sec sec-type="distribution"><title>Diversity and distribution.</title><p>Described species: 15. Neotropical.</p></tp:treatment-sec><tp:treatment-sec><!--Section generated to contain objects referenced in tp:taxon-treatment.--><fig id="F40" position="float" orientation="portrait"><label>Figures 299–307.</label><caption><p><bold>299–304</bold> <italic><tp:taxon-name>Piruwa phaecada</tp:taxon-name></italic> male (holotype): <bold>299</bold> habitus dorsal <bold>300</bold> habitus lateral <bold>301</bold> head frontal <bold>302</bold> head lateral <bold>303</bold> wing <bold>304</bold> genitalia lateral <bold>305–306</bold> <italic><tp:taxon-name>Piruwa phaecada</tp:taxon-name></italic> female (paratype) <bold>305</bold> habitus dorsal <bold>306</bold> habitus lateral <bold>307</bold> <italic><tp:taxon-name>Pseudomicrodon polistoides</tp:taxon-name></italic> female (holotype), habitus dorsal.</p></caption><graphic xmlns:xlink="http://www.w3.org/1999/xlink" xlink:href="ZooKeys-288-001-g040.jpg" position="float" orientation="portrait" xlink:type="simple"/></fig><fig id="F41" position="float" orientation="portrait"><label>Figures 308–316.</label><caption><p><bold>308–311</bold> <italic><tp:taxon-name>Pseudomicrodon polistoides</tp:taxon-name></italic> female (holotype) <bold>308</bold> habitus lateral <bold>309</bold> head frontal <bold>310</bold> head lateral <bold>311</bold> thorax dorsal <bold>312–316</bold> <italic><tp:taxon-name>Pseudomicrodon smiti</tp:taxon-name></italic> male (holotype): <bold>312</bold> habitus dorsal <bold>313</bold> habitus lateral <bold>314</bold> head frontal <bold>315</bold> head lateral <bold>316</bold> wing.</p></caption><graphic xmlns:xlink="http://www.w3.org/1999/xlink" xlink:href="ZooKeys-288-001-g041.jpg" position="float" orientation="portrait" xlink:type="simple"/></fig><fig id="F42" position="float" orientation="portrait"><label>Figures 317–324.</label><caption><p><bold>317–319</bold> <italic><tp:taxon-name>Pseudomicrodon biluminiferus</tp:taxon-name></italic> male (holotype): <bold>317</bold> habitus dorsal <bold>318</bold> habitus lateral <bold>319</bold> genitalia lateral <bold>320</bold> <italic><tp:taxon-name>Pseudomicrodon smiti</tp:taxon-name></italic> male (holotype), genitalia lateral <bold>321–324</bold> <italic><tp:taxon-name>Ptilobactrum neavei</tp:taxon-name></italic> male (holotype): <bold>321</bold> habitus dorsal <bold>322</bold> habitus lateral <bold>323</bold> head frontal <bold>324</bold> wing.</p></caption><graphic xmlns:xlink="http://www.w3.org/1999/xlink" xlink:href="ZooKeys-288-001-g042.jpg" position="float" orientation="portrait" xlink:type="simple"/></fig></tp:treatment-sec><ref-list><ref id="B68"><mixed-citation xmlns:xlink="http://www.w3.org/1999/xlink" xlink:type="simple"><person-group><name name-style="western"><surname>Reemer</surname><given-names>M</given-names></name><name name-style="western"><surname>Ståhls</surname><given-names>G</given-names></name></person-group> (<year>in press</year>)<source> Phylogenetic relationships of Microdontinae (Diptera: Syrphidae) based on parsimony analyses of combined molecular and morphological characters. Systematic Entomology 38.</source></mixed-citation></ref><ref id="B48"><mixed-citation xmlns:xlink="http://www.w3.org/1999/xlink" xlink:type="simple"><person-group><name name-style="western"><surname>Keiser</surname><given-names>F</given-names></name></person-group> (<year>1971</year>)<article-title> Syrphidae von Madagaskar (Dipt.).</article-title><source>Verhandlungen der Naturforschenden Gesellschaft in Basel </source><volume>81</volume>: <fpage>223</fpage>-<lpage>318</lpage>.</mixed-citation></ref><ref id="B12"><mixed-citation xmlns:xlink="http://www.w3.org/1999/xlink" xlink:type="simple"><person-group><name name-style="western"><surname>Cheng</surname><given-names>X-Y</given-names></name><name name-style="western"><surname>Thompson</surname><given-names>FC</given-names></name></person-group> (<year>2008</year>)<article-title> A generic conspectus of the Microdontinae (Diptera: Syrphidae) with the description of two new genera from Africa and China.</article-title><source>Zootaxa </source><volume>1879</volume>: <fpage>21</fpage>-<lpage>48</lpage>.</mixed-citation></ref></ref-list></tp:taxon-treatment>
