# Supplementary material for: Generic revision and species classification of the Microdontinae (Diptera, Syrphidae)
Source: Zookeys. 2013 Apr 12;(288):1–213. doi: 10.3897/zookeys.288.4095 (PMC3690914; doi:10.3897/zookeys.288.4095)
Supplement: XML Treatment for Ptilobactrum [file zookeys.288.4095-treatment38.xml]

<!DOCTYPE tp:taxon-treatment
  PUBLIC "-//TaxonX//DTD Taxonomic Treatment Publishing DTD v0 20100105//EN" "tax-treatment-NSO.dtd">
<tp:taxon-treatment xmlns:tp="http://www.plazi.org/taxpub"><tp:treatment-meta><mixed-citation publication-type="journal"><person-group><name><surname>Reemer</surname><given-names>Menno</given-names></name><name><surname>Ståhls</surname><given-names>Gunilla</given-names></name></person-group><article-title>Generic revision and species classification of the Microdontinae (Diptera, Syrphidae)</article-title><source>Zookeys</source><day>12</day><month>4</month><year>2013</year><volume>2013</volume><issue>288</issue><fpage>1</fpage><lpage>213</lpage><pub-id pub-id-type="doi">10.3897/zookeys.288.4095</pub-id></mixed-citation></tp:treatment-meta><tp:nomenclature><tp:taxon-name>
                        <tp:taxon-name-part taxon-name-part-type="genus">Ptilobactrum</tp:taxon-name-part>
                    <object-id xmlns:xlink="http://www.w3.org/1999/xlink" xlink:type="simple">http://species-id.net/wiki/Ptilobactrum</object-id>
								</tp:taxon-name><tp:taxon-authority>Bezzi</tp:taxon-authority><xref ref-type="fig" rid="F42">Figs 321</xref><xref ref-type="fig" rid="F43">–326</xref><tp:nomenclature-citation-list><tp:nomenclature-citation><tp:taxon-name>Ptilobactrum</tp:taxon-name><comment> Bezzi, 1915: 136. Type species: <italic><tp:taxon-name>Ptilobactrum neavei</tp:taxon-name></italic> Bezzi, 1915: 137, by original designation.</comment></tp:nomenclature-citation></tp:nomenclature-citation-list></tp:nomenclature><tp:treatment-sec sec-type="Description"><title>Description.</title><p>Body length: 13 mm. Broadly built flies with very wide head, long antennae and orange markings on abdomen. Head wider than thorax. Face much wider than <!--PageBreak-->eye; dorsally with oblique groove from lunule to eye margin; convex in profile. Lateral oral margins weakly produced. Vertex not swollen, more or less flat, but much wider than eye. Occiput narrow ventrally, moderately widened dorsally. Eye bare. Eye margins in male not converging at level of frons, with mutual distance about seven times width of antennal fossa. Antennal fossa somewhat higher than wide. Antenna longer than height of head. Basoflagellomere five times as long as scape; with long pilosity. Postpronotum pilose. Mesoscutum with transverse suture incomplete. Scutellum without calcars. Anepisternum with deep sulcus; entirely pilose. Anepimeron entirely pilose. Katepimeron convex; smooth; bare. Wing: vein R4+5 with posterior appendix; vein M1 straight, somewhat recurrent; postero-apical corner of cell r4+5 angular, with small appendix; crossvein r-m located around basal 1/3 of cell dm. Abdomen oval, widest at posterior margin of tergite 2. Tergites 3 and 4 fused. Sternite 1 bare. Sternite 4 in male visible from below. Male genitalia: phallus bent dorsad, except extreme apex bent ventrad; phallus furcate near apex; epandrium without ventrolateral ridge; surstylus broad, unfurcate, with short posterior lobe. Female unknown.</p></tp:treatment-sec><tp:treatment-sec sec-type="Diagnosis"><title>Diagnosis.</title><p>Vein R4+5 with posterior appendix. Basoflagellomere with long pile. Abdomen oval. Tergites 3 and 4 fused.</p></tp:treatment-sec><tp:treatment-sec sec-type="Discussion"><title>Discussion.</title><p><xref ref-type="bibr" rid="B3">Bezzi (1915)</xref> distinguished <italic><tp:taxon-name>Ptilobactrum</tp:taxon-name></italic> from <italic><tp:taxon-name>Microdon</tp:taxon-name></italic> species by the “breadth of the head, the face being furrowed, and by the unusual shape of the antennae.” Indeed, the grooves on the face, running fom the lunula obliquely downward to the eye margins, are quite unusual among <tp:taxon-name>Microdontinae</tp:taxon-name>. They are reminescent of the ptilinal sutures of <tp:taxon-name>Diptera</tp:taxon-name> Schizophora. Similar grooves are found in certain species of <italic><tp:taxon-name>Furcantenna</tp:taxon-name></italic>,<italic><tp:taxon-name>Schizoceratomyia</tp:taxon-name></italic>, <italic><tp:taxon-name>Paramixogaster</tp:taxon-name></italic> and <italic><tp:taxon-name>Thompsodon</tp:taxon-name></italic>, but usually less distinct. The antennae are unusual in their long pilosity, a character shared with <italic><tp:taxon-name>Ceratrichomyia</tp:taxon-name></italic>, <italic><tp:taxon-name>Furcantenna</tp:taxon-name></italic>, <italic><tp:taxon-name>Kryptopyga</tp:taxon-name></italic> and <italic><tp:taxon-name>Schizoceratomyia</tp:taxon-name></italic>.</p><p>See <italic><tp:taxon-name>Ceratrichomyia</tp:taxon-name></italic> for a discussion on synonymy of that genus with <italic><tp:taxon-name>Ptilobactrum</tp:taxon-name></italic>, as proposed by <xref ref-type="bibr" rid="B12">Cheng and Thompson (2008)</xref>.</p></tp:treatment-sec><tp:treatment-sec sec-type="distribution"><title>Diversity and distribution.</title><p>Described species: 1. Afrotropical, only known from Kenya.</p></tp:treatment-sec><tp:treatment-sec><!--Section generated to contain objects referenced in tp:taxon-treatment.--><fig id="F42" position="float" orientation="portrait"><label>Figures 317–324.</label><caption><p><bold>317–319</bold> <italic><tp:taxon-name>Pseudomicrodon biluminiferus</tp:taxon-name></italic> male (holotype): <bold>317</bold> habitus dorsal <bold>318</bold> habitus lateral <bold>319</bold> genitalia lateral <bold>320</bold> <italic><tp:taxon-name>Pseudomicrodon smiti</tp:taxon-name></italic> male (holotype), genitalia lateral <bold>321–324</bold> <italic><tp:taxon-name>Ptilobactrum neavei</tp:taxon-name></italic> male (holotype): <bold>321</bold> habitus dorsal <bold>322</bold> habitus lateral <bold>323</bold> head frontal <bold>324</bold> wing.</p></caption><graphic xmlns:xlink="http://www.w3.org/1999/xlink" xlink:href="ZooKeys-288-001-g042.jpg" position="float" orientation="portrait" xlink:type="simple"/></fig><fig id="F43" position="float" orientation="portrait"><label>Figures 325–331.</label><caption><p><bold>325–326</bold> <italic><tp:taxon-name>Ptilobactrum neavei</tp:taxon-name></italic> male (holotype): <bold>325</bold> antennae <bold>326</bold> genitalia lateral <bold>327–328</bold> <italic><tp:taxon-name>Rhoga sepulchrasilva</tp:taxon-name></italic> male (Brazil, coll. USNM): <bold>327</bold> head frontal <bold>328</bold> head lateral <bold>329–330</bold> <italic><tp:taxon-name>Rhoga mellea</tp:taxon-name></italic> male (holotype): <bold>329</bold> habitus lateral <bold>330</bold> habitus dorsal <bold>331</bold> <italic><tp:taxon-name>Rhoga sepulchrasilva</tp:taxon-name></italic> male (Brazil, coll. USNM), genitalia lateral.</p></caption><graphic xmlns:xlink="http://www.w3.org/1999/xlink" xlink:href="ZooKeys-288-001-g043.jpg" position="float" orientation="portrait" xlink:type="simple"/></fig></tp:treatment-sec><ref-list><ref id="B3"><mixed-citation xmlns:xlink="http://www.w3.org/1999/xlink" xlink:type="simple"><person-group><name name-style="western"><surname>Bezzi</surname><given-names>M</given-names></name></person-group> (<year>1915</year>)<source> The Syrphidae of the Ethiopian region.</source><publisher-name>British Museum (Natural History)</publisher-name>, <publisher-loc>London</publisher-loc>, <lpage>146</lpage> pp.</mixed-citation></ref><ref id="B12"><mixed-citation xmlns:xlink="http://www.w3.org/1999/xlink" xlink:type="simple"><person-group><name name-style="western"><surname>Cheng</surname><given-names>X-Y</given-names></name><name name-style="western"><surname>Thompson</surname><given-names>FC</given-names></name></person-group> (<year>2008</year>)<article-title> A generic conspectus of the Microdontinae (Diptera: Syrphidae) with the description of two new genera from Africa and China.</article-title><source>Zootaxa </source><volume>1879</volume>: <fpage>21</fpage>-<lpage>48</lpage>.</mixed-citation></ref></ref-list></tp:taxon-treatment>
