# Supplementary material for: Generic revision and species classification of the Microdontinae (Diptera, Syrphidae)
Source: Zookeys. 2013 Apr 12;(288):1–213. doi: 10.3897/zookeys.288.4095 (PMC3690914; doi:10.3897/zookeys.288.4095)
Supplement: XML Treatment for Rhoga [file zookeys.288.4095-treatment39.xml]

<!DOCTYPE tp:taxon-treatment
  PUBLIC "-//TaxonX//DTD Taxonomic Treatment Publishing DTD v0 20100105//EN" "tax-treatment-NSO.dtd">
<tp:taxon-treatment xmlns:tp="http://www.plazi.org/taxpub"><tp:treatment-meta><mixed-citation publication-type="journal"><person-group><name><surname>Reemer</surname><given-names>Menno</given-names></name><name><surname>Ståhls</surname><given-names>Gunilla</given-names></name></person-group><article-title>Generic revision and species classification of the Microdontinae (Diptera, Syrphidae)</article-title><source>Zookeys</source><day>12</day><month>4</month><year>2013</year><volume>2013</volume><issue>288</issue><fpage>1</fpage><lpage>213</lpage><pub-id pub-id-type="doi">10.3897/zookeys.288.4095</pub-id></mixed-citation></tp:treatment-meta><tp:nomenclature><tp:taxon-name>
                        <tp:taxon-name-part taxon-name-part-type="genus">Rhoga</tp:taxon-name-part>
                    <object-id xmlns:xlink="http://www.w3.org/1999/xlink" xlink:type="simple">http://species-id.net/wiki/Rhoga</object-id>
								</tp:taxon-name><tp:taxon-authority>Walker</tp:taxon-authority><xref ref-type="fig" rid="F43">Figs 327–331</xref><tp:nomenclature-citation-list><tp:nomenclature-citation><tp:taxon-name>Rhoga</tp:taxon-name><comment> Walker, 1857: 157. Type species: <italic><tp:taxon-name>Rhoga lutescens</tp:taxon-name></italic> Walker, 1857: 157, by monotypy.</comment></tp:nomenclature-citation><tp:nomenclature-citation><tp:taxon-name>Papiliomyia</tp:taxon-name><comment> Hull, 1937a: 27. Type species: <italic><tp:taxon-name>Papiliomyia sepulchrasilva</tp:taxon-name></italic> Hull, 1937: 28, by original designation. For synonymy see <xref ref-type="bibr" rid="B43">Hull (1949)</xref>.</comment></tp:nomenclature-citation></tp:nomenclature-citation-list></tp:nomenclature><tp:treatment-sec sec-type="Description"><title>Description.</title><p>Body length: 5–10 mm. Stingless bee mimicking flies with short to moderately long antennae and oval, kite-shaped or more or less parallel-sided abdomen. Head slightly wider than thorax. Face convex; narrower than an eye. Lateral oral margins not produced. Vertex narrow, convexly produced and shining in most species, flat <!--PageBreak-->in some. Occiput wide and parallel-sided over entire length. Eye with short, sparse pile. Eye margins in male not converging at level of frons, with mutual distance 2 to 3 times as large as width of antennal fossa. Antennal fossa about as wide as high. Antenna as long as or shorter than distance between antennal fossa and anterior oral margin; basoflagellomere shorter to longer than scape, oval; bare. Postpronotum pilose. Scutellum semicircular, in some species weakly sulcate apicomedially; without calcars. Anepisternum without sulcus; pilose anterodorsally and posteriorly, widely bare in between. Anepimeron entirely pilose. Katepimeron convex; bare. Metapleurae either separated or forming postmetacoxal bridge. Wing: vein R4+5 without posterior appendix; vein M1 perpendicular to vein R4+5; postero-apical corner of cell r4+5 rectangular, with small appendix; crossvein r-m located within 1/4 of cell dm, usually within basal 1/10. Abdomen oval or kite-shaped, 1.5 to 2.5 times as long as wide. Tergites 3 and 4 fused. Sternite 1 pilose or bare. Male genitalia: phallus furcate near apex, with dorsal and ventral process equally long; epandrium without ventrolateral ridge.</p></tp:treatment-sec><tp:treatment-sec sec-type="Diagnosis"><title>Diagnosis.</title><p>Vein R4+5 without posterior appendix. Occiput widened and parallel-sided over entire length.</p></tp:treatment-sec><tp:treatment-sec sec-type="Discussion"><title>Discussion.</title><p>In some species (e.g. <italic><tp:taxon-name>Rhoga mellea</tp:taxon-name></italic> (Curran, 1940), <italic><tp:taxon-name>Rhoga maculata</tp:taxon-name></italic> (Shannon, 1927)) the metapleura are separated and do not form a postmetacoxal bridge. So far in <tp:taxon-name>Microdontinae</tp:taxon-name>, this character state was known only in the genus <italic><tp:taxon-name>Spheginobaccha</tp:taxon-name></italic> (<xref ref-type="bibr" rid="B12">Cheng and Thompson 2008</xref>).</p><p>The type specimen of the type species, <italic><tp:taxon-name>Rhoga lutescens</tp:taxon-name></italic> Walker, 1857, is not present in the BMNH-collection (pers. comm. N. Wyatt), where it is supposed to be according to <xref ref-type="bibr" rid="B105">Thompson et al. (1976)</xref> and <xref ref-type="bibr" rid="B102">Thompson (2010)</xref>. Apparently it is lost.</p></tp:treatment-sec><tp:treatment-sec sec-type="distribution"><title>Diversity and distribution.</title><p>Described species: 5. Central and South America. Several undescribed species are known to the first author.</p></tp:treatment-sec><tp:treatment-sec><!--Section generated to contain objects referenced in tp:taxon-treatment.--><fig id="F43" position="float" orientation="portrait"><label>Figures 325–331.</label><caption><p><bold>325–326</bold> <italic><tp:taxon-name>Ptilobactrum neavei</tp:taxon-name></italic> male (holotype): <bold>325</bold> antennae <bold>326</bold> genitalia lateral <bold>327–328</bold> <italic><tp:taxon-name>Rhoga sepulchrasilva</tp:taxon-name></italic> male (Brazil, coll. USNM): <bold>327</bold> head frontal <bold>328</bold> head lateral <bold>329–330</bold> <italic><tp:taxon-name>Rhoga mellea</tp:taxon-name></italic> male (holotype): <bold>329</bold> habitus lateral <bold>330</bold> habitus dorsal <bold>331</bold> <italic><tp:taxon-name>Rhoga sepulchrasilva</tp:taxon-name></italic> male (Brazil, coll. USNM), genitalia lateral.</p></caption><graphic xmlns:xlink="http://www.w3.org/1999/xlink" xlink:href="ZooKeys-288-001-g043.jpg" position="float" orientation="portrait" xlink:type="simple"/></fig></tp:treatment-sec><ref-list><ref id="B43"><mixed-citation xmlns:xlink="http://www.w3.org/1999/xlink" xlink:type="simple"><person-group><name name-style="western"><surname>Hull</surname><given-names>FM</given-names></name></person-group> (<year>1949</year>)<article-title> The morphology and inter-relationships of the genera of syrphid flies, recent and fossil.</article-title><source>Transactions of the Zoological Society </source><volume>26</volume>: <fpage>257</fpage>-<lpage>408</lpage>. doi: <ext-link ext-link-type="uri" xlink:href="http://dx.doi.org/10.1111/j.1096-3642.1949.tb00224.x" xlink:type="simple">10.1111/j.1096-3642.1949.tb00224.x</ext-link></mixed-citation></ref><ref id="B12"><mixed-citation xmlns:xlink="http://www.w3.org/1999/xlink" xlink:type="simple"><person-group><name name-style="western"><surname>Cheng</surname><given-names>X-Y</given-names></name><name name-style="western"><surname>Thompson</surname><given-names>FC</given-names></name></person-group> (<year>2008</year>)<article-title> A generic conspectus of the Microdontinae (Diptera: Syrphidae) with the description of two new genera from Africa and China.</article-title><source>Zootaxa </source><volume>1879</volume>: <fpage>21</fpage>-<lpage>48</lpage>.</mixed-citation></ref><ref id="B105"><mixed-citation xmlns:xlink="http://www.w3.org/1999/xlink" xlink:type="simple"><person-group><name name-style="western"><surname>Thompson</surname><given-names>FC</given-names></name><name name-style="western"><surname>Vockeroth</surname><given-names>JR</given-names></name><name name-style="western"><surname>Sedman</surname><given-names>YS</given-names></name></person-group> (<year>1976</year>)<article-title> Family Syrphidae.</article-title><source>A catalogue of the Diptera of the Americas south of the United States </source><volume>46</volume>: <fpage>1</fpage>-<lpage>195</lpage>.</mixed-citation></ref><ref id="B102"><mixed-citation xmlns:xlink="http://www.w3.org/1999/xlink" xlink:type="simple"><person-group><name name-style="western"><surname>Thompson</surname><given-names>FC</given-names></name></person-group> (<year>2010</year>)<source> Syrphidae. Systema Dipterorum, Version 1.0. <ext-link ext-link-type="uri" xlink:href="http://www.diptera.org/" xlink:type="simple">http://www.diptera.org/</ext-link>  [last visit: March 2011]</source></mixed-citation></ref></ref-list></tp:taxon-treatment>
