# Supplementary material for: Generic revision and species classification of the Microdontinae (Diptera, Syrphidae)
Source: Zookeys. 2013 Apr 12;(288):1–213. doi: 10.3897/zookeys.288.4095 (PMC3690914; doi:10.3897/zookeys.288.4095)
Supplement: XML Treatment for Rhopalosyrphus [file zookeys.288.4095-treatment40.xml]

<!DOCTYPE tp:taxon-treatment
  PUBLIC "-//TaxonX//DTD Taxonomic Treatment Publishing DTD v0 20100105//EN" "tax-treatment-NSO.dtd">
<tp:taxon-treatment xmlns:tp="http://www.plazi.org/taxpub"><tp:treatment-meta><mixed-citation publication-type="journal"><person-group><name><surname>Reemer</surname><given-names>Menno</given-names></name><name><surname>Ståhls</surname><given-names>Gunilla</given-names></name></person-group><article-title>Generic revision and species classification of the Microdontinae (Diptera, Syrphidae)</article-title><source>Zookeys</source><day>12</day><month>4</month><year>2013</year><volume>2013</volume><issue>288</issue><fpage>1</fpage><lpage>213</lpage><pub-id pub-id-type="doi">10.3897/zookeys.288.4095</pub-id></mixed-citation></tp:treatment-meta><tp:nomenclature><tp:taxon-name>
                        <tp:taxon-name-part taxon-name-part-type="genus">Rhopalosyrphus</tp:taxon-name-part>
                    <object-id xmlns:xlink="http://www.w3.org/1999/xlink" xlink:type="simple">http://species-id.net/wiki/Rhopalosyrphus</object-id>
								</tp:taxon-name><tp:taxon-authority>Giglio-Tos</tp:taxon-authority><xref ref-type="fig" rid="F44">Figs 332</xref><xref ref-type="fig" rid="F45"/><xref ref-type="fig" rid="F46">–355</xref><tp:nomenclature-citation-list><tp:nomenclature-citation><tp:taxon-name>Rhopalosyrphus</tp:taxon-name><comment> Giglio-Tos, 1891: 189. Type species: <italic><tp:taxon-name>Holmbergia guentherii</tp:taxon-name></italic> Lynch Arribalzaga, 1891, by subsequent designation of <xref ref-type="bibr" rid="B29">Giglio-Tos (1892</xref>: 2).</comment></tp:nomenclature-citation><tp:nomenclature-citation><tp:taxon-name>Holmbergia</tp:taxon-name><comment> Lynch Arribalzaga, 1891: 196. Type species: <italic><tp:taxon-name>Holmbergia guentherii</tp:taxon-name></italic>, 1891: 195, by monotypy. See <xref ref-type="bibr" rid="B119">Weems et al. (2003)</xref> and <xref ref-type="bibr" rid="B12">Cheng and Thompson (2008)</xref> for synonymy.</comment></tp:nomenclature-citation></tp:nomenclature-citation-list></tp:nomenclature><tp:treatment-sec sec-type="Description"><title>Description.</title><p>Body length: 9–15 mm. Slender flies with long antennae and petiolate abdomen. Head a little wider than thorax. Face more or less convexly produced on ventral half; narrower than an eye. Lateral oral margins produced. Vertex flat, entirely pilose. Occiput ventrally narrow, dorsally strongly widened. Eye bare. Eye margins in male converging at level of frons, with mutual distance 1-2 times width of antennal fossa. Antennal fossa about 1.5 times as wide as high. Antenna longer than distance <!--PageBreak-->between antennal fossa and anterior oral margin; basoflagellomere longer than scape, oval; bare. Postpronotum pilose. Scutellum semicircular; with or without calcars, if present, then small and with mutual distance small. Anepisternum convex or with weak sulcus; entirely pilose. Anepimeron entirely pilose. Katepimeron flat to weakly convex; with wrinkled texture; bare, partly pilose or entirely pilose. Wing: vein R4+5 with posterior appendix; vein M1 perpendicular to vein R4+5; postero-apical corner of cell r4+5 widely rounded to rectangular, with or without small appendix; crossvein r-m located between basal 1/8 to 1/4 of cell dm. Abdomen elongate, more than three times as long as wide, constricted, with narrowest point between halfway tergite 2 and transition between tergites 2 and 3. Tergites 3 and 4 fused. Sternite 1 pilose or bare. Male genitalia: phallus furcate near apex, with dorsal process long and whip-like, ventral process very short; epandrium with ventrolateral ridge.</p></tp:treatment-sec><tp:treatment-sec sec-type="Diagnosis"><title>Diagnosis.</title><p>Vein R4+5 with posterior appendix. Abdomen petiolate. Vertex flat, entirely pilose. Postpronotum pilose. Mesonotal transverse suture incomplete. Tergites 3 and 4 fused. Anterior margin of tergite 2 at least twice as wide as posterior margin. <italic><tp:taxon-name>Rhopalosyrphus</tp:taxon-name></italic> s.s.: katepimeron pilose. <italic><tp:taxon-name>Rhopalosyrphus</tp:taxon-name></italic> s.l.: katepimeron bare.</p></tp:treatment-sec><tp:treatment-sec sec-type="Discussion"><title>Discussion.</title><p>Previous authors have defined this genus more strictly than is done in the present paper. <xref ref-type="bibr" rid="B119">Weems et al. (2003)</xref> and <xref ref-type="bibr" rid="B12">Cheng and Thompson (2008)</xref> only included species with a pilose katepimeron. A number of additional species are known from the Neotropical region which are similar to <italic><tp:taxon-name>Rhopalosyrphus</tp:taxon-name></italic> auct. in most characters, but which have a bare or almost bare katepimeron. In <italic><tp:taxon-name>Rhopalosyrphus robustus</tp:taxon-name></italic> sp. n. the katepimeron is only narrowly pilose along the anterior margin. In all other characters, this species has the diagnostic characters of <italic><tp:taxon-name>Rhopalosyrphus</tp:taxon-name></italic> as described by <xref ref-type="bibr" rid="B119">Weems et al. (2003)</xref>: abdomen petiolate, antenna longer than face, scape and basoflagellomere elongate, face produced ventrally (variable), occiput strongly widened dorsally, metasternum developed, hind tibia flared apically. The male genitalia of <italic><tp:taxon-name>Rhopalosyrphus robustus</tp:taxon-name></italic> are very similar to those of <italic><tp:taxon-name>Rhopalosyrphus</tp:taxon-name></italic> auct., with an apically furcate phallus, of which the dorsal process is very long and whip-like (<xref ref-type="fig" rid="F46">Figs 352-355</xref>).</p><p><italic><tp:taxon-name>Microdon abnormis</tp:taxon-name></italic> Curran, 1925 is also similar to <italic><tp:taxon-name>Rhopalosyrphus</tp:taxon-name></italic> in the characters mentioned above, but has a bare katepimeron. In the analysis of morphological characters by <xref ref-type="bibr" rid="B68">Reemer and Ståhls (in press)</xref>, a closely related species (<italic><tp:taxon-name>Rhopalosyrphus abnormoides</tp:taxon-name></italic> sp. n.) is placed within <italic><tp:taxon-name>Rhopalosyrphus</tp:taxon-name></italic>.</p><p>Based on the results of the phylogenetic analyses and the (subjective) evaluation of external and genitalic characters, <italic><tp:taxon-name>Rhopalosyrphus</tp:taxon-name></italic> is here extended to include also the species with a bare or almost bare katepimeron, which includes species previously grouped in the <italic>abnormis</italic> group (see account of <italic><tp:taxon-name>Pseudomicrodon</tp:taxon-name></italic> in <xref ref-type="bibr" rid="B12">Cheng and Thompson 2008</xref>), as well as <italic><tp:taxon-name>Microdon cerioides</tp:taxon-name></italic> Hull, 1943. Species with a pilose katepimeron are included in <italic><tp:taxon-name>Rhopalosyrphus</tp:taxon-name></italic> s.s., while the other species are treated as <italic><tp:taxon-name>Rhopalosyrphus</tp:taxon-name></italic> s.l.</p><p>The inclusion of <italic><tp:taxon-name>Rhopalosyrphus oreokawensis</tp:taxon-name></italic> sp. n. in this genus is to be regarded as preliminary. Unlike the other species included in <italic><tp:taxon-name>Rhopalosyrphus</tp:taxon-name></italic>, this species has very short antennae, an oblique vein M1 and a more slender tergite 2. Analysis of its morphological characters (<xref ref-type="bibr" rid="B68">Reemer and Ståhls in press</xref>) resolves its phylogenetic position near <italic><tp:taxon-name>Rhopalosyrphus</tp:taxon-name></italic>. Possibly, it would be better to erect a new genus for this spe<!--PageBreak-->cies. This is nevertheless not done here, in awaitance of a better understanding of the relationships of the taxa included in the ‘<italic><tp:taxon-name>Rhopalosyrphus-</tp:taxon-name></italic>clade’.</p></tp:treatment-sec><tp:treatment-sec sec-type="distribution"><title>Diversity and distribution.</title><p>Described species: 9. Mainly Neotropical, with two species in southern parts of the U.S.A. (Arizona, Texas, Florida).</p></tp:treatment-sec><tp:treatment-sec><!--Section generated to contain objects referenced in tp:taxon-treatment.--><fig id="F44" position="float" orientation="portrait"><label>Figures 332–341.</label><caption><p><bold>332–336</bold> <italic><tp:taxon-name>Rhopalosyrphus ecuadoriensis</tp:taxon-name></italic> male (holotype): <bold>332</bold> habitus dorsal <bold>333</bold> habitus lateral <bold>334</bold> head lateral <bold>335</bold> head frontal <bold>336</bold> wing <bold>337–341</bold> <italic><tp:taxon-name>Rhopalosyrphus robustus</tp:taxon-name></italic> female (holotype) <bold>337</bold> habitus dorsal <bold>338</bold> habitus lateral <bold>339</bold> head lateral <bold>340</bold> head frontal <bold>341</bold> wing.</p></caption><graphic xmlns:xlink="http://www.w3.org/1999/xlink" xlink:href="ZooKeys-288-001-g044.jpg" position="float" orientation="portrait" xlink:type="simple"/></fig><fig id="F45" position="float" orientation="portrait"><label>Figures 342–350.</label><caption><p><bold>342–345</bold> <italic><tp:taxon-name>Rhopalosyrphus</tp:taxon-name></italic> (s.l.) <italic>abnormoides</italic> male (holotype): <bold>342</bold> habitus dorsal <bold>343</bold> habitus lateral <bold>344</bold> head lateral <bold>345</bold> head frontal <bold>346</bold> <italic><tp:taxon-name>Rhopalosyrphus</tp:taxon-name></italic> (s.l.) <italic>cerioides</italic> male (holotype), habitus dorsal <bold>347–350</bold> <italic><tp:taxon-name>Rhopalosyrphus</tp:taxon-name></italic> (s.l.) <italic>oreokawensis</italic> male (holotype): <bold>347</bold> habitus dorsal <bold>348</bold> habitus lateral <bold>349</bold> wing <bold>350</bold> head frontal.</p></caption><graphic xmlns:xlink="http://www.w3.org/1999/xlink" xlink:href="ZooKeys-288-001-g045.jpg" position="float" orientation="portrait" xlink:type="simple"/></fig><fig id="F46" position="float" orientation="portrait"><label>Figure 351–355.</label><caption><p><bold>351</bold> <italic><tp:taxon-name>Rhopalosyrphus</tp:taxon-name></italic> (s.l.) <italic>oreokawensis</italic> male (holotype), head lateral <bold>352–355</bold> <italic><tp:taxon-name>Rhopalosyrphus</tp:taxon-name></italic>, male genitalia: <bold>352</bold> <italic><tp:taxon-name>Rhopalosyrphus ecuadoriensis</tp:taxon-name></italic> <bold>353</bold> <italic><tp:taxon-name>Rhopalosyrphus abnormoides</tp:taxon-name></italic> <bold>354</bold> <italic><tp:taxon-name>Rhopalosyrphus cerioides</tp:taxon-name></italic> <bold>355</bold> <italic><tp:taxon-name>Rhopalosyrphus oreokawensis</tp:taxon-name></italic>.</p></caption><graphic xmlns:xlink="http://www.w3.org/1999/xlink" xlink:href="ZooKeys-288-001-g046.jpg" position="float" orientation="portrait" xlink:type="simple"/></fig></tp:treatment-sec><ref-list><ref id="B29"><mixed-citation xmlns:xlink="http://www.w3.org/1999/xlink" xlink:type="simple"><person-group><name name-style="western"><surname>Giglio-Tos</surname><given-names>E</given-names></name></person-group> (<year>1892</year>)<article-title> Sui due generi di Sirfifi <italic>Rhopalosyrphus</italic> ed <italic>Omegasyrphus</italic>.</article-title><source>Bollettino dei Musei Zoologia ed Anatomia comparata </source><volume>118</volume>: <fpage>1</fpage>-<lpage>3</lpage>.</mixed-citation></ref><ref id="B119"><mixed-citation xmlns:xlink="http://www.w3.org/1999/xlink" xlink:type="simple"><person-group><name name-style="western"><surname>Weems</surname><given-names>Jr HV</given-names></name><name name-style="western"><surname>Thompson</surname><given-names>FC</given-names></name><name name-style="western"><surname>Rotheray</surname><given-names>G</given-names></name><name name-style="western"><surname>Deyrup</surname><given-names>MA</given-names></name></person-group> (<year>2003</year>)<article-title> The genus <italic>Rhopalosyrphus</italic> (Diptera: Syrphidae).</article-title><source>Florida Entomologist </source><volume>86</volume>: <fpage>186</fpage>-<lpage>193</lpage>. doi: <ext-link ext-link-type="uri" xlink:href="http://dx.doi.org/10.1653/0015-4040(2003)086[0186:TGRDS]2.0.CO;2" xlink:type="simple">10.1653/0015-4040(2003)086[0186:TGRDS]2.0.CO;2</ext-link></mixed-citation></ref><ref id="B12"><mixed-citation xmlns:xlink="http://www.w3.org/1999/xlink" xlink:type="simple"><person-group><name name-style="western"><surname>Cheng</surname><given-names>X-Y</given-names></name><name name-style="western"><surname>Thompson</surname><given-names>FC</given-names></name></person-group> (<year>2008</year>)<article-title> A generic conspectus of the Microdontinae (Diptera: Syrphidae) with the description of two new genera from Africa and China.</article-title><source>Zootaxa </source><volume>1879</volume>: <fpage>21</fpage>-<lpage>48</lpage>.</mixed-citation></ref><ref id="B68"><mixed-citation xmlns:xlink="http://www.w3.org/1999/xlink" xlink:type="simple"><person-group><name name-style="western"><surname>Reemer</surname><given-names>M</given-names></name><name name-style="western"><surname>Ståhls</surname><given-names>G</given-names></name></person-group> (<year>in press</year>)<source> Phylogenetic relationships of Microdontinae (Diptera: Syrphidae) based on parsimony analyses of combined molecular and morphological characters. Systematic Entomology 38.</source></mixed-citation></ref></ref-list></tp:taxon-treatment>
