# Supplementary material for: Generic revision and species classification of the Microdontinae (Diptera, Syrphidae)
Source: Zookeys. 2013 Apr 12;(288):1–213. doi: 10.3897/zookeys.288.4095 (PMC3690914; doi:10.3897/zookeys.288.4095)
Supplement: XML Treatment for Schizoceratomyia [file zookeys.288.4095-treatment41.xml]

<!DOCTYPE tp:taxon-treatment
  PUBLIC "-//TaxonX//DTD Taxonomic Treatment Publishing DTD v0 20100105//EN" "tax-treatment-NSO.dtd">
<tp:taxon-treatment xmlns:tp="http://www.plazi.org/taxpub"><tp:treatment-meta><mixed-citation publication-type="journal"><person-group><name><surname>Reemer</surname><given-names>Menno</given-names></name><name><surname>Ståhls</surname><given-names>Gunilla</given-names></name></person-group><article-title>Generic revision and species classification of the Microdontinae (Diptera, Syrphidae)</article-title><source>Zookeys</source><day>12</day><month>4</month><year>2013</year><volume>2013</volume><issue>288</issue><fpage>1</fpage><lpage>213</lpage><pub-id pub-id-type="doi">10.3897/zookeys.288.4095</pub-id></mixed-citation></tp:treatment-meta><tp:nomenclature><tp:taxon-name>
                        <tp:taxon-name-part taxon-name-part-type="genus">Schizoceratomyia</tp:taxon-name-part>
                    <object-id xmlns:xlink="http://www.w3.org/1999/xlink" xlink:type="simple">http://species-id.net/wiki/Schizoceratomyia</object-id>
								</tp:taxon-name><tp:taxon-authority>Carrera, Lopes &amp; Lane</tp:taxon-authority><xref ref-type="fig" rid="F47">Figs 356–363</xref><tp:nomenclature-citation-list><tp:nomenclature-citation><tp:taxon-name>Schizoceratomyia</tp:taxon-name><comment> Carrera, Lopes &amp; Lane, 1947a: 245. Type species: <italic><tp:taxon-name>Schizoceratomyia barretoi</tp:taxon-name></italic> Carrera, Lopes &amp; Lane 1947a: 245, by original designation.</comment></tp:nomenclature-citation><tp:nomenclature-citation><tp:taxon-name>Johnsoniodon</tp:taxon-name><comment> Curran, 1947: 1. Type species: <italic><tp:taxon-name>Johnsoniodon malleri</tp:taxon-name></italic> Curran, 1947: 1, by original designation. See <xref ref-type="bibr" rid="B65">Papavero (1962)</xref> for synonymy.</comment></tp:nomenclature-citation></tp:nomenclature-citation-list></tp:nomenclature><tp:treatment-sec sec-type="Description"><title>Description.</title><p>Body length: 4–9 mm. Broadly built flies with long antennae (bifrucate in male) and oval abdomen. Head wider than thorax. Face slightly convex or medially concave; wider than an eye. Mouth parts weakly developed, small; oral opening small and round, with lateral margins not produced. Vertex more or less flat, not strongly produced or convex. Frontal ocellus normal, split in two medially or absent. Occiput ventrally narrow, dorsally weakly widened. Eye bare. Eyes in male not or only slightly converging at level of frons, with mutual distance 3–4 times the width of antennal fossa. Antennal fossa about as wide as high. Antenna longer than distance between antennal fossa and anterior oral margin. Basoflagellomere longer than scape, bifurcate in male, in some species also in female; both branches long pilose, especially on inner side; in one (undescribed) species occupied with more than 20 long, narrow tubercles. Arista in male well-developed (longer than pedicel) or reduced to a small stump (shorter than pedicel); in female well-developed, sometimes almost as long as basoflagellomere and thickened. Postpronotum pilose or bare. Scutellum semicircular; without calcars. Anepisternum convex, sometimes with weak sulcus in dorsal 1/4; pilose on dorsal 2/3 to 3/4. Anepimeron pilose on dorsal 3/4 to 1/4, or only along posterior margin. Katepimeron convex; bare; smooth. Wing: vein R4+5 without posterior appendix; vein M1 straight and perpendicular to vein R4+5, or with weak outward angle in anterior 1/2; postero-apical corner of cell r4+5 rectangular to widely rounded, with or without small appendix; crossvein r-m located between basal 1/8 and 1/4 of cell dm. Abdomen dorsoventrally flattened; more oval, with largest width at tergite 3; 1.5-2 times as long as wide. Tergites 3 and 4 fused. Male genitalia: phallus furcate near apex, straight or apically bent ventrad, projecting not or hardly beyond apex of hypandrium; hypandrium with bulb-like base; epandrium without ventrolateral ridge; surstylus unfurcate, elongate or wide.</p></tp:treatment-sec><tp:treatment-sec sec-type="Diagnosis"><title>Diagnosis.</title><p>Vein R4+5 without posterior appendix. Abdomen oval. Antenna longer than distance between antennal fossa and anterior oral margin. Antenna inserted below dorsal eye margin. Vertex more or less flat. Katepisternum bare. Metasternum bare.</p><!--PageBreak--></tp:treatment-sec><tp:treatment-sec sec-type="Discussion"><title>Discussion.</title><p><xref ref-type="bibr" rid="B43">Hull (1949)</xref> and <xref ref-type="bibr" rid="B65">Papavero (1962)</xref> treated <italic><tp:taxon-name>Schizoceratomyia</tp:taxon-name></italic> as a synonym of <italic><tp:taxon-name>Masarygus</tp:taxon-name></italic>. See <italic><tp:taxon-name>Masarygus</tp:taxon-name></italic> for discussion on this synonymy, which is not followed here. These authors, as well as <xref ref-type="bibr" rid="B12">Cheng and Thompson (2008)</xref> also considered <italic><tp:taxon-name>Johnsoniodon</tp:taxon-name></italic> as a synonym of <italic><tp:taxon-name>Schizoceratomyia</tp:taxon-name></italic>, as is also done in the present paper. Although in the two species originally included in <italic><tp:taxon-name>Schizoceratomyia</tp:taxon-name></italic> (<italic><tp:taxon-name>Schizoceratomyia barretoi</tp:taxon-name></italic> Carrera, Lopes &amp; Lane, 1947 and <italic><tp:taxon-name>Schizoceratomyia flavipes</tp:taxon-name></italic> Carrera, Lopes &amp; Lane, 1947) the basoflagellomere is bifurcate in the male only, whereas in <italic><tp:taxon-name>Johnsoniodon</tp:taxon-name></italic> this character is found in the female, these taxa are otherwise very similar.</p><p>Apparently, <xref ref-type="bibr" rid="B17">Curran (1947)</xref> was unaware of the description of <italic><tp:taxon-name>Schizoceratomyia</tp:taxon-name></italic> by <xref ref-type="bibr" rid="B10">Carrera et al. (1947a</xref>, <xref ref-type="bibr" rid="B11">b</xref>) when his description of <italic><tp:taxon-name>Johnsoniodon malleri</tp:taxon-name></italic> Curran, 1947 was published, as this happened almost simultaneously. According to <xref ref-type="bibr" rid="B108">Van Doesburg (1966)</xref>, the name <italic><tp:taxon-name>Schizoceratomyia</tp:taxon-name></italic> was published on the 3rd of July 1947, and <italic><tp:taxon-name>Johnsoniodon</tp:taxon-name></italic> on 14th of July 1947. <xref ref-type="bibr" rid="B12">Cheng and Thompson (2008)</xref> stated that <italic><tp:taxon-name>Schizoceratomyia</tp:taxon-name></italic> was published on the 12th of July 1947. Regardless of whether the date is 3<sup>rd</sup> or 12<sup>th</sup> of July <italic><tp:taxon-name>Schizoceratomyia</tp:taxon-name></italic> has priority over <italic><tp:taxon-name>Johnsoniodon</tp:taxon-name></italic>.</p><p>Besides <italic><tp:taxon-name>Schizoceratomyia malleri</tp:taxon-name></italic> (Curran), a furcate basoflagellomere in the female is also found in <italic><tp:taxon-name>Masarygus carrerai</tp:taxon-name></italic> Papavero, 1962. This species is also included in <italic><tp:taxon-name>Schizoceratomyia</tp:taxon-name></italic>.</p><p>Remarkably, in some specimens of <italic><tp:taxon-name>Schizoceratomyia</tp:taxon-name></italic>, the frontal ocellus is split in two, strongly reduced or even absent, whereas the posterior ocelli are well-developed. Following present species definitions, different states for this character seem to occur within the same species. However, more taxonomic work at species-level is necessary to establish whether this character state variation is intra- or inter-specific. In most <tp:taxon-name>Diptera</tp:taxon-name> and other flying insects, all three ocelli are well-developed. Reduced or absent ocelli occur in certain terrestrial insects, like certain ants and cockroaches. Among <tp:taxon-name>Diptera</tp:taxon-name>, they are partly or entirely absent only in a few groups, apparently mainly in certain nematocerous families and some brachypterous or apterous taxa (<xref ref-type="bibr" rid="B13">Cumming and Wood 2009</xref>). It will be interesting to try to correlate the degree of development of the frontal ocellus to behaviour and life-history of <italic><tp:taxon-name>Schizoceratomyia</tp:taxon-name></italic>-species; aspects which are currently unknown, unfortunately.</p></tp:treatment-sec><tp:treatment-sec sec-type="distribution"><title>Diversity and distribution.</title><p>Described species: 4. Neoptropical. A few undescribed species are known to the first author.</p></tp:treatment-sec><tp:treatment-sec><!--Section generated to contain objects referenced in tp:taxon-treatment.--><fig id="F47" position="float" orientation="portrait"><label>Figures 356–363.</label><caption><p><bold>356–360</bold> <italic><tp:taxon-name>Schizoceratomyia barretoi</tp:taxon-name></italic> male (Surinam, coll. RMNH): <bold>356</bold> habitus dorsal <bold>357</bold> habitus lateral <bold>358</bold> antenna <bold>359</bold> head frontal <bold>360</bold> head lateral <bold>361</bold> <italic><tp:taxon-name>Schizoceratomyia barretoi</tp:taxon-name></italic> female (Brazil, coll. RMNH), head lateral <bold>362</bold> <italic><tp:taxon-name>Schizoceratomyia barretoi</tp:taxon-name></italic> male (Surinam, coll. RMNH), genitalia lateral <bold>363</bold> <italic><tp:taxon-name>Schizoceratomyia flavipes</tp:taxon-name></italic> male (Surinam, coll. RMNH), genitalia lateral.</p></caption><graphic xmlns:xlink="http://www.w3.org/1999/xlink" xlink:href="ZooKeys-288-001-g047.jpg" position="float" orientation="portrait" xlink:type="simple"/></fig></tp:treatment-sec><ref-list><ref id="B65"><mixed-citation xmlns:xlink="http://www.w3.org/1999/xlink" xlink:type="simple"><person-group><name name-style="western"><surname>Papavero</surname><given-names>N</given-names></name></person-group> (<year>1962</year>)<article-title> Quatro novas espécies de Microdontinae do Brasil (Diptera, Syrphidae).</article-title><source>Papéis Avulsos do Departamento de Zoologia </source><volume>15</volume>: <fpage>317</fpage>-<lpage>326</lpage>.</mixed-citation></ref><ref id="B43"><mixed-citation xmlns:xlink="http://www.w3.org/1999/xlink" xlink:type="simple"><person-group><name name-style="western"><surname>Hull</surname><given-names>FM</given-names></name></person-group> (<year>1949</year>)<article-title> The morphology and inter-relationships of the genera of syrphid flies, recent and fossil.</article-title><source>Transactions of the Zoological Society </source><volume>26</volume>: <fpage>257</fpage>-<lpage>408</lpage>. doi: <ext-link ext-link-type="uri" xlink:href="http://dx.doi.org/10.1111/j.1096-3642.1949.tb00224.x" xlink:type="simple">10.1111/j.1096-3642.1949.tb00224.x</ext-link></mixed-citation></ref><ref id="B12"><mixed-citation xmlns:xlink="http://www.w3.org/1999/xlink" xlink:type="simple"><person-group><name name-style="western"><surname>Cheng</surname><given-names>X-Y</given-names></name><name name-style="western"><surname>Thompson</surname><given-names>FC</given-names></name></person-group> (<year>2008</year>)<article-title> A generic conspectus of the Microdontinae (Diptera: Syrphidae) with the description of two new genera from Africa and China.</article-title><source>Zootaxa </source><volume>1879</volume>: <fpage>21</fpage>-<lpage>48</lpage>.</mixed-citation></ref><ref id="B17"><mixed-citation xmlns:xlink="http://www.w3.org/1999/xlink" xlink:type="simple"><person-group><name name-style="western"><surname>Curran</surname><given-names>CH</given-names></name></person-group> (<year>1947</year>)<article-title> A fissicorn syrphid fly from Brazil (Diptera).</article-title><source>American Museum Novitates </source><volume>1347</volume>: <fpage>1</fpage>-<lpage>2</lpage>.</mixed-citation></ref><ref id="B10"><mixed-citation xmlns:xlink="http://www.w3.org/1999/xlink" xlink:type="simple"><person-group><name name-style="western"><surname>Carrera</surname><given-names>M</given-names></name><name name-style="western"><surname>de Souza</surname><given-names>Lopes H</given-names></name><name name-style="western"><surname>Lane</surname><given-names>J</given-names></name></person-group> (<year>1947a</year>)<article-title> Um novo genero e duas especies de Microdontinae (Diptera - Syrphidae).</article-title><source>Brasil-Medico </source><volume>61</volume>: <fpage>245</fpage>-<lpage>246</lpage>.</mixed-citation></ref><ref id="B11"><mixed-citation xmlns:xlink="http://www.w3.org/1999/xlink" xlink:type="simple"><person-group><name name-style="western"><surname>Carrera</surname><given-names>M</given-names></name><name name-style="western"><surname>de Souza</surname><given-names>Lopes H</given-names></name><name name-style="western"><surname>Lane</surname><given-names>J</given-names></name></person-group> (<year>1947b</year>)<article-title> Contribuição ao conhecimento dos “Microdontinae” neotrópicos e descição de duas novas espécies de “<italic>Nausigaster</italic>” Williston (Diptera, Syrphidae).</article-title><source>Revista Brasileira de Biologia </source><volume>7</volume>: <fpage>471</fpage>-<lpage>486</lpage>.</mixed-citation></ref><ref id="B108"><mixed-citation xmlns:xlink="http://www.w3.org/1999/xlink" xlink:type="simple"><person-group><name name-style="western"><surname>van Doesburg</surname><given-names>Sr PH</given-names></name></person-group> (<year>1966</year>)<article-title> Syrphidae from Suriname. Additional records and descriptions.</article-title><source>Studies on the Fauna of Suriname and other Guyanas </source><volume>9</volume>: <fpage>61</fpage>-<lpage>107</lpage>.</mixed-citation></ref><ref id="B13"><mixed-citation xmlns:xlink="http://www.w3.org/1999/xlink" xlink:type="simple"><person-group><name name-style="western"><surname>Cumming</surname><given-names>JM</given-names></name><name name-style="western"><surname>Wood</surname><given-names>DM</given-names></name></person-group> (<year>2009</year>)<article-title> Adult morphology and terminology.</article-title> In: <person-group><name name-style="western"><surname>Brown</surname><given-names>BV</given-names></name><name name-style="western"><surname>Borkent</surname><given-names>A</given-names></name><name name-style="western"><surname>Cumming</surname><given-names>JM</given-names></name><name name-style="western"><surname>Wood</surname><given-names>DM</given-names></name><name name-style="western"><surname>Woodley</surname><given-names>NE</given-names></name><name name-style="western"><surname>Zumbado</surname><given-names>MA</given-names></name></person-group> (<role>Eds</role>). <issue-title>Manual of Central American Diptera.</issue-title><source>Volume 1. NRC Research Press, Ottawa</source>: <fpage>9</fpage>-<lpage>50</lpage>.</mixed-citation></ref></ref-list></tp:taxon-treatment>
