# Supplementary material for: Generic revision and species classification of the Microdontinae (Diptera, Syrphidae)
Source: Zookeys. 2013 Apr 12;(288):1–213. doi: 10.3897/zookeys.288.4095 (PMC3690914; doi:10.3897/zookeys.288.4095)
Supplement: XML Treatment for Serichlamys [file zookeys.288.4095-treatment42.xml]

<!DOCTYPE tp:taxon-treatment
  PUBLIC "-//TaxonX//DTD Taxonomic Treatment Publishing DTD v0 20100105//EN" "tax-treatment-NSO.dtd">
<tp:taxon-treatment xmlns:tp="http://www.plazi.org/taxpub"><tp:treatment-meta><mixed-citation publication-type="journal"><person-group><name><surname>Reemer</surname><given-names>Menno</given-names></name><name><surname>Ståhls</surname><given-names>Gunilla</given-names></name></person-group><article-title>Generic revision and species classification of the Microdontinae (Diptera, Syrphidae)</article-title><source>Zookeys</source><day>12</day><month>4</month><year>2013</year><volume>2013</volume><issue>288</issue><fpage>1</fpage><lpage>213</lpage><pub-id pub-id-type="doi">10.3897/zookeys.288.4095</pub-id></mixed-citation></tp:treatment-meta><tp:nomenclature><tp:taxon-name>
                        <tp:taxon-name-part taxon-name-part-type="genus">Serichlamys</tp:taxon-name-part>
                    <object-id xmlns:xlink="http://www.w3.org/1999/xlink" xlink:type="simple">http://species-id.net/wiki/Serichlamys</object-id>
								</tp:taxon-name><tp:taxon-authority>Curran</tp:taxon-authority><tp:taxon-status xmlns:xlink="http://www.w3.org/1999/xlink" xlink:type="simple">stat. n.</tp:taxon-status><xref ref-type="fig" rid="F48">Figs 364</xref><xref ref-type="fig" rid="F49">–376</xref><tp:nomenclature-citation-list><tp:nomenclature-citation><tp:taxon-name>Serichlamys</tp:taxon-name><comment> Curran, 1925a: 50. Type species: <italic><tp:taxon-name>Aphritis rufipes</tp:taxon-name></italic> Macquart, 1842: 71, by monotypy.</comment></tp:nomenclature-citation></tp:nomenclature-citation-list></tp:nomenclature><tp:treatment-sec sec-type="Description"><title>Description.</title><p>Body length: 7–13 mm. Small to medium-sized flies, black, brownish or metallic green, with moderately short to long antennae and oval abdomen. Head about as wide as thorax or slightly wider. Face convex; about as wide as an eye or narrower. Lateral oral margins not produced. Vertex flat. Occiput ventrally narrow, dorsally wid<!--PageBreak-->ened. Eye bare or pilose. Eye margins in male converging at level of frons, with mutual distance two to four times as large as width of antennal fossa. Antennal fossa about as wide as high. Antenna shorter to longer than distance between antennal fossa and anterior oral margin; basoflagellomere shorter to longer than scape, oval or slightly sickle-shaped with swollen base, with rounded apex; bare. Postpronotum pilose. Scutellum semicircular; with narrow, elongated calcars, often quite parallel and with small mutual distance, sometimes dorsoventrally flattened. Anepisternum weakly sulcate; pilose anteriorly and posteriorly, widely bare ventrally and medially. Anepimeron entirely pilose. Katepimeron convex; smooth or with wrinkled texture; bare. Wing: vein R4+5 with posterior appendix; vein M1 perpendicular to vein R4+5; postero-apical corner of cell r4+5 rectangular or weakly rounded, always with small appendix; crossvein r-m located between basal 1/5 to 1/3 of cell dm. Abdomen oval, about 1.5 to 2 times as long as wide. Tergites 3 and 4 fused. Sternite 1 pilose or bare. Male genitalia: phallus furcate, with furcation point near apex; hypandrium with basal part bulb-like; epandrium without ventrolateral ridge.</p></tp:treatment-sec><tp:treatment-sec sec-type="Diagnosis"><title>Diagnosis.</title><p>Vein R4+5 with posterior appendix. Abdomen oval. Vertex flat. Occiput dorsally (slightly) widened. Postpronotum pilose. Scutellum with calcars. Postero-apical corner of cell r4+5 rectangular, with small appendix. Proepimeron pilose. Anepisternum widely bare medially, also on dorsal half. Anepimeron entirely pilose. Male genitalia: phallus furcate near apex.</p></tp:treatment-sec><tp:treatment-sec sec-type="Discussion"><title>Discussion.</title><p><xref ref-type="bibr" rid="B14">Curran (1925a)</xref> erected <italic><tp:taxon-name>Serichlamys</tp:taxon-name></italic> as a subgenus of <italic><tp:taxon-name>Microdon</tp:taxon-name></italic>, but subsequent authors considered <italic><tp:taxon-name>Serichlamys</tp:taxon-name></italic> as a synonym of the typic subgenus of <italic><tp:taxon-name>Microdon</tp:taxon-name></italic> (<xref ref-type="bibr" rid="B120">Wirth et al. 1965</xref>, <xref ref-type="bibr" rid="B99">Thompson 1981b</xref>, <xref ref-type="bibr" rid="B12">Cheng and Thompson 2008</xref>). <xref ref-type="bibr" rid="B14">Curran (1925a)</xref> did not clearly state which characters he considered diagnostic. In his key, Curran keyed out the type species <italic><tp:taxon-name>Microdon rufipes</tp:taxon-name></italic> (Macquart, 1842) by its eyes being pilose, which was based on a translation of the original description of <italic><tp:taxon-name>Aphritis rufipes</tp:taxon-name></italic>. Indeed, <xref ref-type="bibr" rid="B55">Macquart (1842)</xref> wrote that this species has ‘yeux peu velus’ (eyes little pilose). However, examination of the type specimen (coll. OUMNH) revealed that its eyes are bare. Either pile have been wiped off or eroded in the course of time, or <xref ref-type="bibr" rid="B55">Macquart (1842)</xref> made an error in his description. Whether <italic><tp:taxon-name>Aphritis rufipes</tp:taxon-name></italic> has pilose eyes or not, <italic><tp:taxon-name>Serichlamys</tp:taxon-name></italic> is here recognized as distinct as all included species differ in other characters from <italic><tp:taxon-name>Microdon</tp:taxon-name></italic> s.s., e.g. postero-apical corner of cell r4+5 rectangular (rounded in <italic><tp:taxon-name>Microdon</tp:taxon-name></italic> s.s.), phallus furcate apically, hypandrium with bulb-like base.</p><p>The differences with <italic><tp:taxon-name>Microdon</tp:taxon-name></italic> s.s. could be used as arguments for reinstating the subgeneric status of <italic><tp:taxon-name>Serichlamys</tp:taxon-name></italic>. However, a subgeneric status is contradicted by the phylogenetic results of <xref ref-type="bibr" rid="B68">Reemer and Ståhls (in press)</xref>, who recovered two Neotropical species of <italic><tp:taxon-name>Serichlamys</tp:taxon-name></italic> as sister group to <italic><tp:taxon-name>Archimicrodon</tp:taxon-name></italic>, without apparent close affinities to <italic><tp:taxon-name>Microdon</tp:taxon-name></italic>. The type species <italic><tp:taxon-name>Serichlamys rufipes</tp:taxon-name></italic> and <italic><tp:taxon-name>Serichlamys scutifer</tp:taxon-name></italic> (Knab, 1917) were included in a phylogenetic analysis based only on morphology, and placed in a large and rather uninformative polytomy, but not within a clade containing species of <italic><tp:taxon-name>Microdon</tp:taxon-name></italic> s.s. For this reason, <italic><tp:taxon-name>Serichlamys</tp:taxon-name></italic> is here raised to genus level.</p><p>Three Nearctic species are included in <italic><tp:taxon-name>Serichlamys</tp:taxon-name></italic>: <italic><tp:taxon-name>Serichlamys rufipes</tp:taxon-name></italic> (Macquart, 1842), <italic><tp:taxon-name>Serichlamys scutifer</tp:taxon-name></italic> (Knab, 1917), and <italic><tp:taxon-name>Serichlamys diversipilosus</tp:taxon-name></italic> (Curran, 1925). The latter species is included <!--PageBreak-->with uncertainty, based only on the description, as no specimens were examined. Two Neotropical species are included: <italic><tp:taxon-name>Serichlamys mitis</tp:taxon-name></italic> (Curran, 1940) and <italic><tp:taxon-name>Serichlamys mus</tp:taxon-name></italic> (Curran, 1936). The Neotropical species differ from the Nearctic ones in the shape of the surstylus, which has a long posterior process which is lacking in the Nearctic species. Otherwise the species are very similar. Species of <italic><tp:taxon-name>Serichlamys</tp:taxon-name></italic> quite similar to the Old World genus <italic><tp:taxon-name>Archimicrodon</tp:taxon-name></italic> in general habitus and important morphological characters, including the male genitalia. Generally, the antennae of <italic><tp:taxon-name>Serichlamys</tp:taxon-name></italic>-species are longer and the scutellar calcars are longer.</p></tp:treatment-sec><tp:treatment-sec sec-type="distribution"><title>Diversity and distribution.</title><p>Described species: 4 or 5. Nearctic (2 or 3 described species) and Neotropical (2 described species). Several undescribed species from the Neotropical regioan are known to the first author.</p></tp:treatment-sec><tp:treatment-sec><!--Section generated to contain objects referenced in tp:taxon-treatment.--><fig id="F48" position="float" orientation="portrait"><label>Figures 364–371.</label><caption><p><bold>364–369</bold> <italic><tp:taxon-name>Serichlamys rufipes</tp:taxon-name></italic> male (holotype): <bold>364</bold> habitus dorsal <bold>365</bold> habitus lateral <bold>366</bold> head frontal <bold>367</bold> head lateral <bold>368</bold> wing <bold>369</bold> genitalia lateral <bold>370–371</bold> <italic><tp:taxon-name>Serichlamys scutifer</tp:taxon-name></italic> (USA, Texas, coll. RMNH): <bold>370</bold> habitus lateral <bold>371</bold> genitalia lateral.</p></caption><graphic xmlns:xlink="http://www.w3.org/1999/xlink" xlink:href="ZooKeys-288-001-g048.jpg" position="float" orientation="portrait" xlink:type="simple"/></fig><fig id="F49" position="float" orientation="portrait"><label>Figures 372–378.</label><caption><p><bold>372–373</bold> <italic><tp:taxon-name>Serichlamys mitis</tp:taxon-name></italic> male (Brazil, coll. RMNH): <bold>372</bold> habitus dorsal <bold>373</bold> habitus lateral <bold>374–375</bold> <italic><tp:taxon-name>Serichlamys</tp:taxon-name></italic> spec.: <bold>374</bold> male, scutellum (Brazil, coll. RMNH) <bold>375</bold> female, habitus (Ecuador, coll. RBIN) <bold>376</bold> <italic><tp:taxon-name>Serichlamys mitis</tp:taxon-name></italic> male (Brazil, coll. RMNH), genitalia lateral <bold>377–378</bold> <italic><tp:taxon-name>Spheginobaccha macropoda</tp:taxon-name></italic> male (Vietnam, coll. RMNH): <bold>377</bold> habitus dorsal <bold>378</bold> habitus lateral</p></caption><graphic xmlns:xlink="http://www.w3.org/1999/xlink" xlink:href="ZooKeys-288-001-g049.jpg" position="float" orientation="portrait" xlink:type="simple"/></fig></tp:treatment-sec><ref-list><ref id="B14"><mixed-citation xmlns:xlink="http://www.w3.org/1999/xlink" xlink:type="simple"><person-group><name name-style="western"><surname>Curran</surname><given-names>CH</given-names></name></person-group> (<year>1925a</year>)<article-title> Contribution to a monograph of the American Syrphidae north of Mexico.</article-title><source>Kansas University Science Bulletin </source><volume>15</volume>: <fpage>7</fpage>-<lpage>26</lpage>.</mixed-citation></ref><ref id="B120"><mixed-citation xmlns:xlink="http://www.w3.org/1999/xlink" xlink:type="simple"><person-group><name name-style="western"><surname>Wirth</surname><given-names>WW</given-names></name><name name-style="western"><surname>Sedman</surname><given-names>YS</given-names></name><name name-style="western"><surname>Weems</surname><given-names>Jr HV</given-names></name></person-group> (<year>1965</year>)<article-title> Family Syrphidae.</article-title> In: <person-group><name name-style="western"><surname>Stone</surname><given-names>A</given-names></name><name name-style="western"><surname>Sabrosky</surname><given-names>CW</given-names></name><name name-style="western"><surname>Wirth</surname><given-names>WW</given-names></name><name name-style="western"><surname>Foote</surname><given-names>RH</given-names></name><name name-style="western"><surname>Coulson</surname><given-names>JR</given-names></name></person-group> (<role>Eds</role>). <issue-title>A catalog of the Diptera of America north of Mexico.</issue-title><source>United States Department of Agriculture, Washington D.C.</source>: <fpage>557</fpage>-<lpage>625</lpage>.</mixed-citation></ref><ref id="B99"><mixed-citation xmlns:xlink="http://www.w3.org/1999/xlink" xlink:type="simple"><person-group><name name-style="western"><surname>Thompson</surname><given-names>FC</given-names></name></person-group> (<year>1981b</year>)<article-title> Revisionary notes on Nearctic <italic>Microdon</italic> flies (Diptera: Syrphidae).</article-title><source>Proceedings of the Entomological Society of Washington </source><volume>83</volume>: <fpage>725</fpage>-<lpage>758</lpage>.</mixed-citation></ref><ref id="B12"><mixed-citation xmlns:xlink="http://www.w3.org/1999/xlink" xlink:type="simple"><person-group><name name-style="western"><surname>Cheng</surname><given-names>X-Y</given-names></name><name name-style="western"><surname>Thompson</surname><given-names>FC</given-names></name></person-group> (<year>2008</year>)<article-title> A generic conspectus of the Microdontinae (Diptera: Syrphidae) with the description of two new genera from Africa and China.</article-title><source>Zootaxa </source><volume>1879</volume>: <fpage>21</fpage>-<lpage>48</lpage>.</mixed-citation></ref><ref id="B55"><mixed-citation xmlns:xlink="http://www.w3.org/1999/xlink" xlink:type="simple"><person-group><name name-style="western"><surname>Macquart</surname><given-names>J</given-names></name></person-group> (<year>1842</year>)<source> Diptères exotiques nouveaux et peu connus.</source><publisher-name>Tome second. Librairie Encyclopédique de Roret</publisher-name>, <publisher-loc>Paris</publisher-loc>, <lpage>140</lpage> pp.</mixed-citation></ref><ref id="B68"><mixed-citation xmlns:xlink="http://www.w3.org/1999/xlink" xlink:type="simple"><person-group><name name-style="western"><surname>Reemer</surname><given-names>M</given-names></name><name name-style="western"><surname>Ståhls</surname><given-names>G</given-names></name></person-group> (<year>in press</year>)<source> Phylogenetic relationships of Microdontinae (Diptera: Syrphidae) based on parsimony analyses of combined molecular and morphological characters. Systematic Entomology 38.</source></mixed-citation></ref></ref-list></tp:taxon-treatment>
