# Supplementary material for: Generic revision and species classification of the Microdontinae (Diptera, Syrphidae)
Source: Zookeys. 2013 Apr 12;(288):1–213. doi: 10.3897/zookeys.288.4095 (PMC3690914; doi:10.3897/zookeys.288.4095)
Supplement: XML Treatment for Spheginobaccha [file zookeys.288.4095-treatment43.xml]

<!DOCTYPE tp:taxon-treatment
  PUBLIC "-//TaxonX//DTD Taxonomic Treatment Publishing DTD v0 20100105//EN" "tax-treatment-NSO.dtd">
<tp:taxon-treatment xmlns:tp="http://www.plazi.org/taxpub"><tp:treatment-meta><mixed-citation publication-type="journal"><person-group><name><surname>Reemer</surname><given-names>Menno</given-names></name><name><surname>Ståhls</surname><given-names>Gunilla</given-names></name></person-group><article-title>Generic revision and species classification of the Microdontinae (Diptera, Syrphidae)</article-title><source>Zookeys</source><day>12</day><month>4</month><year>2013</year><volume>2013</volume><issue>288</issue><fpage>1</fpage><lpage>213</lpage><pub-id pub-id-type="doi">10.3897/zookeys.288.4095</pub-id></mixed-citation></tp:treatment-meta><tp:nomenclature><tp:taxon-name>
                        <tp:taxon-name-part taxon-name-part-type="genus">Spheginobaccha</tp:taxon-name-part>
                    <object-id xmlns:xlink="http://www.w3.org/1999/xlink" xlink:type="simple">http://species-id.net/wiki/Spheginobaccha</object-id>
								</tp:taxon-name><tp:taxon-authority>de Meijere</tp:taxon-authority><xref ref-type="fig" rid="F49">Figs 377–387</xref><tp:nomenclature-citation-list><tp:nomenclature-citation><tp:taxon-name>Spheginobaccha</tp:taxon-name><comment> de Meijere, 1908: 327. Type species: <italic>macropoda</italic> Bigot, 1883: 331, by monotypy.</comment></tp:nomenclature-citation><tp:nomenclature-citation><tp:taxon-name>Dexiosyrphus</tp:taxon-name><comment> Hull, 1944a: 131. Type species: <italic><tp:taxon-name>Spheginobaccha funeralis</tp:taxon-name></italic> Hull, 1944: 131, by original designation. Described as subgenus of <italic><tp:taxon-name>Spheginobaccha</tp:taxon-name></italic>.</comment></tp:nomenclature-citation></tp:nomenclature-citation-list></tp:nomenclature><tp:treatment-sec sec-type="Description"><title>Description.</title><p>Body length: 7–19 mm. Slender flies with short antennae and constricted abdomen. Head about as wide as to wider than thorax. Face in profile straight to slightly concave in dorsal 2/3, with a faint convex tubercle in ventral 1/3; narrower than an eye. Lateral oral margins not produced. Vertex flat. Occiput narrow ventrally, widening dorsally, with distinct crease in dorsal 2/3. Eye bare (African species) or short pilose (Oriental species). Eyes in male not (African species) or strongly (Oriental species) converging at level of frons, in one Oriental species (<italic><tp:taxon-name>Spheginobaccha chilcotti</tp:taxon-name></italic> Thompson) even nearly contiguous. Antennal fossa about twice as wide as high. Antenna shorter than distance between antennal fossa and anterior oral margin. Basoflagellomere longer than scape, oval, except more or less triangularly enlarged in males of some African species; bare. Postpronotum pilose. Scutellum semicircular; without calcars. Anepisternum without sulcus; entirely sparsely pilose, sparsely pilose only posteriorly, or entirely bare. Anepimeron pilose on dorsal half or bare. Katepimeron flat; bare or pilose; smooth. Wing vein R4+5 without posterior appendix. Vein M1 oblique and more or less parallel to wing margin, in African species only so in anterior 1/2, posterior 1/2 straight. Postero-apical corner of cell widely rounded and without appendix in Oriental species, rectangular and with appendix in African species. Crossvein r-m located between basal 1/6 to 1/3 of cell dm. Abdomen constricted, narrowest halfway or at posterior margin of tergite 2, widest at tergite 4. Tergites 3 and 4 fused. Male genitalia: phallus unfurcate, straight (African species) or bent dorsad (Oriental species), articulating with hypandrium apically (<italic>perialla</italic>-group) or basally (<italic>macropoda</italic>- and <italic>rotundiceps</italic>-group); <!--PageBreak-->hypandrium with apical part consisting of separate lobes; epandrium without ventrolateral ridge; surstylus unfurcate, oval or more or less rectangular to triangular.</p></tp:treatment-sec><tp:treatment-sec sec-type="Diagnosis"><title>Diagnosis.</title><p>Metapleura not connected, not forming a postmetacoxal bridge. Abdomen constricted. Occiput with deep crease on dorsal 2/3.</p></tp:treatment-sec><tp:treatment-sec sec-type="Discussion"><title>Discussion.</title><p><xref ref-type="bibr" rid="B43">Hull (1949)</xref> was the first to include <italic><tp:taxon-name>Spheginobaccha</tp:taxon-name></italic> in the <tp:taxon-name>Microdontinae</tp:taxon-name>. <xref ref-type="bibr" rid="B95">Thompson (1969)</xref> excluded it, after which <xref ref-type="bibr" rid="B92">Ståhls et al. (2003)</xref> included it again. The latter placement was based on a sister-group relationship of <italic><tp:taxon-name>Spheginobaccha</tp:taxon-name></italic> to all other <tp:taxon-name>Microdontinae</tp:taxon-name>, as recovered in a phylogenetic analysis of combined molecular and morphological characters. Species can be identified using <xref ref-type="bibr" rid="B97">Thompson (1974)</xref>, supplemented with <xref ref-type="bibr" rid="B21">Dirickx (1995)</xref>.</p><p><italic><tp:taxon-name>Dexiosyrphus</tp:taxon-name></italic> was described by <xref ref-type="bibr" rid="B43">Hull (1949)</xref> as a subgenus of <italic><tp:taxon-name>Spheginobaccha</tp:taxon-name></italic>, based on <italic><tp:taxon-name>Spheginobaccha rotundiceps</tp:taxon-name></italic> (Loew, 1857). <xref ref-type="bibr" rid="B97">Thompson (1974)</xref> argued that if <italic><tp:taxon-name>Dexiosyrphus</tp:taxon-name></italic> was to be recognized, then another subgenus would have to be erected for the <italic>perialla</italic>-group. He considered this unnecessary, as the three species groups he recognized were sufficient for proper segregation of the species. We see no reason to adopt a different point of view.</p></tp:treatment-sec><tp:treatment-sec sec-type="distribution"><title>Diversity and distribution.</title><p>Described species: 16. Oriental (10 species) and Afrotropical (6 species). Oriental records range from Nepal through Burma, Thailand and Vietnam to Java and Borneo. Afrotropical records are from Malawi, South Africa and Madagascar.</p></tp:treatment-sec><tp:treatment-sec><!--Section generated to contain objects referenced in tp:taxon-treatment.--><fig id="F49" position="float" orientation="portrait"><label>Figures 372–378.</label><caption><p><bold>372–373</bold> <italic><tp:taxon-name>Serichlamys mitis</tp:taxon-name></italic> male (Brazil, coll. RMNH): <bold>372</bold> habitus dorsal <bold>373</bold> habitus lateral <bold>374–375</bold> <italic><tp:taxon-name>Serichlamys</tp:taxon-name></italic> spec.: <bold>374</bold> male, scutellum (Brazil, coll. RMNH) <bold>375</bold> female, habitus (Ecuador, coll. RBIN) <bold>376</bold> <italic><tp:taxon-name>Serichlamys mitis</tp:taxon-name></italic> male (Brazil, coll. RMNH), genitalia lateral <bold>377–378</bold> <italic><tp:taxon-name>Spheginobaccha macropoda</tp:taxon-name></italic> male (Vietnam, coll. RMNH): <bold>377</bold> habitus dorsal <bold>378</bold> habitus lateral</p></caption><graphic xmlns:xlink="http://www.w3.org/1999/xlink" xlink:href="ZooKeys-288-001-g049.jpg" position="float" orientation="portrait" xlink:type="simple"/></fig></tp:treatment-sec><ref-list><ref id="B43"><mixed-citation xmlns:xlink="http://www.w3.org/1999/xlink" xlink:type="simple"><person-group><name name-style="western"><surname>Hull</surname><given-names>FM</given-names></name></person-group> (<year>1949</year>)<article-title> The morphology and inter-relationships of the genera of syrphid flies, recent and fossil.</article-title><source>Transactions of the Zoological Society </source><volume>26</volume>: <fpage>257</fpage>-<lpage>408</lpage>. doi: <ext-link ext-link-type="uri" xlink:href="http://dx.doi.org/10.1111/j.1096-3642.1949.tb00224.x" xlink:type="simple">10.1111/j.1096-3642.1949.tb00224.x</ext-link></mixed-citation></ref><ref id="B95"><mixed-citation xmlns:xlink="http://www.w3.org/1999/xlink" xlink:type="simple"><person-group><name name-style="western"><surname>Thompson</surname><given-names>FC</given-names></name></person-group> (<year>1969</year>)<article-title> A new genus of Microdontine flies (Diptera: Syrphidae) with notes on the placement of the subfamily.</article-title><source>Psyche </source><volume>76</volume>: <fpage>74</fpage>-<lpage>85</lpage>. doi: <ext-link ext-link-type="uri" xlink:href="http://dx.doi.org/10.1155/1969/62102" xlink:type="simple">10.1155/1969/62102</ext-link></mixed-citation></ref><ref id="B92"><mixed-citation xmlns:xlink="http://www.w3.org/1999/xlink" xlink:type="simple"><person-group><name name-style="western"><surname>Ståhls</surname><given-names>G</given-names></name><name name-style="western"><surname>Hippa</surname><given-names>H</given-names></name><name name-style="western"><surname>Rotheray</surname><given-names>G</given-names></name><name name-style="western"><surname>Muona</surname><given-names>J</given-names></name><name name-style="western"><surname>Gilbert</surname><given-names>F</given-names></name></person-group> (<year>2003</year>)<article-title> Phylogeny of Syrphidae (Diptera) inferred from combined analysis of molecular and morphological characters.</article-title><source>Systematic Entomology </source><volume>28</volume>: <fpage>433</fpage>-<lpage>450</lpage>. doi: <ext-link ext-link-type="uri" xlink:href="http://dx.doi.org/10.1046/j.1365-3113.2003.00225.x" xlink:type="simple">10.1046/j.1365-3113.2003.00225.x</ext-link></mixed-citation></ref><ref id="B97"><mixed-citation xmlns:xlink="http://www.w3.org/1999/xlink" xlink:type="simple"><person-group><name name-style="western"><surname>Thompson</surname><given-names>FC</given-names></name></person-group> (<year>1974</year>)<article-title> The genus <italic>Spheginobaccha</italic> de Meijere (Diptera: Syrphidae).</article-title><source>Transactions of the American Entomological Society </source><volume>100</volume>: <fpage>255</fpage>-<lpage>287</lpage>.</mixed-citation></ref><ref id="B21"><mixed-citation xmlns:xlink="http://www.w3.org/1999/xlink" xlink:type="simple"><person-group><name name-style="western"><surname>Dirickx</surname><given-names>HG</given-names></name></person-group> (<year>1995</year>)<article-title> Le genre <italic>Spheginobaccha</italic> de Meijere à Madagascar (Diptera: Syrphidae).</article-title><source>Annales de la Société Entomologique de France </source><volume>31</volume>: <fpage>151</fpage>-<lpage>156</lpage>.</mixed-citation></ref></ref-list></tp:taxon-treatment>
