# Supplementary material for: Generic revision and species classification of the Microdontinae (Diptera, Syrphidae)
Source: Zookeys. 2013 Apr 12;(288):1–213. doi: 10.3897/zookeys.288.4095 (PMC3690914; doi:10.3897/zookeys.288.4095)
Supplement: XML Treatment for Stipomorpha [file zookeys.288.4095-treatment44.xml]

<!DOCTYPE tp:taxon-treatment
  PUBLIC "-//TaxonX//DTD Taxonomic Treatment Publishing DTD v0 20100105//EN" "tax-treatment-NSO.dtd">
<tp:taxon-treatment xmlns:tp="http://www.plazi.org/taxpub"><tp:treatment-meta><mixed-citation publication-type="journal"><person-group><name><surname>Reemer</surname><given-names>Menno</given-names></name><name><surname>Ståhls</surname><given-names>Gunilla</given-names></name></person-group><article-title>Generic revision and species classification of the Microdontinae (Diptera, Syrphidae)</article-title><source>Zookeys</source><day>12</day><month>4</month><year>2013</year><volume>2013</volume><issue>288</issue><fpage>1</fpage><lpage>213</lpage><pub-id pub-id-type="doi">10.3897/zookeys.288.4095</pub-id></mixed-citation></tp:treatment-meta><tp:nomenclature><tp:taxon-name>
                        <tp:taxon-name-part taxon-name-part-type="genus">Stipomorpha</tp:taxon-name-part>
                    <object-id xmlns:xlink="http://www.w3.org/1999/xlink" xlink:type="simple">http://species-id.net/wiki/Stipomorpha</object-id>
								</tp:taxon-name><tp:taxon-authority>Hull</tp:taxon-authority><tp:taxon-status xmlns:xlink="http://www.w3.org/1999/xlink" xlink:type="simple">stat. n.</tp:taxon-status><xref ref-type="fig" rid="F51">Figs 388–396</xref><tp:nomenclature-citation-list><tp:nomenclature-citation><tp:taxon-name>Stipomorpha</tp:taxon-name><comment> Hull, 1945: 74. Type species: <italic><tp:taxon-name>Microdon fraudator</tp:taxon-name></italic> Shannon, 1927, by original designation.</comment></tp:nomenclature-citation></tp:nomenclature-citation-list></tp:nomenclature><tp:treatment-sec sec-type="Description"><title>Description.</title><p>Body length: 6–11 mm. Stingless bee mimicking flies with moderately long antennae and more or less triangular abdomen. Head slightly wider than thorax. Face in profile straight to convex; narrower to wider than an eye. Lateral oral margins hardly to moderately produced. Vertex flat, convex or irregularly swollen. Occiput narrow ventrally, slightly widened dorsally. Eye bare. Eye margins in male converging at level of frons, with mutual distance 1–3 times width of antennal fossa. Antennal fossa about as wide as high. Antenna shorter to longer than distance between antennal fossa and anterior oral margin; basoflagellomere shorter to longer than scape, oval; bare. Postpronotum pilose. Scutellum semicircular, sometimes weakly sulcate apicomedially; without calcars. Anepisternum convex, without sulcus; anterodorsally pilose, posteriorly pilose or bare, widely bare in between. Anepimeron with pile limited to dorsal half, if pilose on ventral half then only sparsely. Katepimeron convex; bare. Wing: vein R4+5 usually with posterior appendix (seldomly missing); vein M1 perpendicular to vein R4+5; postero-apical corner of cell r4+5 widely rounded to rectangular, with or without small appendix; crossvein r-m located between basal 1/5 to 1/3 of cell dm. Abdomen widest <!--PageBreak-->at tergite 2, with next tergites either gradually narrowing (kite-shaped abdomen) or more or less parallel-sided; 1.5 to 3.5 times as long as wide. Antetergite almost fused to tergite 1; in most species enlarged, concave and smooth. Tergites 3 and 4 fused. Sternite 1 bare. Male genitalia: phallus unfurcate, bent dorsad, in most species projecting beyond apex of hypandrium; hypandrium with bulb-like base; epandrium without ventrolateral ridge; surstylus in most species with two wide lobes, but other shapes also occur.</p></tp:treatment-sec><tp:treatment-sec sec-type="Diagnosis"><title>Diagnosis.</title><p>Sternites 2 and 3 separated by membraneous part as wide as or wider than sternite 2.</p></tp:treatment-sec><tp:treatment-sec sec-type="Discussion"><title>Discussion.</title><p>When <xref ref-type="bibr" rid="B42">Hull (1945)</xref> erected <italic><tp:taxon-name>Stipomorpha</tp:taxon-name></italic> as a subgenus of <italic><tp:taxon-name>Microdon</tp:taxon-name></italic>, he did so based on the shape of the abdomen: “...the first two abdominal segments greatly flared and flattened and wider than the thorax; remainder of the abdomen immediately compressed into a rounded, subcylindrical pipe-like form.” Shortly after, <xref ref-type="bibr" rid="B43">Hull (1949)</xref> ranked <italic><tp:taxon-name>Stipomorpha</tp:taxon-name></italic> as a subgenus of <italic><tp:taxon-name>Paramixogasteroides</tp:taxon-name></italic> Shiraki, 1930, without stating a reason for this. Subsequent authors have regarded <italic><tp:taxon-name>Stipomorpha</tp:taxon-name></italic> as synonymous with <italic><tp:taxon-name>Ubristes</tp:taxon-name></italic>. See under <italic><tp:taxon-name>Ubristes</tp:taxon-name></italic> for a discussion on the relationship between these groups, which are here considered as separate genera. <italic><tp:taxon-name>Stipomorpha</tp:taxon-name></italic> as presently defined contains most species listed under <italic><tp:taxon-name>Ubristes</tp:taxon-name></italic> by <xref ref-type="bibr" rid="B105">Thompson et al. (1976)</xref>.</p></tp:treatment-sec><tp:treatment-sec sec-type="distribution"><title>Diversity and distribution.</title><p>Described species: 16. Descriptions of nine additional species are in preparation by the first author. Neotropical, with records ranging from Costa Rica to Argentina.</p></tp:treatment-sec><tp:treatment-sec><!--Section generated to contain objects referenced in tp:taxon-treatment.--><fig id="F51" position="float" orientation="portrait"><label>Figures 388–396.</label><caption><p><bold>388–391</bold> <italic><tp:taxon-name>Stipomorpha tenuicauda</tp:taxon-name></italic> female (holotype) <bold>388</bold> habitus dorsal <bold>389</bold> habitus lateral <bold>390</bold> head frontal <bold>391</bold> head lateral <bold>392</bold> <italic><tp:taxon-name>Stipomorpha lacteipennis</tp:taxon-name></italic> male (holotype), habitus dorsal <bold>393–394</bold> <italic><tp:taxon-name>Stipomorpha goettei</tp:taxon-name></italic> male (Surinam, coll. RMNH), base of abdomen: <bold>393</bold> lateral <bold>394</bold> ventral <bold>395–396</bold> <italic><tp:taxon-name>Stipomorpha</tp:taxon-name></italic>, male genitalia: <bold>395</bold> <italic><tp:taxon-name>Spheginobaccha tenuicauda</tp:taxon-name></italic> (Bolivia, coll. M. Hauser) <bold>396</bold> <italic><tp:taxon-name>Spheginobaccha lacteipennis</tp:taxon-name></italic> (Surinam, coll. RMNH).</p></caption><graphic xmlns:xlink="http://www.w3.org/1999/xlink" xlink:href="ZooKeys-288-001-g051.jpg" position="float" orientation="portrait" xlink:type="simple"/></fig></tp:treatment-sec><ref-list><ref id="B42"><mixed-citation xmlns:xlink="http://www.w3.org/1999/xlink" xlink:type="simple"><person-group><name name-style="western"><surname>Hull</surname><given-names>FM</given-names></name></person-group> (<year>1945</year>)<article-title> Some undescribed syrphid flies.</article-title><source>Proceedings of the New England Zoological Club </source><volume>23</volume>: <fpage>71</fpage>-<lpage>78</lpage>.</mixed-citation></ref><ref id="B43"><mixed-citation xmlns:xlink="http://www.w3.org/1999/xlink" xlink:type="simple"><person-group><name name-style="western"><surname>Hull</surname><given-names>FM</given-names></name></person-group> (<year>1949</year>)<article-title> The morphology and inter-relationships of the genera of syrphid flies, recent and fossil.</article-title><source>Transactions of the Zoological Society </source><volume>26</volume>: <fpage>257</fpage>-<lpage>408</lpage>. doi: <ext-link ext-link-type="uri" xlink:href="http://dx.doi.org/10.1111/j.1096-3642.1949.tb00224.x" xlink:type="simple">10.1111/j.1096-3642.1949.tb00224.x</ext-link></mixed-citation></ref><ref id="B105"><mixed-citation xmlns:xlink="http://www.w3.org/1999/xlink" xlink:type="simple"><person-group><name name-style="western"><surname>Thompson</surname><given-names>FC</given-names></name><name name-style="western"><surname>Vockeroth</surname><given-names>JR</given-names></name><name name-style="western"><surname>Sedman</surname><given-names>YS</given-names></name></person-group> (<year>1976</year>)<article-title> Family Syrphidae.</article-title><source>A catalogue of the Diptera of the Americas south of the United States </source><volume>46</volume>: <fpage>1</fpage>-<lpage>195</lpage>.</mixed-citation></ref></ref-list></tp:taxon-treatment>
