# Supplementary material for: Generic revision and species classification of the Microdontinae (Diptera, Syrphidae)
Source: Zookeys. 2013 Apr 12;(288):1–213. doi: 10.3897/zookeys.288.4095 (PMC3690914; doi:10.3897/zookeys.288.4095)
Supplement: XML Treatment for Sulcodon [file zookeys.288.4095-treatment45.xml]

<!DOCTYPE tp:taxon-treatment
  PUBLIC "-//TaxonX//DTD Taxonomic Treatment Publishing DTD v0 20100105//EN" "tax-treatment-NSO.dtd">
<tp:taxon-treatment xmlns:tp="http://www.plazi.org/taxpub"><tp:treatment-meta><mixed-citation publication-type="journal"><person-group><name><surname>Reemer</surname><given-names>Menno</given-names></name><name><surname>Ståhls</surname><given-names>Gunilla</given-names></name></person-group><article-title>Generic revision and species classification of the Microdontinae (Diptera, Syrphidae)</article-title><source>Zookeys</source><day>12</day><month>4</month><year>2013</year><volume>2013</volume><issue>288</issue><fpage>1</fpage><lpage>213</lpage><pub-id pub-id-type="doi">10.3897/zookeys.288.4095</pub-id></mixed-citation></tp:treatment-meta><tp:nomenclature><tp:taxon-name>
                        <tp:taxon-name-part taxon-name-part-type="genus">Sulcodon</tp:taxon-name-part>
                    <object-id xmlns:xlink="http://www.w3.org/1999/xlink" xlink:type="simple">urn:lsid:zoobank.org:act:1E585145-3AD1-4FCE-8A29-4B18F170E98F</object-id>
								<object-id xmlns:xlink="http://www.w3.org/1999/xlink" xlink:type="simple">http://species-id.net/wiki/Sulcodon</object-id>
								</tp:taxon-name><tp:taxon-authority>Reemer</tp:taxon-authority><tp:taxon-status xmlns:xlink="http://www.w3.org/1999/xlink" xlink:type="simple">gen. n.</tp:taxon-status><xref ref-type="fig" rid="F52">Figs 397–399</xref></tp:nomenclature><tp:treatment-sec sec-type="Type species"><title>Type species:</title><p><italic><tp:taxon-name>Microdon sulcatus</tp:taxon-name></italic> Hull, 1944: 256. Type locality: Java, Soekaboemi.</p></tp:treatment-sec><tp:treatment-sec sec-type="Description"><title>Description.</title><p>Body length: 7–9 mm. Broadly built flies with moderately long antennae and short abdomen. Head about as wide as thorax or slightly wider. Face convex; about as wide as an eye. Lateral oral margins distinctly produced. Vertex irregularly swollen. Occiput ventrally narrow, dorsally widened. Eye bare. Eye margins in male converging at level of frons, with mutual distance 2.5 times as large as width of antennal fossa. Antennal fossa about as wide as high. Antenna longer than distance between antennal fossa and anterior oral margin; basoflagellomere about as long as to slightly longer than scape, parallel-sided; bare. Postpronotum bare. Scutellum semicircular; with large, blunt calcars, separated by deep sulcus. Anepisternum weakly sulcate; entirely pilose. Anepimeron entirely pilose. Katepimeron flat; bare. Wing: vein R4+5 with posterior appendix; vein M1 perpendicular to vein R4+5; postero-apical corner of cell r4+5 rectangular, with small appendix; crossvein r-m located around basal 1/4 of cell dm. Abdomen heart-shaped, about as long as wide. Tergites 3 and 4 fused. Sternite 1 bare. Male genitalia: phallus furcate, with furcation point near apex; hypandrium with basal part bulb-like; epandrium without ventrolateral ridge; surstylus deeply furcate.</p><!--PageBreak--></tp:treatment-sec><tp:treatment-sec sec-type="Diagnosis"><title>Diagnosis.</title><p>Postpronotum bare. Abdomen about as long as wide, with tergite 2 about as long as tergites 3 and 4 together.</p></tp:treatment-sec><tp:treatment-sec sec-type="Discussion"><title>Discussion.</title><p>The only species included in this group, the Oriental <italic><tp:taxon-name>Microdon sulcatus</tp:taxon-name></italic> Hull, 1944, does not have any obvious relatives. Because of the bare postpronotum, the rectangular postero-apical corner of cell r4+5, the entirely pilose anepisternum and the characters of the male genitalia, the species does not fit into <italic><tp:taxon-name>Microdon</tp:taxon-name></italic> s.s.</p></tp:treatment-sec><tp:treatment-sec sec-type="distribution"><title>Diversity and distribution.</title><p>Described species: 1. Indonesia: Java. The species seems not to be uncommon, as specimens collected by different collectors in different years are present in several entomological collections (BMNH, KBIN, MZH, RMNH, ZMAN). Although entomological collectors have been active in other parts of the Sunda region, such as peninsular Malaysia, Sumatra and Borneo, this species has so far not been found there. This suggests that this singular species is endemic to Java.</p></tp:treatment-sec><tp:treatment-sec sec-type="Etymology"><title>Etymology.</title><p>The generic name is composed of <italic>sulcus</italic> and <italic>odon</italic>. The first part means ‘furrow’ or ‘groove’ in Latin, but in this case it is derived from <italic><tp:taxon-name>Microdon sulcatus</tp:taxon-name></italic>, the type species of the genus. The second part of the name is used as a suffix derived from <italic><tp:taxon-name>Microdon</tp:taxon-name></italic>.</p></tp:treatment-sec><tp:treatment-sec><!--Section generated to contain objects referenced in tp:taxon-treatment.--><fig id="F52" position="float" orientation="portrait"><label>Figures 397–405.</label><caption><p><bold>397–399</bold> <italic><tp:taxon-name>Sulcodon sulcatus</tp:taxon-name></italic> female (Indonesia, Java, coll. RMNH): <bold>397</bold> habitus dorsal <bold>398</bold> habitus lateral <bold>399</bold> genitalia lateral <bold>400–404</bold> <italic><tp:taxon-name>Surimyia rolanderi</tp:taxon-name></italic> female (Surinam, coll. RMNH): <bold>400</bold> habitus lateral <bold>401</bold> habitus dorsal <bold>402</bold> head frontal <bold>403</bold> head lateral <bold>404</bold> wing <bold>405</bold> <italic><tp:taxon-name>Surimyia rolanderi</tp:taxon-name></italic> male (holotype), genitalia lateral.</p></caption><graphic xmlns:xlink="http://www.w3.org/1999/xlink" xlink:href="ZooKeys-288-001-g052.jpg" position="float" orientation="portrait" xlink:type="simple"/></fig></tp:treatment-sec></tp:taxon-treatment>
