# Supplementary material for: Generic revision and species classification of the Microdontinae (Diptera, Syrphidae)
Source: Zookeys. 2013 Apr 12;(288):1–213. doi: 10.3897/zookeys.288.4095 (PMC3690914; doi:10.3897/zookeys.288.4095)
Supplement: XML Treatment for Surimyia [file zookeys.288.4095-treatment46.xml]

<!DOCTYPE tp:taxon-treatment
  PUBLIC "-//TaxonX//DTD Taxonomic Treatment Publishing DTD v0 20100105//EN" "tax-treatment-NSO.dtd">
<tp:taxon-treatment xmlns:tp="http://www.plazi.org/taxpub"><tp:treatment-meta><mixed-citation publication-type="journal"><person-group><name><surname>Reemer</surname><given-names>Menno</given-names></name><name><surname>Ståhls</surname><given-names>Gunilla</given-names></name></person-group><article-title>Generic revision and species classification of the Microdontinae (Diptera, Syrphidae)</article-title><source>Zookeys</source><day>12</day><month>4</month><year>2013</year><volume>2013</volume><issue>288</issue><fpage>1</fpage><lpage>213</lpage><pub-id pub-id-type="doi">10.3897/zookeys.288.4095</pub-id></mixed-citation></tp:treatment-meta><tp:nomenclature><tp:taxon-name>
                        <tp:taxon-name-part taxon-name-part-type="genus">Surimyia</tp:taxon-name-part>
                    <object-id xmlns:xlink="http://www.w3.org/1999/xlink" xlink:type="simple">http://species-id.net/wiki/Surimyia</object-id>
								</tp:taxon-name><tp:taxon-authority>Reemer</tp:taxon-authority><xref ref-type="fig" rid="F52">Figs 400–405</xref><tp:nomenclature-citation-list><tp:nomenclature-citation><tp:taxon-name>Surimyia</tp:taxon-name><comment> Reemer, 2008: 179. Type species: <italic><tp:taxon-name>Surimyia rolanderi</tp:taxon-name></italic> Reemer, 2008: 180, by original designation.</comment></tp:nomenclature-citation></tp:nomenclature-citation-list></tp:nomenclature><tp:treatment-sec sec-type="Description"><title>Description.</title><p>Body length: 4–5 mm. Small flies with short antennae and oval abdomen. Head slightly wider than thorax. Face convex; narrower than an eye. Lateral oral margins not produced. Vertex flat. Occiput ventrally narrow, dorsally widened. Eye bare. Eye margins in male not converging at level of frons, with mutual distance about 3 times as large as width of antennal fossa. Antennal fossa about as wide as high. Antenna shorter than distance between antennal fossa and anterior oral margin; basoflagellomere shorter to longer than scape, oval, about twice as long as wide, bare. Postpronotum bare. Scutellum semicircular; without calcars. Anepisternum convex; dorsally with thick, setae-like pile, ventrally bare. Anepimeron dorsally with thick, setae-like pile, ventrally bare. Katepimeron convex; bare. Wing: vein R4+5 without posterior appendix; vein M1 straight, perpendicular to vein R4+5; postero-apical corner of cell r4+5 rectangular, with or without small appendix; crossvein r-m located very close to base of cell dm. Abdomen oval, about 1.5 times as long as wide. Tergites 3 and 4 fused. Sternite 1 bare. Male genitalia: phallus furcate, with furcation point about halfway, curved dorsad, straight, projecting not or slightly beyond apex of hypandrium; hypandrium without bulb-like base; epandrium without ventrolateral ridge; surstylus unfurcate.</p></tp:treatment-sec><tp:treatment-sec sec-type="Diagnosis"><title>Diagnosis.</title><p>Abdomen oval; yellow and black. Vein R4+5 without posterior appendix. Postpronotum bare. Antenna shorter than distance between antennal fossa and anterior oral margin.</p><!--PageBreak--></tp:treatment-sec><tp:treatment-sec sec-type="Discussion"><title>Discussion.</title><p><xref ref-type="bibr" rid="B67">Reemer (2008)</xref> included in his new genus <italic><tp:taxon-name>Surimyia</tp:taxon-name></italic> a species previously assigned to <italic><tp:taxon-name>Paragodon</tp:taxon-name></italic> (<italic><tp:taxon-name>Paragodon minutula</tp:taxon-name></italic> van Doesburg, 1966). Several morphological characters were mentioned to indicate the differences between these genera (<xref ref-type="bibr" rid="B67">Reemer 2008</xref>). Especially the structure of the phallus seems fundamentally different: short, straight and unfurcate in <italic><tp:taxon-name>Paragodon</tp:taxon-name></italic>, and long, curved and bifurcate in <italic><tp:taxon-name>Surimyia</tp:taxon-name></italic>. Other distinctive differences are the bare postpronotum in <italic><tp:taxon-name>Surimyia</tp:taxon-name></italic> (pilose in <italic><tp:taxon-name>Paragodon</tp:taxon-name></italic>) and the bare anatergum in <italic><tp:taxon-name>Surimyia</tp:taxon-name></italic> (microtrichose in <italic><tp:taxon-name>Paragodon</tp:taxon-name></italic>).</p></tp:treatment-sec><tp:treatment-sec sec-type="distribution"><title>Diversity and distribution.</title><p>Described species: 2. Neotropical (presently only known from Surinam).</p><sec sec-type="Syrphipogon Hull (subgenus, see Microdon)"><title><italic><tp:taxon-name>Syrphipogon</tp:taxon-name></italic> Hull (subgenus, see <italic><tp:taxon-name>Microdon</tp:taxon-name></italic>)</title></sec></tp:treatment-sec><tp:treatment-sec><!--Section generated to contain objects referenced in tp:taxon-treatment.--><fig id="F52" position="float" orientation="portrait"><label>Figures 397–405.</label><caption><p><bold>397–399</bold> <italic><tp:taxon-name>Sulcodon sulcatus</tp:taxon-name></italic> female (Indonesia, Java, coll. RMNH): <bold>397</bold> habitus dorsal <bold>398</bold> habitus lateral <bold>399</bold> genitalia lateral <bold>400–404</bold> <italic><tp:taxon-name>Surimyia rolanderi</tp:taxon-name></italic> female (Surinam, coll. RMNH): <bold>400</bold> habitus lateral <bold>401</bold> habitus dorsal <bold>402</bold> head frontal <bold>403</bold> head lateral <bold>404</bold> wing <bold>405</bold> <italic><tp:taxon-name>Surimyia rolanderi</tp:taxon-name></italic> male (holotype), genitalia lateral.</p></caption><graphic xmlns:xlink="http://www.w3.org/1999/xlink" xlink:href="ZooKeys-288-001-g052.jpg" position="float" orientation="portrait" xlink:type="simple"/></fig></tp:treatment-sec><ref-list><ref id="B67"><mixed-citation xmlns:xlink="http://www.w3.org/1999/xlink" xlink:type="simple"><person-group><name name-style="western"><surname>Reemer</surname><given-names>M</given-names></name></person-group> (<year>2008</year>)<article-title> <italic>Surimyia</italic>, a new genus of Microdontinae, with notes on <italic>Paragodon</italic> Thompson, 1969 (Diptera, Syrphidae).</article-title><source>Zoölogische Mededelingen </source><volume>82</volume>: <fpage>177</fpage>-<lpage>188</lpage>.</mixed-citation></ref></ref-list></tp:taxon-treatment>
