# Supplementary material for: Generic revision and species classification of the Microdontinae (Diptera, Syrphidae)
Source: Zookeys. 2013 Apr 12;(288):1–213. doi: 10.3897/zookeys.288.4095 (PMC3690914; doi:10.3897/zookeys.288.4095)
Supplement: XML Treatment for Ubristes [file zookeys.288.4095-treatment48.xml]

<!DOCTYPE tp:taxon-treatment
  PUBLIC "-//TaxonX//DTD Taxonomic Treatment Publishing DTD v0 20100105//EN" "tax-treatment-NSO.dtd">
<tp:taxon-treatment xmlns:tp="http://www.plazi.org/taxpub"><tp:treatment-meta><mixed-citation publication-type="journal"><person-group><name><surname>Reemer</surname><given-names>Menno</given-names></name><name><surname>Ståhls</surname><given-names>Gunilla</given-names></name></person-group><article-title>Generic revision and species classification of the Microdontinae (Diptera, Syrphidae)</article-title><source>Zookeys</source><day>12</day><month>4</month><year>2013</year><volume>2013</volume><issue>288</issue><fpage>1</fpage><lpage>213</lpage><pub-id pub-id-type="doi">10.3897/zookeys.288.4095</pub-id></mixed-citation></tp:treatment-meta><tp:nomenclature><tp:taxon-name>
                        <tp:taxon-name-part taxon-name-part-type="genus">Ubristes</tp:taxon-name-part>
                    <object-id xmlns:xlink="http://www.w3.org/1999/xlink" xlink:type="simple">http://species-id.net/wiki/Ubristes</object-id>
								</tp:taxon-name><tp:taxon-authority>Walker</tp:taxon-authority><xref ref-type="fig" rid="F54">Figs 417–421</xref><tp:nomenclature-citation-list><tp:nomenclature-citation><tp:taxon-name>Ubristes</tp:taxon-name><comment> Walker, 1852: 217. Type species: <italic><tp:taxon-name>Ubristes flavitibia</tp:taxon-name></italic> Walker, 1852: 217, by original designation.</comment></tp:nomenclature-citation></tp:nomenclature-citation-list></tp:nomenclature><tp:treatment-sec sec-type="Description"><title>Description.</title><p>Body length: 10–11 mm. Slender flies with long antennae and long, brush-like pilosity on hind tibiae. Mimics of <italic><tp:taxon-name>Trigona</tp:taxon-name></italic>-like stingless bees. Head wider than thorax. Face slightly convex, almost straight in lateral view; wider than eye. Lateral oral margins produced. Vertex flat. Occiput ventrally narrow, dorsally widened. Eye very sparsely and short pilose, appearing bare under low magnification. Eye margins in male converging at level of frons; mutual distance about three times width of antennal fossa. Antennal fossa about as high as wide. Antenna longer than distance between antennal fossa and anterior oral margin; basoflagellomere longer than scape. Postpronotum pilose. Anepisternum sulcate; pilose anteriorly and posteriorly, widely bare in between. Katepimeron convex; bare. Scutellum semicircular; without calcars. Wing: vein R4+5 with posterior appendix; vein M1 perpendicular to vein R4+5; cell r4+5 with postero-apical angle widely rounded; crossvein r-m located between basal 2/5 and 1/2 of cell dm. Hind tibia with long, brush-like pilosity. Abdomen elongate: parallel-sided or somewhat triangular. Tergite 2 with lateral tubercle at half of length. Tergites 3 and 4 fused. Sternites 1, 2 and 3 not separated by very wide membranes. Male genitalia: phallus furcate basally; epandrium with lateral ‘fenestrae’: well-defined, translucent, oval depressions; surstylus more or less oval.</p></tp:treatment-sec><tp:treatment-sec sec-type="Diagnosis"><title>Diagnosis.</title><p>Hind tibia with long, brush-like pilosity. Scutellum without calcars. Vein R4+5 with appendix. Tergite 2 with lateral tubercle at half of length.</p></tp:treatment-sec><tp:treatment-sec sec-type="Discussion"><title>Discussion.</title><p>Thusfar, <italic><tp:taxon-name>Ubristes</tp:taxon-name></italic> has been characterized by the brush-like pilosity of the hind tibia, giving the flies the appearance of stingless <italic><tp:taxon-name>Trigona</tp:taxon-name></italic>-like bees (<xref ref-type="bibr" rid="B12">Cheng and Thompson 2008</xref>, <xref ref-type="bibr" rid="B105">Thompson et al. 1976</xref>). Based on this definition, 31 species were assigned to this group by <xref ref-type="bibr" rid="B105">Thompson et al. (1976)</xref>, including the type species of <italic><tp:taxon-name>Carreramyia</tp:taxon-name></italic>, <italic><tp:taxon-name>Hypselosyrphus</tp:taxon-name></italic> and <italic><tp:taxon-name>Stipomorpha</tp:taxon-name></italic>. The latter two groups were considered as ‘subgroups’ of <italic><tp:taxon-name>Ubristes</tp:taxon-name></italic> by <xref ref-type="bibr" rid="B12">Cheng and Thompson (2008)</xref>, because the characters previously used to define the groups (abdominal shape) were considered of little taxonomic value.</p><p><!--PageBreak-->Closer examination of the morphology reveals several important differences between these taxa. The structure of the male genitalia of <italic><tp:taxon-name>Ubristes</tp:taxon-name></italic> is very different from those of the species here included in <italic><tp:taxon-name>Carreramyia</tp:taxon-name></italic>, <italic><tp:taxon-name>Hypselosyrphus</tp:taxon-name></italic> and <italic><tp:taxon-name>Stipomorpha</tp:taxon-name></italic>: the phallus is long and slender and furcate near its base, the base of the hypandrium is not bulged and there are well-defined, translucent, oval lateral depressions in the epandrium (here called ‘fenestrae’). In external morphology <italic><tp:taxon-name>Ubristes</tp:taxon-name></italic> is readily distinguished from the mentioned genera by e.g. the lateral tubercles on tergite 2. For other differences see the accounts of the other taxa. Considering the phylogenetic results of <xref ref-type="bibr" rid="B68">Reemer and Ståhls (in press)</xref> and the morphological differences between these taxa, <italic><tp:taxon-name>Ubristes</tp:taxon-name></italic> sensu <xref ref-type="bibr" rid="B105">Thompson et al. (1976)</xref> and <xref ref-type="bibr" rid="B12">Cheng and Thompson (2008)</xref> is here considered to be polyphyletic, with <italic><tp:taxon-name>Carreramyia</tp:taxon-name></italic>, <italic><tp:taxon-name>Hypselosyrphus</tp:taxon-name></italic> and <italic><tp:taxon-name>Stipomorpha</tp:taxon-name></italic> each as separate lineages. Besides the type species, two undescribed species are assigned to <italic><tp:taxon-name>Ubristes</tp:taxon-name></italic>.</p><p><xref ref-type="bibr" rid="B105">Thompson et al. (1976)</xref> and <xref ref-type="bibr" rid="B12">Cheng and Thompson (2008)</xref> ranked <italic><tp:taxon-name>Ubristes</tp:taxon-name></italic> as a subgenus of <italic><tp:taxon-name>Microdon</tp:taxon-name></italic>. However, the species of <italic><tp:taxon-name>Ubristes</tp:taxon-name></italic> differ in several characters from the species of <italic><tp:taxon-name>Microdon</tp:taxon-name></italic> s.s., as defined in the present paper. Here, the view is taken that it is better to treat <italic><tp:taxon-name>Ubristes</tp:taxon-name></italic> as a genus instead of a subgenus, in order to make sure that <italic><tp:taxon-name>Microdon</tp:taxon-name></italic> comprises less heterogeneous groups with uncertain affinities.</p></tp:treatment-sec><tp:treatment-sec sec-type="distribution"><title>Diversity and distribution.</title><p>Described species: 1. Descriptions of two additional species are in preparation by the first author. Central and South America.</p></tp:treatment-sec><tp:treatment-sec><!--Section generated to contain objects referenced in tp:taxon-treatment.--><fig id="F54" position="float" orientation="portrait"><label>Figures 415–421.</label><caption><p><bold>415–416</bold> <italic><tp:taxon-name>Thompsodon conspicillifrons</tp:taxon-name></italic> female (holotype): <bold>415</bold> wing <bold>416</bold> abdomen dorsal <bold>417–420</bold> <italic><tp:taxon-name>Ubristes flavitibia</tp:taxon-name></italic> male (holotype) <bold>417</bold> habitus dorsal <bold>418</bold> habitus lateral <bold>419</bold> head frontal <bold>420</bold> genitalia lateral <bold>421</bold><italic><tp:taxon-name>Ubristes</tp:taxon-name></italic> spec. female (Brazil, coll. USNM), tergite 2 dorsal.</p></caption><graphic xmlns:xlink="http://www.w3.org/1999/xlink" xlink:href="ZooKeys-288-001-g054.jpg" position="float" orientation="portrait" xlink:type="simple"/></fig></tp:treatment-sec><ref-list><ref id="B12"><mixed-citation xmlns:xlink="http://www.w3.org/1999/xlink" xlink:type="simple"><person-group><name name-style="western"><surname>Cheng</surname><given-names>X-Y</given-names></name><name name-style="western"><surname>Thompson</surname><given-names>FC</given-names></name></person-group> (<year>2008</year>)<article-title> A generic conspectus of the Microdontinae (Diptera: Syrphidae) with the description of two new genera from Africa and China.</article-title><source>Zootaxa </source><volume>1879</volume>: <fpage>21</fpage>-<lpage>48</lpage>.</mixed-citation></ref><ref id="B105"><mixed-citation xmlns:xlink="http://www.w3.org/1999/xlink" xlink:type="simple"><person-group><name name-style="western"><surname>Thompson</surname><given-names>FC</given-names></name><name name-style="western"><surname>Vockeroth</surname><given-names>JR</given-names></name><name name-style="western"><surname>Sedman</surname><given-names>YS</given-names></name></person-group> (<year>1976</year>)<article-title> Family Syrphidae.</article-title><source>A catalogue of the Diptera of the Americas south of the United States </source><volume>46</volume>: <fpage>1</fpage>-<lpage>195</lpage>.</mixed-citation></ref><ref id="B68"><mixed-citation xmlns:xlink="http://www.w3.org/1999/xlink" xlink:type="simple"><person-group><name name-style="western"><surname>Reemer</surname><given-names>M</given-names></name><name name-style="western"><surname>Ståhls</surname><given-names>G</given-names></name></person-group> (<year>in press</year>)<source> Phylogenetic relationships of Microdontinae (Diptera: Syrphidae) based on parsimony analyses of combined molecular and morphological characters. Systematic Entomology 38.</source></mixed-citation></ref></ref-list></tp:taxon-treatment>
