# Supplementary material for: Generic revision and species classification of the Microdontinae (Diptera, Syrphidae)
Source: Zookeys. 2013 Apr 12;(288):1–213. doi: 10.3897/zookeys.288.4095 (PMC3690914; doi:10.3897/zookeys.288.4095)
Supplement: XML Treatment for Undescribed genus #1 [file zookeys.288.4095-treatment49.xml]

<!DOCTYPE tp:taxon-treatment
  PUBLIC "-//TaxonX//DTD Taxonomic Treatment Publishing DTD v0 20100105//EN" "tax-treatment-NSO.dtd">
<tp:taxon-treatment xmlns:tp="http://www.plazi.org/taxpub"><tp:treatment-meta><mixed-citation publication-type="journal"><person-group><name><surname>Reemer</surname><given-names>Menno</given-names></name><name><surname>Ståhls</surname><given-names>Gunilla</given-names></name></person-group><article-title>Generic revision and species classification of the Microdontinae (Diptera, Syrphidae)</article-title><source>Zookeys</source><day>12</day><month>4</month><year>2013</year><volume>2013</volume><issue>288</issue><fpage>1</fpage><lpage>213</lpage><pub-id pub-id-type="doi">10.3897/zookeys.288.4095</pub-id></mixed-citation></tp:treatment-meta><tp:nomenclature><tp:taxon-name>
                        <tp:taxon-name-part taxon-name-part-type="genus">Undescribed genus #1</tp:taxon-name-part>
                    </tp:taxon-name><xref ref-type="fig" rid="F55">Figs 422–426</xref></tp:nomenclature><tp:treatment-sec sec-type="Remarks"><p>Based on species AUS-01 of F.C. Thompson, in prep.</p></tp:treatment-sec><tp:treatment-sec sec-type="Diagnosis"><title>Diagnosis.</title><p>Basoflagellomere strongly widened, more or less triangular. Arista pilose.</p></tp:treatment-sec><tp:treatment-sec sec-type="Discussion"><title>Discussion.</title><p>This species has first been recognized as undescribed by Dr. F.C. Thompson, who is preparing a description of it. As the species posesses some unique characters not found in any other species of <tp:taxon-name>Microdontinae</tp:taxon-name>, the present authors feel that it belongs in a new genus. These characters are: basoflagellomere strongly widened and more or less triangular; arista pilose; phallus dorsobasally with long projection; epandrium with dorsolateral ridge. Other interesting characters are the undeveloped mouthparts (shared with <italic><tp:taxon-name>Masarygus</tp:taxon-name></italic>) and the lateral carinae on the face.</p></tp:treatment-sec><tp:treatment-sec sec-type="distribution"><title>Diversity and distribution.</title><p>Described species: 1. Australia (Queensland).</p></tp:treatment-sec><tp:treatment-sec><!--Section generated to contain objects referenced in tp:taxon-treatment.--><fig id="F55" position="float" orientation="portrait"><label>Figures 422–429.</label><caption><p><bold>422–426</bold> Undescribed genus #1 species AUS-01 Thompson in prep., male (Australia, coll. USNM): <bold>422</bold> habitus dorsal <bold>423</bold> habitus lateral <bold>424</bold> head frontal <bold>425</bold> head lateral <bold>426</bold> genitalia lateral <bold>427–429</bold> Undescribed genus #2 species MCR-2 Thompson in prep., male (Costa Rica, coll. RMNH): <bold>427</bold> habitus dorsal <bold>428</bold> wing <bold>429</bold> habitus lateral.</p></caption><graphic xmlns:xlink="http://www.w3.org/1999/xlink" xlink:href="ZooKeys-288-001-g055.jpg" position="float" orientation="portrait" xlink:type="simple"/></fig></tp:treatment-sec></tp:taxon-treatment>
