# Supplementary material for: Generic revision and species classification of the Microdontinae (Diptera, Syrphidae)
Source: Zookeys. 2013 Apr 12;(288):1–213. doi: 10.3897/zookeys.288.4095 (PMC3690914; doi:10.3897/zookeys.288.4095)
Supplement: XML Treatment for Microdon sharpii [file zookeys.288.4095-treatment51.xml]

<!DOCTYPE tp:taxon-treatment
  PUBLIC "-//TaxonX//DTD Taxonomic Treatment Publishing DTD v0 20100105//EN" "tax-treatment-NSO.dtd">
<tp:taxon-treatment xmlns:tp="http://www.plazi.org/taxpub"><tp:treatment-meta><mixed-citation publication-type="journal"><person-group><name><surname>Reemer</surname><given-names>Menno</given-names></name><name><surname>Ståhls</surname><given-names>Gunilla</given-names></name></person-group><article-title>Generic revision and species classification of the Microdontinae (Diptera, Syrphidae)</article-title><source>Zookeys</source><day>12</day><month>4</month><year>2013</year><volume>2013</volume><issue>288</issue><fpage>1</fpage><lpage>213</lpage><pub-id pub-id-type="doi">10.3897/zookeys.288.4095</pub-id></mixed-citation></tp:treatment-meta><tp:nomenclature><tp:taxon-name>
                        <tp:taxon-name-part taxon-name-part-type="genus">Microdon</tp:taxon-name-part>
                        <tp:taxon-name-part taxon-name-part-type="species">sharpii</tp:taxon-name-part>
                    </tp:taxon-name><tp:taxon-authority>Mik, 1900</tp:taxon-authority><xref ref-type="fig" rid="F56">Figs 433–434</xref></tp:nomenclature><tp:treatment-sec sec-type="Discussion"><title>Discussion.</title><p>Based on external characters, no close relatives were recovered in the phylogenetic analysis of morphological characters by <xref ref-type="bibr" rid="B68">Reemer and Ståhls (in press)</xref>. The species is characterized by its metallic blue colouration and golden pilosity, a long basoflagellomere, a medially widely bare face, a rectangular postero-apical corner of wing cell r4+5, and unfused tergites 3 and 4. The latter character may indicate affinity with <italic><tp:taxon-name>Ceratophya</tp:taxon-name></italic>, <italic><tp:taxon-name>Kryptopyga</tp:taxon-name></italic> or <italic><tp:taxon-name>Thompsodon</tp:taxon-name></italic>, but the species lacks other diagnostic characters for these taxa. This species is left unplaced for now.</p></tp:treatment-sec><tp:treatment-sec><!--Section generated to contain objects referenced in tp:taxon-treatment.--><fig id="F56" position="float" orientation="portrait"><label>Figures 430–435.</label><caption><p><bold>430–432</bold> Undescribed genus #2 species MCR-2 male (Costa Rica, coll. RMNH): <bold>430</bold> head frontal <bold>431</bold> genitalia lateral <bold>432</bold> head lateral <bold>433–434</bold> <italic><tp:taxon-name>Microdon sharpii</tp:taxon-name></italic> female (New Guinea, coll. BMNH, compared with holotype) <bold>433</bold> habitus dorsal <bold>434</bold> habitus lateral <bold>435</bold> Wing veins in <tp:taxon-name>Microdontinae</tp:taxon-name> (wing base on left side). The dashed line indicates an (imaginary) apical extrapolation of vein RS. In <tp:taxon-name>Microdontinae</tp:taxon-name>, vein R2+3 is strongly curved basally, resulting in angle A always being larger than angle B.</p></caption><graphic xmlns:xlink="http://www.w3.org/1999/xlink" xlink:href="ZooKeys-288-001-g056.jpg" position="float" orientation="portrait" xlink:type="simple"/></fig></tp:treatment-sec><ref-list><ref id="B68"><mixed-citation xmlns:xlink="http://www.w3.org/1999/xlink" xlink:type="simple"><person-group><name name-style="western"><surname>Reemer</surname><given-names>M</given-names></name><name name-style="western"><surname>Ståhls</surname><given-names>G</given-names></name></person-group> (<year>in press</year>)<source> Phylogenetic relationships of Microdontinae (Diptera: Syrphidae) based on parsimony analyses of combined molecular and morphological characters. Systematic Entomology 38.</source></mixed-citation></ref></ref-list></tp:taxon-treatment>
