# Supplementary material for: Generic revision and species classification of the Microdontinae (Diptera, Syrphidae)
Source: Zookeys. 2013 Apr 12;(288):1–213. doi: 10.3897/zookeys.288.4095 (PMC3690914; doi:10.3897/zookeys.288.4095)
Supplement: XML Treatment for Archimicrodon malukensis [file zookeys.288.4095-treatment53.xml]

<!DOCTYPE tp:taxon-treatment
  PUBLIC "-//TaxonX//DTD Taxonomic Treatment Publishing DTD v0 20100105//EN" "tax-treatment-NSO.dtd">
<tp:taxon-treatment xmlns:tp="http://www.plazi.org/taxpub"><tp:treatment-meta><mixed-citation publication-type="journal"><person-group><name><surname>Reemer</surname><given-names>Menno</given-names></name><name><surname>Ståhls</surname><given-names>Gunilla</given-names></name></person-group><article-title>Generic revision and species classification of the Microdontinae (Diptera, Syrphidae)</article-title><source>Zookeys</source><day>12</day><month>4</month><year>2013</year><volume>2013</volume><issue>288</issue><fpage>1</fpage><lpage>213</lpage><pub-id pub-id-type="doi">10.3897/zookeys.288.4095</pub-id></mixed-citation></tp:treatment-meta><tp:nomenclature><tp:taxon-name>
                        <tp:taxon-name-part taxon-name-part-type="genus">Archimicrodon</tp:taxon-name-part>
                        <tp:taxon-name-part taxon-name-part-type="species">malukensis</tp:taxon-name-part>
                    <object-id xmlns:xlink="http://www.w3.org/1999/xlink" xlink:type="simple">urn:lsid:zoobank.org:act:385134E2-9482-409E-AC2D-D432E8315FE4</object-id>
								<object-id xmlns:xlink="http://www.w3.org/1999/xlink" xlink:type="simple">http://species-id.net/wiki/Archimicrodon_malukensis</object-id>
								</tp:taxon-name><tp:taxon-authority>Reemer</tp:taxon-authority><tp:taxon-status xmlns:xlink="http://www.w3.org/1999/xlink" xlink:type="simple">sp. n.</tp:taxon-status><xref ref-type="fig" rid="F3">Figs 10</xref><xref ref-type="fig" rid="F4">–15</xref></tp:nomenclature><tp:treatment-sec sec-type="Type specimens"><title>Type specimens.</title><p>HOLOTYPE. Adult male. INDONESIA. Label 1: “INDONESIA: HALMAHEIRA / near Payake. 115 m. / Mal. trap. 18.II-18.III.1995 / C. v. Achterberg &amp; R. de Vries”. Coll. RMNH.</p><p>PARATYPES. One male and one female from same locality and date as holotype. One male from Halmaheira, near Akeiamo, alt. 175 m., 18.II-18.III.1995, leg. C. van Achterberg &amp; R. de Vries, coll. RMNH (this specimen was used in the morphological matrix of Reemer and Ståhls in press; voucher code MR124).</p></tp:treatment-sec><tp:treatment-sec sec-type="Diagnosis"><title>Diagnosis.</title><p>The entirely black head, thorax (including femora and tibiae) and abdomen (whether or not with metallic hues) are shared with five other described <!--PageBreak--><italic><tp:taxon-name>Archimicrodon</tp:taxon-name></italic>-species of the Indo-Australian region (Australia excluded). <italic><tp:taxon-name>Archimicrodon boharti</tp:taxon-name></italic> (Curran, 1947) (Solomon Islands) differs from this species by the metallic blue shining scutellum, clearly contrasting with the non-metallic mesonotum (in <italic><tp:taxon-name>Archimicrodon malukensis</tp:taxon-name></italic> sp. n. mesonotum and scutellum are of the same black colour). The same character also applies to <italic><tp:taxon-name>Archimicrodon limbinervis</tp:taxon-name></italic> (de Meijere, 1908) and <italic><tp:taxon-name>Archimicrodon incisuralis</tp:taxon-name></italic> (Walker, 1865) from New Guinea, and <italic><tp:taxon-name>Archimicrodon purpurescens</tp:taxon-name></italic> (Shiraki, 1963) from Micronesia, which also differ by the black pilose scutellum (white pilose in <italic><tp:taxon-name>Archimicrodon malukensis</tp:taxon-name></italic>). <italic><tp:taxon-name>Archimicrodon grageti</tp:taxon-name></italic> (de Meijere, 1908) (New Guinea) differs by the brownish abdomen and reddish yellow pregenital segments (black in <italic><tp:taxon-name>Archimicrodon malukensis</tp:taxon-name></italic>).</p></tp:treatment-sec><tp:treatment-sec sec-type="Description"><title>Description (based on holotype).</title><p>Adult male. Body size: 8 mm.</p><p><bold>Head.</bold> Face occupying about 1/5 of head width in frontal view; black; black pilose, except white pilose on ventral 1/4. Gena hardly developed; black; white pilose. Oral margin not produced. Frons black; black pilose, except white pilose along lateral margin. Vertex black; black pilose. Occiput black; black pilose dorsally, white pilose ventrally. Eye bare. Antennal fossa about as high as wide. Antenna black; antennal ratio approximately as 2:1:3.</p><p><bold>Thorax.</bold> Thorax black, except pleurae brownish. Mesoscutum black pilose, except pale yellow pilose along anterior margin, laterally between postpronotum and notopleuron, and in posterolateral corners. Postpronotum pale yellow pilose. Postalar callus black pilose, except pale yellow pilose at posterior apex. Scutellum semicircular, without calcars; entirely pale yellow pilose. Anepisternum with shallow dorsomedian sulcus; white pilose anterodorsally and posterodorsally, widely bare in between. Anterior anepimeron entirely white pilose. Katepimeron sparsely white pilose along dorsal margin, otherwise bare. Katatergum long microtrichose, anatergum short microtrichose. Calypter and halter pale yellow.</p><p><italic>Wing</italic>: Hyaline, slightly infuscated antero-apically; microtrichose, except bare on cell sc, basal 1/2 of cell c, basal 2/5 of cell r1, most of cell br except microtrichose along vena spuria, posterobasal 1/5 of cell r4+5, basal 5/6 of cell bm, anterobasal 3/5 of cell cup, basomedian 2/3 of alula and basal 1/6 of anal lobe.</p><p><italic>Legs</italic>: Black, except fifth tarsomeres brown; black pilose, except femora posterobasally white pilose and tarsi ventrally golden yellow pilose. Coxae black; white pilose. Trochanters brown; white pilose.</p><p><bold>Abdomen.</bold> Tergites black with faint metallic hues, except for a dull black fascia on anterior 2/5 of tergite 3 and a very narrow, medially interrupted dull black fascia along anterior margin of tergite 4. Tergites 1 and 2 yellowish white pilose. Tergites 3 and 4 black pilose, except white pilose posterolaterally. Sternites blackish brown; sternite 1 bare; sternite 2 yellow pilose; sternite 3 black pilose except yellow pilose along posterior margin; sternite 4 black pilose. Male genitalia as in <xref ref-type="fig" rid="F4">Fig. 15</xref>.</p><p><bold>Female.</bold> 9.5 mm. As male, except for usual sexual differences. Tergite 5 black pilose, except white pilose posteriolaterally.</p></tp:treatment-sec><tp:treatment-sec sec-type="Etymology"><title>Etymology.</title><p>The specific epithet (adjective) is derived from Maluku, the group of islands to which Halmaheira, where the species was found, belongs.</p><!--PageBreak--></tp:treatment-sec><tp:treatment-sec><!--Section generated to contain objects referenced in tp:taxon-treatment.--><fig id="F3" position="float" orientation="portrait"><label>Figures 3–10.</label><caption><p><bold>3–5</bold> <italic><tp:taxon-name>Afromicrodon madecassa</tp:taxon-name></italic> male (holotype): <bold>3</bold> habitus dorsal <bold>4</bold> head frontal <bold>5</bold> head lateral <bold>6</bold> <italic><tp:taxon-name>Afromicrodon johannae</tp:taxon-name></italic> male (paratype), genitalia lateral <bold>7–9</bold> <italic><tp:taxon-name>Archimicrodon</tp:taxon-name></italic> (s.s.) <italic>simplicicornis</italic> male (holotype): <bold>7</bold> habitus dorsal <bold>8</bold> habitus lateral <bold>9</bold> genitalia lateral <bold>10</bold> <italic><tp:taxon-name>Archimicrodon</tp:taxon-name></italic> (s.s.) <italic>malukensis</italic> male (holotype), habitus dorsal.</p></caption><graphic xmlns:xlink="http://www.w3.org/1999/xlink" xlink:href="ZooKeys-288-001-g003.jpg" position="float" orientation="portrait" xlink:type="simple"/></fig><fig id="F4" position="float" orientation="portrait"><label>Figures 11–19.</label><caption><p><bold>11–15</bold> <italic><tp:taxon-name>Archimicrodon</tp:taxon-name></italic> (s.s) <italic>malukensis</italic>: <bold>11</bold> male (holotype), habitus lateral <bold>12</bold> male (holotype), head frontal <bold>13</bold> female (paratype), head frontal <bold>14</bold> male (holotype, wing <bold>15</bold> male (paratype), genitalia lateral <bold>16–17</bold> <italic><tp:taxon-name>Archimicrodon (Hovamicrodon) silvester</tp:taxon-name></italic> male (holotype): <bold>16</bold> habitus lateral <bold>17</bold> wing <bold>18–19</bold> <italic><tp:taxon-name>Archimicrodon (Hovamicrodon)</tp:taxon-name></italic>: <bold>18</bold> <italic><tp:taxon-name>Archimicrodon nubecula</tp:taxon-name></italic> female (holotype), scutellum <bold>19</bold> <italic><tp:taxon-name>Archimicrodon silvester</tp:taxon-name></italic> male (holotype), genitalia lateral.</p></caption><graphic xmlns:xlink="http://www.w3.org/1999/xlink" xlink:href="ZooKeys-288-001-g004.jpg" position="float" orientation="portrait" xlink:type="simple"/></fig></tp:treatment-sec></tp:taxon-treatment>
