# Supplementary material for: Generic revision and species classification of the Microdontinae (Diptera, Syrphidae)
Source: Zookeys. 2013 Apr 12;(288):1–213. doi: 10.3897/zookeys.288.4095 (PMC3690914; doi:10.3897/zookeys.288.4095)
Supplement: XML Treatment for Ceratrichomyia angolensis [file zookeys.288.4095-treatment54.xml]

<!DOCTYPE tp:taxon-treatment
  PUBLIC "-//TaxonX//DTD Taxonomic Treatment Publishing DTD v0 20100105//EN" "tax-treatment-NSO.dtd">
<tp:taxon-treatment xmlns:tp="http://www.plazi.org/taxpub"><tp:treatment-meta><mixed-citation publication-type="journal"><person-group><name><surname>Reemer</surname><given-names>Menno</given-names></name><name><surname>Ståhls</surname><given-names>Gunilla</given-names></name></person-group><article-title>Generic revision and species classification of the Microdontinae (Diptera, Syrphidae)</article-title><source>Zookeys</source><day>12</day><month>4</month><year>2013</year><volume>2013</volume><issue>288</issue><fpage>1</fpage><lpage>213</lpage><pub-id pub-id-type="doi">10.3897/zookeys.288.4095</pub-id></mixed-citation></tp:treatment-meta><tp:nomenclature><tp:taxon-name>
                        <tp:taxon-name-part taxon-name-part-type="genus">Ceratrichomyia</tp:taxon-name-part>
                        <tp:taxon-name-part taxon-name-part-type="species">angolensis</tp:taxon-name-part>
                    <object-id xmlns:xlink="http://www.w3.org/1999/xlink" xlink:type="simple">urn:lsid:zoobank.org:act:7F7925F3-C102-432C-A1C4-167902226596</object-id>
								<object-id xmlns:xlink="http://www.w3.org/1999/xlink" xlink:type="simple">http://species-id.net/wiki/Ceratrichomyia_angolensis</object-id>
								</tp:taxon-name><tp:taxon-authority>Reemer</tp:taxon-authority><tp:taxon-status xmlns:xlink="http://www.w3.org/1999/xlink" xlink:type="simple">sp. n.</tp:taxon-status><xref ref-type="fig" rid="F8">Figs 51</xref><xref ref-type="fig" rid="F9">–56</xref></tp:nomenclature><tp:treatment-sec sec-type="Type specimens"><title>Type specimens.</title><p>HOLOTYPE. Male. Label 1: “ANGOLA 30 km NE / Duque de Bragan - / za, Nov. / Dec. 1957”; label 2: “Collector / G.H. Heinrich”. Coll. CNC.</p></tp:treatment-sec><tp:treatment-sec sec-type="Diagnosis"><title>Diagnosis.</title><p>This species differs from both other known species of <italic><tp:taxon-name>Ceratrichomyia</tp:taxon-name></italic> by the bare postpronotum and katepimeron, the downward projecting face, and the absence of a ventrolateral ridge on the epandrium.</p></tp:treatment-sec><tp:treatment-sec sec-type="Description"><title>Description (based on holotype).</title><p>Adult male. Body size: 10 mm.</p><p><bold>Head.</bold> Face occupying approximately 1/2 of head width in frontal view; yellowish brown, except for blackish marks dorsally along eye margin; entirely yellow pilose; with pit-like depressions on dorsal 1/3; face profile more or less straight, strongly produced ventrally below eye margin. Gena yellowish brown. Lateral oral margins not produced. Frons and vertex yellowish brown, a little blackish at and around ocellar triangle; yellow pilose. Occiput yellow; dorsally wide and yellow pilose, ventrally narrow and whitish pilose. Eye bare. Antennal fossa about as wide as high. Antenna orange brown, except basoflagellomere blackish brown; antennal ratio approximately as 6:1:18. Basoflagellomere very long, entirely covered with pile at least as long as 1.5 times diameter of basoflagellomere. Arista very small, shorter than pedicel; situated at about 1/3 from base of basoflagellomere.</p><p><bold>Thorax.</bold> Mesonotum dorsally black, with margins widely yellowish brown, and with pair of narrow yellow submedian vittae, dividing black into three approximately equally wide parts; short, appressed yellow pilose; transverse suture yellowish brown. Postpronotum yellowish brown; bare. Postalar callus yellowish brown; yellowish pilose. Scutellum blackish brown; yellow pilose; without calcars. Pleurae orange brown. Anepisternum with deep sulcus separating anterior and posterior part; entirely yellow pilose. Anepimeron entirely yellow pilose. Katepisternum yellow pilose dorsally and ventrally. Katepimeron bare. Katatergum with short microtrichia, anatergum bare. Calypter yellowish brown. Halter yellow.</p><p><italic>Wing</italic>: hyaline; microtrichose, except bare on cells bc and c, basal 1/2 of cell r1, almost entirely on cells br, bm, cup and on alula, and posterobasal 1/5 of cell r4+5. Vein bm-cu shorter than basal section of CuA1.</p><p><italic>Legs</italic>: Orange brown except femora blackish brown on basal 1/2; yellow pilose. Coxae and trochanters blackish brown; pale pilose.</p><p><bold>Abdomen.</bold> Constricted at 2nd segment, with narrowest point at posterior margin, widest halfway of tergite 4 (slightly wider than thorax). Tergites 1-3 fused. Tergite 1 dark brown; yellow pilose. Tergite 2 pale yellow; yellow pilose along lateral margin. Tergites 3 and 4 dark brown; yellow pilose. Sternite 1 yellow; bare. Sternite 2 yellow anteriorly, brown posteriorly; mixed yellow and black pilose. Sternite 3 dark brown; black pilose. Sternite 4 concealed behind genital capsule; brown; yellow pilose. Genitalia as in <xref ref-type="fig" rid="F9">Fig. 56</xref>.</p><p><bold>Female unknown.</bold></p></tp:treatment-sec><tp:treatment-sec sec-type="Etymology"><title>Etymology.</title><p>The specific epithet (adjective) is derived from Angola, where the species was found.</p><!--PageBreak--></tp:treatment-sec><tp:treatment-sec><!--Section generated to contain objects referenced in tp:taxon-treatment.--><fig id="F8" position="float" orientation="portrait"><label>Figures 44–52.</label><caption><p><bold>44–45</bold> <italic><tp:taxon-name>Ceratophya</tp:taxon-name></italic>: <bold>44</bold> <italic><tp:taxon-name>Ceratophya panamensis</tp:taxon-name></italic> female (paratype), abdomen lateral <bold>45</bold> <italic><tp:taxon-name>Ceratophya notata</tp:taxon-name></italic> male (holotype), genitalia <bold>46–52</bold> <italic><tp:taxon-name>Ceratrichomyia</tp:taxon-name></italic> males (holotypes): <bold>46</bold> <italic><tp:taxon-name>Ceratophya behara</tp:taxon-name></italic>, habitus dorsal <bold>47</bold> <italic><tp:taxon-name>Ceratophya behara</tp:taxon-name></italic>, habitus lateral <bold>48</bold> <italic><tp:taxon-name>Ceratophya bullabucca</tp:taxon-name></italic>, habitus dorsal <bold>49</bold> <italic><tp:taxon-name>Ceratophya bullabucca</tp:taxon-name></italic>, habitus lateral <bold>50</bold> <italic><tp:taxon-name>Ceratophya bullabucca</tp:taxon-name></italic>, head frontal <bold>51</bold> <italic><tp:taxon-name>Ceratophya angolensis</tp:taxon-name></italic>, habitus dorsal <bold>52</bold> <italic><tp:taxon-name>Ceratophya angolensis</tp:taxon-name></italic>, habitus lateral.</p></caption><graphic xmlns:xlink="http://www.w3.org/1999/xlink" xlink:href="ZooKeys-288-001-g008.jpg" position="float" orientation="portrait" xlink:type="simple"/></fig><fig id="F9" position="float" orientation="portrait"><label>Figures 53–60.</label><caption><p><bold>53–55</bold> <italic><tp:taxon-name>Ceratrichomyia angolensis</tp:taxon-name></italic> male (holotype): <bold>53</bold> head frontal <bold>54</bold> head lateral <bold>55</bold> wing. <bold>56–58</bold> <italic><tp:taxon-name>Ceratrichomyia</tp:taxon-name></italic> males (holotypes): <bold>56</bold> <italic><tp:taxon-name>Ceratrichomyia angolensis</tp:taxon-name></italic> <bold>57</bold> <italic><tp:taxon-name>Ceratrichomyia behara</tp:taxon-name></italic> <bold>58</bold> <italic><tp:taxon-name>Ceratrichomyia bullabucca</tp:taxon-name></italic> <bold>59–60</bold> <italic><tp:taxon-name>Ceriomicrodon petiolatus</tp:taxon-name></italic> male (holotype): <bold>59</bold> habitus lateral <bold>60</bold> genitalia lateral.</p></caption><graphic xmlns:xlink="http://www.w3.org/1999/xlink" xlink:href="ZooKeys-288-001-g009.jpg" position="float" orientation="portrait" xlink:type="simple"/></fig></tp:treatment-sec></tp:taxon-treatment>
