# Supplementary material for: Generic revision and species classification of the Microdontinae (Diptera, Syrphidae)
Source: Zookeys. 2013 Apr 12;(288):1–213. doi: 10.3897/zookeys.288.4095 (PMC3690914; doi:10.3897/zookeys.288.4095)
Supplement: XML Treatment for Ceratrichomyia behara [file zookeys.288.4095-treatment55.xml]

<!DOCTYPE tp:taxon-treatment
  PUBLIC "-//TaxonX//DTD Taxonomic Treatment Publishing DTD v0 20100105//EN" "tax-treatment-NSO.dtd">
<tp:taxon-treatment xmlns:tp="http://www.plazi.org/taxpub"><tp:treatment-meta><mixed-citation publication-type="journal"><person-group><name><surname>Reemer</surname><given-names>Menno</given-names></name><name><surname>Ståhls</surname><given-names>Gunilla</given-names></name></person-group><article-title>Generic revision and species classification of the Microdontinae (Diptera, Syrphidae)</article-title><source>Zookeys</source><day>12</day><month>4</month><year>2013</year><volume>2013</volume><issue>288</issue><fpage>1</fpage><lpage>213</lpage><pub-id pub-id-type="doi">10.3897/zookeys.288.4095</pub-id></mixed-citation></tp:treatment-meta><tp:nomenclature><tp:taxon-name>
                        <tp:taxon-name-part taxon-name-part-type="genus">Ceratrichomyia</tp:taxon-name-part>
                        <tp:taxon-name-part taxon-name-part-type="species">behara</tp:taxon-name-part>
                    <object-id xmlns:xlink="http://www.w3.org/1999/xlink" xlink:type="simple">http://species-id.net/wiki/Ceratrichomyia_behara</object-id>
								</tp:taxon-name><tp:taxon-authority>Séguy, 1951</tp:taxon-authority><tp:taxon-status xmlns:xlink="http://www.w3.org/1999/xlink" xlink:type="simple">(redescription)</tp:taxon-status><xref ref-type="fig" rid="F8">Figs 46, 47</xref><xref ref-type="fig" rid="F9">, 57</xref><tp:nomenclature-citation-list><tp:nomenclature-citation><tp:taxon-name>Ceratrichomyia behara</tp:taxon-name><comment> Séguy, 1951: 14. Type locality: Madagascar, Tananarivo. Coll. MNHN.</comment></tp:nomenclature-citation></tp:nomenclature-citation-list></tp:nomenclature><tp:treatment-sec sec-type="Type specimens"><title>Type specimens.</title><p>LECTOTYPE. Male. Label 1: “Madagascar, Behara”; label 2 (blue): “Museum Paris, III-38, A. Seyrig”; label 3 (red): “Type”; label 4: “<italic><tp:taxon-name>Ceratrichomyia behara</tp:taxon-name></italic> type du genre [male symbol] Séguy 50”. Coll. MNHN. See genus account of <italic><tp:taxon-name>Ceratrichomyia</tp:taxon-name></italic> for notes on lectotype designation.</p></tp:treatment-sec><tp:treatment-sec sec-type="Diagnosis"><title>Diagnosis.</title><p>This species differs from <italic><tp:taxon-name>Ceratrichomyia angolensis</tp:taxon-name></italic> sp. n. by the pilose postpronotum and katepimeron. From <italic><tp:taxon-name>Ceratrichomyia bullabucca</tp:taxon-name></italic> sp. n. it differs by the straight face profile and the parallel-sided tergite 2.</p></tp:treatment-sec><tp:treatment-sec sec-type="Redescription (based on lectotype)"><title>Redescription (based on lectotype).</title><p>Adult male. Body size: 7 mm.</p><p><bold>Head.</bold> Face occupying approximately 1/2 of head width in frontal view; yellow; entirely yellowish white pilose; depressed on lateral 1/3; face profile more or less straight. Gena yellow. Lateral oral margins not produced. Frons and vertex yellow; yellow pilose. Occiput yellow; dorsally wide and yellow pilose, ventrally narrow and whitish pilose. Eye bare. Antennal fossa about as wide as high. Antenna orange brown, getting dark brown towards apex of basoflagellomere; antennal ratio approximately as 1:0,2:3,5. Basoflagellomere very long, entirely covered with pile at least twice as long as diameter of basoflagellomere. Arista very small, shorter than pedicel.</p><p><bold>Thorax.</bold> Mesoscutum, postpronotum, postalar callus and scutellum reddish brown; short, yellow pilose. Scutellum without calcars. Pleurae orange brown. Anepisternum with deep sulcus separating anterior and posterior part; entirely whitish pilose. Anepimeron entirely pale pilose. Katepisternum densely white pilose dorsally; sparsely pilose ventrally. Katepimeron white pilose. Katatergum with long microtrichia, arranged in oblique rows. Anatergum short microtrichose. Calypter brownish. Halter yellow.</p><p><italic>Wing</italic>: hyaline; microtrichose, except bare on cell bc, basally on cell r1 along vein Rs, on most of cell br except microtrichose along vena spuria, on most of cell bm except apical 1/8, basal 1/2 of cell cup. Vein bm-cu shorter than basal section of CuA1.</p><p><italic>Legs</italic>: Orange except femora blackish with orange apical 1/4; pale pilose, except tarsi dorsally black pilose. Coxae and trochanters blackish brown; pale pilose.</p><p><bold>Abdomen.</bold> Constricted at 2nd segment, with tergite 2 parallel-sided, widest at tergite 3 and 4 (slightly wider than thorax). Tergite 1 dark brown; white pilose. Tergite 2 dorsoventrally flattened, dark brown with large, triangular yellow maculae along lateral margin, posteriorly interconnected and reaching posterior margin, which is entirely yellow; white pilose. Tergite 3 and 4 dark brown with yellow posterior margins; white to yellow pilose. Tergite 4 with two faint submedian grooves from anterior margin to just before posterior margin. Sternite 1 yellow; bare. Other sternites brown; white pilose. Genitalia as in <xref ref-type="fig" rid="F9">Fig. 57</xref>.</p><p><bold>Female.</bold> Unknown.</p><!--PageBreak--></tp:treatment-sec><tp:treatment-sec><!--Section generated to contain objects referenced in tp:taxon-treatment.--><fig id="F8" position="float" orientation="portrait"><label>Figures 44–52.</label><caption><p><bold>44–45</bold> <italic><tp:taxon-name>Ceratophya</tp:taxon-name></italic>: <bold>44</bold> <italic><tp:taxon-name>Ceratophya panamensis</tp:taxon-name></italic> female (paratype), abdomen lateral <bold>45</bold> <italic><tp:taxon-name>Ceratophya notata</tp:taxon-name></italic> male (holotype), genitalia <bold>46–52</bold> <italic><tp:taxon-name>Ceratrichomyia</tp:taxon-name></italic> males (holotypes): <bold>46</bold> <italic><tp:taxon-name>Ceratophya behara</tp:taxon-name></italic>, habitus dorsal <bold>47</bold> <italic><tp:taxon-name>Ceratophya behara</tp:taxon-name></italic>, habitus lateral <bold>48</bold> <italic><tp:taxon-name>Ceratophya bullabucca</tp:taxon-name></italic>, habitus dorsal <bold>49</bold> <italic><tp:taxon-name>Ceratophya bullabucca</tp:taxon-name></italic>, habitus lateral <bold>50</bold> <italic><tp:taxon-name>Ceratophya bullabucca</tp:taxon-name></italic>, head frontal <bold>51</bold> <italic><tp:taxon-name>Ceratophya angolensis</tp:taxon-name></italic>, habitus dorsal <bold>52</bold> <italic><tp:taxon-name>Ceratophya angolensis</tp:taxon-name></italic>, habitus lateral.</p></caption><graphic xmlns:xlink="http://www.w3.org/1999/xlink" xlink:href="ZooKeys-288-001-g008.jpg" position="float" orientation="portrait" xlink:type="simple"/></fig><fig id="F9" position="float" orientation="portrait"><label>Figures 53–60.</label><caption><p><bold>53–55</bold> <italic><tp:taxon-name>Ceratrichomyia angolensis</tp:taxon-name></italic> male (holotype): <bold>53</bold> head frontal <bold>54</bold> head lateral <bold>55</bold> wing. <bold>56–58</bold> <italic><tp:taxon-name>Ceratrichomyia</tp:taxon-name></italic> males (holotypes): <bold>56</bold> <italic><tp:taxon-name>Ceratrichomyia angolensis</tp:taxon-name></italic> <bold>57</bold> <italic><tp:taxon-name>Ceratrichomyia behara</tp:taxon-name></italic> <bold>58</bold> <italic><tp:taxon-name>Ceratrichomyia bullabucca</tp:taxon-name></italic> <bold>59–60</bold> <italic><tp:taxon-name>Ceriomicrodon petiolatus</tp:taxon-name></italic> male (holotype): <bold>59</bold> habitus lateral <bold>60</bold> genitalia lateral.</p></caption><graphic xmlns:xlink="http://www.w3.org/1999/xlink" xlink:href="ZooKeys-288-001-g009.jpg" position="float" orientation="portrait" xlink:type="simple"/></fig></tp:treatment-sec></tp:taxon-treatment>
