# Supplementary material for: Generic revision and species classification of the Microdontinae (Diptera, Syrphidae)
Source: Zookeys. 2013 Apr 12;(288):1–213. doi: 10.3897/zookeys.288.4095 (PMC3690914; doi:10.3897/zookeys.288.4095)
Supplement: XML Treatment for Ceratrichomyia bullabucca [file zookeys.288.4095-treatment56.xml]

<!DOCTYPE tp:taxon-treatment
  PUBLIC "-//TaxonX//DTD Taxonomic Treatment Publishing DTD v0 20100105//EN" "tax-treatment-NSO.dtd">
<tp:taxon-treatment xmlns:tp="http://www.plazi.org/taxpub"><tp:treatment-meta><mixed-citation publication-type="journal"><person-group><name><surname>Reemer</surname><given-names>Menno</given-names></name><name><surname>Ståhls</surname><given-names>Gunilla</given-names></name></person-group><article-title>Generic revision and species classification of the Microdontinae (Diptera, Syrphidae)</article-title><source>Zookeys</source><day>12</day><month>4</month><year>2013</year><volume>2013</volume><issue>288</issue><fpage>1</fpage><lpage>213</lpage><pub-id pub-id-type="doi">10.3897/zookeys.288.4095</pub-id></mixed-citation></tp:treatment-meta><tp:nomenclature><tp:taxon-name>
                        <tp:taxon-name-part taxon-name-part-type="genus">Ceratrichomyia</tp:taxon-name-part>
                        <tp:taxon-name-part taxon-name-part-type="species">bullabucca</tp:taxon-name-part>
                    <object-id xmlns:xlink="http://www.w3.org/1999/xlink" xlink:type="simple">urn:lsid:zoobank.org:act:2B7970AE-82E2-45A6-B496-213889A5EA60</object-id>
								<object-id xmlns:xlink="http://www.w3.org/1999/xlink" xlink:type="simple">http://species-id.net/wiki/Ceratrichomyia_bullabucca</object-id>
								</tp:taxon-name><tp:taxon-authority>Reemer</tp:taxon-authority><tp:taxon-status xmlns:xlink="http://www.w3.org/1999/xlink" xlink:type="simple">sp. n.</tp:taxon-status><xref ref-type="fig" rid="F8">Figs 48–50</xref><xref ref-type="fig" rid="F9">, 58</xref></tp:nomenclature><tp:treatment-sec sec-type="Type specimens"><title>Type specimens.</title><p>HOLOTYPE [this specimen is one of the paratypes of <italic><tp:taxon-name>Ceratrichomyia behara</tp:taxon-name></italic> Séguy]. Male. Label 1: “Madagascar, Bekily, Rég. sud de l’ile”; label 2 (blue): “Museum Paris, X.36, A. Seyrig”; label 3: “<italic><tp:taxon-name>Ceratrichomyia behara</tp:taxon-name></italic> cotype, male, Séguy 1950”. Coll. MNHN.</p></tp:treatment-sec><tp:treatment-sec sec-type="Diagnosis"><title>Diagnosis.</title><p>This species differs from <italic><tp:taxon-name>Ceratrichomyia angolensis</tp:taxon-name></italic> sp. n. by the pilose postpronotum and katepimeron. From <italic><tp:taxon-name>Ceratrichomyia behara</tp:taxon-name></italic> Séguy, 1951 it differs by the convex face profile and the anteriorly widened tergite 2.</p></tp:treatment-sec><tp:treatment-sec sec-type="Description"><title>Description.</title><p>Adult male. Body size: 8.5 mm. As <italic><tp:taxon-name>Ceratrichomyia behara</tp:taxon-name></italic>, except for differences listed below.</p><p><bold>Head.</bold> Face occupying almost 3/5 of head width in frontal view. Face profile clearly convex.</p><p><bold>Thorax.</bold> Katepisternum bare ventrally. Calypter yellow.</p><p><italic>Wing</italic>: cell r1 entirely microtrichose, cell br bare on posterobasal 3/5. Vein bm-cu longer than basal section of CuA1. <bold>Abdomen.</bold> Tergite 2 not parallel-sided: narrowest point at about half its length; lateral yellow macula, not connected posteriorly. Genitalia as in <xref ref-type="fig" rid="F9">Fig. 58</xref>.</p><p><bold>Female.</bold> Unknown.</p></tp:treatment-sec><tp:treatment-sec sec-type="Etymology"><title>Etymology.</title><p>The specific epithet (noun in apposition) contains the Latin words <italic>bulla</italic> (bubble, knob) and <italic>bucca</italic> (cheek) and refers to the swollen face, a character to distinguish the species from <italic><tp:taxon-name>Ceratrichomyia behara</tp:taxon-name></italic>.</p></tp:treatment-sec><tp:treatment-sec><!--Section generated to contain objects referenced in tp:taxon-treatment.--><fig id="F8" position="float" orientation="portrait"><label>Figures 44–52.</label><caption><p><bold>44–45</bold> <italic><tp:taxon-name>Ceratophya</tp:taxon-name></italic>: <bold>44</bold> <italic><tp:taxon-name>Ceratophya panamensis</tp:taxon-name></italic> female (paratype), abdomen lateral <bold>45</bold> <italic><tp:taxon-name>Ceratophya notata</tp:taxon-name></italic> male (holotype), genitalia <bold>46–52</bold> <italic><tp:taxon-name>Ceratrichomyia</tp:taxon-name></italic> males (holotypes): <bold>46</bold> <italic><tp:taxon-name>Ceratophya behara</tp:taxon-name></italic>, habitus dorsal <bold>47</bold> <italic><tp:taxon-name>Ceratophya behara</tp:taxon-name></italic>, habitus lateral <bold>48</bold> <italic><tp:taxon-name>Ceratophya bullabucca</tp:taxon-name></italic>, habitus dorsal <bold>49</bold> <italic><tp:taxon-name>Ceratophya bullabucca</tp:taxon-name></italic>, habitus lateral <bold>50</bold> <italic><tp:taxon-name>Ceratophya bullabucca</tp:taxon-name></italic>, head frontal <bold>51</bold> <italic><tp:taxon-name>Ceratophya angolensis</tp:taxon-name></italic>, habitus dorsal <bold>52</bold> <italic><tp:taxon-name>Ceratophya angolensis</tp:taxon-name></italic>, habitus lateral.</p></caption><graphic xmlns:xlink="http://www.w3.org/1999/xlink" xlink:href="ZooKeys-288-001-g008.jpg" position="float" orientation="portrait" xlink:type="simple"/></fig><fig id="F9" position="float" orientation="portrait"><label>Figures 53–60.</label><caption><p><bold>53–55</bold> <italic><tp:taxon-name>Ceratrichomyia angolensis</tp:taxon-name></italic> male (holotype): <bold>53</bold> head frontal <bold>54</bold> head lateral <bold>55</bold> wing. <bold>56–58</bold> <italic><tp:taxon-name>Ceratrichomyia</tp:taxon-name></italic> males (holotypes): <bold>56</bold> <italic><tp:taxon-name>Ceratrichomyia angolensis</tp:taxon-name></italic> <bold>57</bold> <italic><tp:taxon-name>Ceratrichomyia behara</tp:taxon-name></italic> <bold>58</bold> <italic><tp:taxon-name>Ceratrichomyia bullabucca</tp:taxon-name></italic> <bold>59–60</bold> <italic><tp:taxon-name>Ceriomicrodon petiolatus</tp:taxon-name></italic> male (holotype): <bold>59</bold> habitus lateral <bold>60</bold> genitalia lateral.</p></caption><graphic xmlns:xlink="http://www.w3.org/1999/xlink" xlink:href="ZooKeys-288-001-g009.jpg" position="float" orientation="portrait" xlink:type="simple"/></fig></tp:treatment-sec></tp:taxon-treatment>
