# Supplementary material for: Generic revision and species classification of the Microdontinae (Diptera, Syrphidae)
Source: Zookeys. 2013 Apr 12;(288):1–213. doi: 10.3897/zookeys.288.4095 (PMC3690914; doi:10.3897/zookeys.288.4095)
Supplement: XML Treatment for Domodon zodiacus [file zookeys.288.4095-treatment57.xml]

<!DOCTYPE tp:taxon-treatment
  PUBLIC "-//TaxonX//DTD Taxonomic Treatment Publishing DTD v0 20100105//EN" "tax-treatment-NSO.dtd">
<tp:taxon-treatment xmlns:tp="http://www.plazi.org/taxpub"><tp:treatment-meta><mixed-citation publication-type="journal"><person-group><name><surname>Reemer</surname><given-names>Menno</given-names></name><name><surname>Ståhls</surname><given-names>Gunilla</given-names></name></person-group><article-title>Generic revision and species classification of the Microdontinae (Diptera, Syrphidae)</article-title><source>Zookeys</source><day>12</day><month>4</month><year>2013</year><volume>2013</volume><issue>288</issue><fpage>1</fpage><lpage>213</lpage><pub-id pub-id-type="doi">10.3897/zookeys.288.4095</pub-id></mixed-citation></tp:treatment-meta><tp:nomenclature><tp:taxon-name>
                        <tp:taxon-name-part taxon-name-part-type="genus">Domodon</tp:taxon-name-part>
                        <tp:taxon-name-part taxon-name-part-type="species">zodiacus</tp:taxon-name-part>
                    <object-id xmlns:xlink="http://www.w3.org/1999/xlink" xlink:type="simple">urn:lsid:zoobank.org:act:78CD4D02-D4C0-434D-ACDE-1A9D214DD9B2</object-id>
								<object-id xmlns:xlink="http://www.w3.org/1999/xlink" xlink:type="simple">http://species-id.net/wiki/Domodon_zodiacus</object-id>
								</tp:taxon-name><tp:taxon-authority>Reemer</tp:taxon-authority><tp:taxon-status xmlns:xlink="http://www.w3.org/1999/xlink" xlink:type="simple">sp. n.</tp:taxon-status><xref ref-type="fig" rid="F11">Figs 68–73</xref></tp:nomenclature><tp:treatment-sec sec-type="Type specimens"><title>Type specimens.</title><p>HOLOTYPE. Male, SURINAM, Paramaribo Zoo, <named-content xmlns:xlink="http://www.w3.org/1999/xlink" content-type="dwc:verbatimCoordinates" xlink:type="simple">05°50'30"N, 55°09'29"W</named-content>, malaise trap, 18-27.II.2006, leg. M. Reemer. Coll. RMNH.</p></tp:treatment-sec><tp:treatment-sec sec-type="Diagnosis"><title>Diagnosis.</title><p>Three undescribed species belonging to this genus are known. From those, <italic><tp:taxon-name>Domodon zodiacus</tp:taxon-name></italic> sp. n. can be distinguished by the following combination of characters: face with black median vitta, alula entirely microtrichose, tergites 3 and 4 partly yellow.</p></tp:treatment-sec><tp:treatment-sec sec-type="Description"><title>Description (based on holotype).</title><p>Adult male. Body size: 7 mm.</p><p><bold>Head.</bold> Dichoptic. Face occupying about 1/3 of total head width in frontal view; pale yellow with brown median vitta of 1/5 of facial width; entirely yellow pilose; not pollinose; eye margins slightly converging at level of frons, with smallest distance approximately equal to three times width of antennal fossa. Gena black. Oral margin laterally produced; black. Antennal fossa about as wide as high. Frons black with metallic green <!--PageBreak-->shine; golden pilose. Vertex convexly produced; shining black; sparsely short pilose. Ocellar triangle not elevated; anterior angle about 100°. Occiput narrow; black; golden yellow pilose dorsally, white pilose ventrally. Eye bare. Antenna dark brown; antennal ratio approximately 4:1:4; basoflagellomere elongate with rounded apex, with small sensory pit located at about 1/3 from base; arista slender, about 2/3 of length of basoflagellomere.</p><p><bold>Thorax.</bold> Mesoscutum black with faint metallic hues; black pilose, except for a narrow sutural and a wide prescutellar fascia of golden pilosity. Postpronotum blackish; yellow pilose. Postalar callus brown; yellow pilose. Scutellum with two apical calcars of 1/4 of length of scutellum; brown with faint metallic hues. Pleurae blackish brown. Anepisternum with anterior and posterior part separated by clear sulcus; anterior part short black pilose, posterior part long yellow pilose, with bare area in between. Anterior anepimeron entirely pale yellow pilose. Katepisternum yellow pilose dorsally, bare ventrally. Katatergum with long black microtrichia. Anatergum short pale microtrichose. Other pleurites bare. Calypter and halter yellow.</p><p><italic>Wing</italic>: Hyaline, faintly darker around crossvein r-m; microtrichose, except bare on cell bc, posterobasal 1/2 of cell c, basally on cell r1 along vein Rs, on cell br except along vena spuria and extreme apex, on posterobasal 1/2 of cell bm, on anterobasal 1/2 of cell cup.</p><p><italic>Legs</italic>: Anterior four legs pale brown, with vaguely defined darker and paler parts; femora black pilose except mid-femur pale pilose posteriorly; tibiae pale pilose dorsally, black pilose ventrally; tarsi black pilose except last tarsomere yellow pilose. Hind femur blackish with apical 1/3 yellow; black pilose anteriorly, pale pilose posteriorly. Hind tibia dark brown with pale apex; black pilose dorsally, pale pilose ventrally. Hind tarsus brown with last tarsomere yellowish; black pilose, except last tarsomere yellow pilose.</p><p><bold>Abdomen.</bold> Ratio of median tergal lengths approximately as 1:2:3:5. Tergites 3 and 4 not clearly fused, only laterally. Tergite 1 black; pale pilose. Tergite 2 pale yellow with lateral 1/4 black and with posteriomedian black macula; yellow parts yellow pilose, black parts black pilose. Tergite 3 pale yellow with extreme lateral margins black, with sublateral oblique black maculae of slightly less than 1/3 of tergal width, with narrow median black vitta on anterior 2/3; black pilose except yellow pilose along posterior margin. Tergite 4 black except yellow along lateral and posterior margins; black pilose except yellow pilose on yellow parts. Sternite 1 black; bare. Other sternites yellow, sparsely pilose. Genitalia as in 84.</p><p><bold>Female.</bold> Unknown<bold>.</bold></p></tp:treatment-sec><tp:treatment-sec sec-type="Etymology"><title>Etymology.</title><p>The name <italic>zodiacus</italic> (adjective, Greek: ‘of animals’) was chosen because the type specimen was collected at the Paramaribo Zoo.</p></tp:treatment-sec><tp:treatment-sec><!--Section generated to contain objects referenced in tp:taxon-treatment.--><fig id="F11" position="float" orientation="portrait"><label>Figures 68–75.</label><caption><p><bold>68–73</bold> <italic><tp:taxon-name>Domodon zodiacus</tp:taxon-name></italic> male (holotype): <bold>68</bold> habitus dorsal <bold>69</bold> habitus lateral <bold>70</bold> head frontal <bold>71</bold> head lateral <bold>72</bold> wing <bold>73</bold> genitalia lateral <bold>74–75</bold> <italic><tp:taxon-name>Furcantenna nepalensis</tp:taxon-name></italic> male (holotype): <bold>74</bold> habitus dorsal <bold>75</bold> habitus lateral.</p></caption><graphic xmlns:xlink="http://www.w3.org/1999/xlink" xlink:href="ZooKeys-288-001-g011.jpg" position="float" orientation="portrait" xlink:type="simple"/></fig></tp:treatment-sec></tp:taxon-treatment>
