# Supplementary material for: Generic revision and species classification of the Microdontinae (Diptera, Syrphidae)
Source: Zookeys. 2013 Apr 12;(288):1–213. doi: 10.3897/zookeys.288.4095 (PMC3690914; doi:10.3897/zookeys.288.4095)
Supplement: XML Treatment for Furcantenna nepalensis [file zookeys.288.4095-treatment58.xml]

<!DOCTYPE tp:taxon-treatment
  PUBLIC "-//TaxonX//DTD Taxonomic Treatment Publishing DTD v0 20100105//EN" "tax-treatment-NSO.dtd">
<tp:taxon-treatment xmlns:tp="http://www.plazi.org/taxpub"><tp:treatment-meta><mixed-citation publication-type="journal"><person-group><name><surname>Reemer</surname><given-names>Menno</given-names></name><name><surname>Ståhls</surname><given-names>Gunilla</given-names></name></person-group><article-title>Generic revision and species classification of the Microdontinae (Diptera, Syrphidae)</article-title><source>Zookeys</source><day>12</day><month>4</month><year>2013</year><volume>2013</volume><issue>288</issue><fpage>1</fpage><lpage>213</lpage><pub-id pub-id-type="doi">10.3897/zookeys.288.4095</pub-id></mixed-citation></tp:treatment-meta><tp:nomenclature><tp:taxon-name>
                        <tp:taxon-name-part taxon-name-part-type="genus">Furcantenna</tp:taxon-name-part>
                        <tp:taxon-name-part taxon-name-part-type="species">nepalensis</tp:taxon-name-part>
                    <object-id xmlns:xlink="http://www.w3.org/1999/xlink" xlink:type="simple">urn:lsid:zoobank.org:act:603D5305-E43A-4BDD-90F6-CE796366D40C</object-id>
								<object-id xmlns:xlink="http://www.w3.org/1999/xlink" xlink:type="simple">http://species-id.net/wiki/Furcantenna_nepalensis</object-id>
								</tp:taxon-name><tp:taxon-authority>Reemer</tp:taxon-authority><tp:taxon-status xmlns:xlink="http://www.w3.org/1999/xlink" xlink:type="simple">sp. n.</tp:taxon-status><xref ref-type="fig" rid="F11">Figs 74</xref><xref ref-type="fig" rid="F12">–80</xref></tp:nomenclature><tp:treatment-sec sec-type="Type specimens"><title>Type specimens.</title><p>HOLOTYPE. Adult male. NEPAL. Label 1: “NEPAL, Ktmd. / Godavari 6000’ / 13 Aug. 1967 / Can. Nepal Exped.”. Coll. CNC.</p><!--PageBreak--></tp:treatment-sec><tp:treatment-sec sec-type="Diagnosis"><title>Diagnosis.</title><p>Three characters are mentioned by <xref ref-type="bibr" rid="B12">Cheng and Thompson (2008)</xref> to distinguish <italic><tp:taxon-name>Furcantenna</tp:taxon-name></italic> Cheng, 2008 from the Neotropical genus <italic><tp:taxon-name>Schizoceratomyia</tp:taxon-name></italic> Carrera, Lopes &amp; Lane, 1947: scutellum apicomedially sulcate, katepisternum pilose, metasternum developed and pilose. All three characters are found in the species described here. Only one other species of <italic><tp:taxon-name>Furcantenna</tp:taxon-name></italic> is known (<italic><tp:taxon-name>Furcantenna yangi</tp:taxon-name></italic> Cheng, 2008). From that species, <italic><tp:taxon-name>Furcantenna nepalensis</tp:taxon-name></italic> sp. n. differs by the following characters (characters of <italic><tp:taxon-name>Furcantenna yangi</tp:taxon-name></italic> in parentheses, based on <xref ref-type="bibr" rid="B12">Cheng and Thompson 2008</xref>): body colour brownish, without violet shine (black, with violet shine); mesoscutum entirely golden pilose (black and white pilose); katepimeron pilose (bare); tergite 2 with ratio of median length : width of posterior margin approximately as 1:3 (1:6).</p></tp:treatment-sec><tp:treatment-sec sec-type="Description"><title>Description (based on holotype).</title><p>Adult male. Body size: 10 mm.</p><p><bold>Head.</bold> Blackish brown. Face occupying about 1/2 of head width in frontal view; laterally depressed and dull, medially with shining carina; white pilose. Gena white pilose. Oral margin not produced. Frons, vertex and occiput golden pilose. Eye bare. Antennal fossa slightly higher than wide. Antenna: scape pale brown, pedicel and basoflagellomere black; antennal ratio approximately as 5:1:17.5; basoflagellomere bifurcate at base, both branches entirely long pilose; arista absent.</p><p><bold>Thorax.</bold> Mesoscutum black, except pale brown along margins; golden pilose. Postpronotum and postalar callus brown; golden pilose. Scutellum trapezoid, although slightly sulcate apicomedially; without calcars; brown; golden pilose. Pleurae brown. Anepisternum with deep median sulcus; golden pilose, except bare on ventral 1/5. Anterior anepimeron entirely golden pilose. Katepisternum white pilose dorsally, bare ventrally. Katepimeron white pilose. Katatergum long microtrichose, anatergum short microtrichose. Calypter and halter pale yellow.</p><p><italic>Wing</italic>: Hyaline, tinged with brown, especially on anterior half. Microtrichose, except bare on basal 2/3 of cell bc, posterobasal 1/2 of cell br, and anterobasal 1/2 of cell bm.</p><p><italic>Legs</italic>: Brown. Front leg golden yellow pilose, except tarsus dorsally black pilose. Mid and hind legs black pilose, except femora largely golden yellow pilose and tarsi ventrally golden pilose. Coxae and trochanters brown; whitish pilose.</p><p><bold>Abdomen.</bold> Tergites dark brown, a little paler along lateral margins and entirely on tergite 4. Tergite 1 yellow pilose. Tergites 2 and 3 golden yellow pilose anteriorly and laterally, black pilose medially and posteriorly. Tergite 4 entirely golden pilose. Sternites dark brown; all sternites yellowish white pilose. Male genitalia as in <xref ref-type="fig" rid="F12">Fig. 80</xref>.</p><p><bold>Female.</bold> Unknown.</p></tp:treatment-sec><tp:treatment-sec sec-type="Etymology"><title>Etymology.</title><p>The name <italic>nepalensis</italic> (noun in the genitive case) refers to the type locality.</p></tp:treatment-sec><tp:treatment-sec><!--Section generated to contain objects referenced in tp:taxon-treatment.--><fig id="F11" position="float" orientation="portrait"><label>Figures 68–75.</label><caption><p><bold>68–73</bold> <italic><tp:taxon-name>Domodon zodiacus</tp:taxon-name></italic> male (holotype): <bold>68</bold> habitus dorsal <bold>69</bold> habitus lateral <bold>70</bold> head frontal <bold>71</bold> head lateral <bold>72</bold> wing <bold>73</bold> genitalia lateral <bold>74–75</bold> <italic><tp:taxon-name>Furcantenna nepalensis</tp:taxon-name></italic> male (holotype): <bold>74</bold> habitus dorsal <bold>75</bold> habitus lateral.</p></caption><graphic xmlns:xlink="http://www.w3.org/1999/xlink" xlink:href="ZooKeys-288-001-g011.jpg" position="float" orientation="portrait" xlink:type="simple"/></fig><fig id="F12" position="float" orientation="portrait"><label>Figures 76–84.</label><caption><p><bold>76–80</bold> <italic><tp:taxon-name>Furcantenna nepalensis</tp:taxon-name></italic> male (holotype): <bold>76</bold> abdomen dorsal <bold>77</bold> head frontal <bold>78</bold> head lateral <bold>79</bold> wing <bold>80</bold> genitalia lateral <bold>81–82</bold> <italic><tp:taxon-name>Heliodon doris</tp:taxon-name></italic> male (holotype): <bold>81</bold> habitus dorsal <bold>82</bold> habitus lateral <bold>83–84</bold> <italic><tp:taxon-name>Heliodon doris</tp:taxon-name></italic> female (paratype): <bold>83</bold> habitus dorsal <bold>84</bold> habitus lateral.</p></caption><graphic xmlns:xlink="http://www.w3.org/1999/xlink" xlink:href="ZooKeys-288-001-g012.jpg" position="float" orientation="portrait" xlink:type="simple"/></fig></tp:treatment-sec><ref-list><ref id="B12"><mixed-citation xmlns:xlink="http://www.w3.org/1999/xlink" xlink:type="simple"><person-group><name name-style="western"><surname>Cheng</surname><given-names>X-Y</given-names></name><name name-style="western"><surname>Thompson</surname><given-names>FC</given-names></name></person-group> (<year>2008</year>)<article-title> A generic conspectus of the Microdontinae (Diptera: Syrphidae) with the description of two new genera from Africa and China.</article-title><source>Zootaxa </source><volume>1879</volume>: <fpage>21</fpage>-<lpage>48</lpage>.</mixed-citation></ref></ref-list></tp:taxon-treatment>
