# Supplementary material for: Generic revision and species classification of the Microdontinae (Diptera, Syrphidae)
Source: Zookeys. 2013 Apr 12;(288):1–213. doi: 10.3897/zookeys.288.4095 (PMC3690914; doi:10.3897/zookeys.288.4095)
Supplement: XML Treatment for Heliodon doris [file zookeys.288.4095-treatment59.xml]

<!DOCTYPE tp:taxon-treatment
  PUBLIC "-//TaxonX//DTD Taxonomic Treatment Publishing DTD v0 20100105//EN" "tax-treatment-NSO.dtd">
<tp:taxon-treatment xmlns:tp="http://www.plazi.org/taxpub"><tp:treatment-meta><mixed-citation publication-type="journal"><person-group><name><surname>Reemer</surname><given-names>Menno</given-names></name><name><surname>Ståhls</surname><given-names>Gunilla</given-names></name></person-group><article-title>Generic revision and species classification of the Microdontinae (Diptera, Syrphidae)</article-title><source>Zookeys</source><day>12</day><month>4</month><year>2013</year><volume>2013</volume><issue>288</issue><fpage>1</fpage><lpage>213</lpage><pub-id pub-id-type="doi">10.3897/zookeys.288.4095</pub-id></mixed-citation></tp:treatment-meta><tp:nomenclature><tp:taxon-name>
                        <tp:taxon-name-part taxon-name-part-type="genus">Heliodon</tp:taxon-name-part>
                        <tp:taxon-name-part taxon-name-part-type="species">doris</tp:taxon-name-part>
                    <object-id xmlns:xlink="http://www.w3.org/1999/xlink" xlink:type="simple">urn:lsid:zoobank.org:act:264A9CEC-A0C4-44AE-8160-7D44E7C8DACD</object-id>
								<object-id xmlns:xlink="http://www.w3.org/1999/xlink" xlink:type="simple">http://species-id.net/wiki/Heliodon_doris</object-id>
								</tp:taxon-name><tp:taxon-authority>Reemer</tp:taxon-authority><tp:taxon-status xmlns:xlink="http://www.w3.org/1999/xlink" xlink:type="simple">sp. n.</tp:taxon-status><xref ref-type="fig" rid="F12">Figs 81</xref><xref ref-type="fig" rid="F13">–87</xref><xref ref-type="fig" rid="F14">, 94</xref></tp:nomenclature><tp:treatment-sec sec-type="Type specimens"><title>Type specimens.</title><p>HOLOTYPE. Adult male. THAILAND. Label 1: “THAILAND Ubon Ratchathani, Pha Taem / NP, west of Huay Pok substation, 438 m, / Malaise <!--PageBreak-->trap, <named-content xmlns:xlink="http://www.w3.org/1999/xlink" content-type="dwc:verbatimCoordinates" xlink:type="simple">15°37.212'N, 105°36.903'E</named-content>, / 25.iv–2.v.2007, Bunlu Sapsiri leg. T2173”; label 2: “Voucher code M. Reemer / 314 / DNA voucher labcode MZH:Y1074”. Coll. QSBG.</p><p>PARATYPES. THAILAND: Adult female; label 1: “THAILAND, Loei, T485 / Phu Kradueng NP, Malaise / <named-content xmlns:xlink="http://www.w3.org/1999/xlink" content-type="dwc:verbatimCoordinates" xlink:type="simple">16°51.958'N, 101°50.668'E</named-content> / 16.VIII-23.VIII.2006. 280 m / Sutin Khonglasae leg.”; coll. RMNH. MALAYSIA: Adult male; label 1: “G.6722 / Malaya / Selangor / F.E.S. Serdang / 22.3.1956”; label 2: “COM INST ENT. / COLL NO 14927”; label 3: “Microdon / [female sign] not in B.M. / van Emdendet. 1956”; label 4: “Pres. by / Com. Inst. Ent. / B.M. 1956-712”; label 5: “Microdontini / ? new genus / N.P. Wyatt det. 1985”. Coll. BMNH.</p></tp:treatment-sec><tp:treatment-sec sec-type="Diagnosis"><title>Diagnosis.</title><p>Within <italic><tp:taxon-name>Heliodon</tp:taxon-name></italic>, no other species has tergites 3 and 4 predominantly yellow.</p></tp:treatment-sec><tp:treatment-sec sec-type="Description"><title>Description (based on holotype).</title><p>Adult male. Body size: 9 mm.</p><p><bold>Head.</bold> Face occupying slightly more than 1/4 of head width in frontal view; yellow; yellow pilose. Gena yellow; yellow pilose. Lateral oral margins weakly produced. Frons blackish brown; golden pilose. Vertex blackish; golden pilose. Occiput black; golden yellow pilose dorsally, whitish yellow pilose ventrally. Eye bare. Antennal fossa about as high as wide. Antenna brown, except scape and pedicel yellow ventrally; antennal ratio approximately as 3.5:1:2.5.</p><p><bold>Thorax.</bold> Mesoscutum black with metallic hues, except yellow around postpronotum, anteriad of notopleuron and around postalar callus; golden pilose. Postpronotum, postalar callus and scutellum yellow; golden pilose. Scutellum semicircular; with pair of apical calcars with mutual distance slightly larger than length of scutellum. Pleurae yellow, except anepisternum dark brown along anterior margin, katepisternum dark brown ventrally, meron and metanotum dark brown; all pilosity golden yellow. Anepisternum enitrely pilose, except narrowly bare along ventral margin; with shallow sulcus separating anterior from posterior part. Anepimeron entirely pilose. Katepisternum pilose dorsally, bare ventrally. Katatergum long microtrichose, anatergum short microtrichose. Calypter and halter pale yellow.</p><p><italic>Wing</italic>: Hyaline, slightly darkened around apical crossveins; microtrichose, except bare on cell sc, basal 3/4 of cell c, basal 1/3 of cell r1, entirely on cell br except microtrichose along vena spuria, basal 1/4 of cell r4+5, basal 3/4 of cell bm, anterobasal 3/4 of cell cup and basomedian 1/2 of alula.</p><p><italic>Legs</italic>: Front leg yellow; yellow pilose. Other legs missing in holotype. [Paratype male: mid leg yellow, yellow pilose; hind femur dark brown except yellow on basal 1/4 and apical 1/10, yellow pilose; hind tibia yellow on basal 3/5, dark brown on apical 2/5, yellow pilose; hind tarsus with first tarsomere dark brown dorsally, otherwise yellow, yellow pilose.] Front and mid coxae yellow; yellow pilose. Hind coxa dark brown basally, yellow apically; yellow pilose. Trochanters yellow; yellow pilose.</p><p><bold>Abdomen.</bold> Slightly constricted, with narrowest point at posterior margin of tergite 2. Tergite 1 dark brown; yellow pilose. Tergite 2 yellow with dark brown, triangular median macula, with narrowest part at anterior margin and widest part close to posterior margin; yellow pilose, except dark pilose laterally. Tergite 3 yellow with median dark brown vitta and pair of oblique, lateral, dark brown maculae; yellow pilose, except <!--PageBreak-->dark pilose on and around lateral dark maculae. Tergite 4 with colour pattern similar to tergite 3, but lateral maculae anteriorly confluent with median vitta; golden yellow pilose, except dark pilose on lateral maculae. Sternites yellow, slightly darkened on sternite 1, 3 and 4; yellow pilose. Male genitalia as in <xref ref-type="fig" rid="F14">Fig. 94</xref>.</p><p><bold>Female.</bold> As male, except for following differences. Dark maculae on tergite 4 not confluent anteriorly. Tergite 5 yellow with dark brown median vitta and pair of small, round, submedian dark brown spots; golden yellow pilose, except for black pile anteromedially and sublaterally. Sternite 3 dark brown medially. Sternites 4 and 5 dark brown.</p></tp:treatment-sec><tp:treatment-sec sec-type="Etymology"><title>Etymology.</title><p>This species is named after my daughter Doris. The epithet is a noun in apposition.</p></tp:treatment-sec><tp:treatment-sec><!--Section generated to contain objects referenced in tp:taxon-treatment.--><fig id="F12" position="float" orientation="portrait"><label>Figures 76–84.</label><caption><p><bold>76–80</bold> <italic><tp:taxon-name>Furcantenna nepalensis</tp:taxon-name></italic> male (holotype): <bold>76</bold> abdomen dorsal <bold>77</bold> head frontal <bold>78</bold> head lateral <bold>79</bold> wing <bold>80</bold> genitalia lateral <bold>81–82</bold> <italic><tp:taxon-name>Heliodon doris</tp:taxon-name></italic> male (holotype): <bold>81</bold> habitus dorsal <bold>82</bold> habitus lateral <bold>83–84</bold> <italic><tp:taxon-name>Heliodon doris</tp:taxon-name></italic> female (paratype): <bold>83</bold> habitus dorsal <bold>84</bold> habitus lateral.</p></caption><graphic xmlns:xlink="http://www.w3.org/1999/xlink" xlink:href="ZooKeys-288-001-g012.jpg" position="float" orientation="portrait" xlink:type="simple"/></fig><fig id="F13" position="float" orientation="portrait"><label>Figures 85–93.</label><caption><p><bold>85–87</bold> <italic><tp:taxon-name>Heliodon doris</tp:taxon-name></italic> male (holotype): <bold>85</bold> head frontal <bold>86</bold> head lateral <bold>87</bold> wing <bold>88–90</bold> <italic><tp:taxon-name>Heliodon elisabethanna</tp:taxon-name></italic> female (holotype): <bold>88</bold> habitus dorsal <bold>89</bold> habitus lateral <bold>90</bold> head frontal <bold>91–92</bold> <italic><tp:taxon-name>Heliodon tiber</tp:taxon-name></italic> male (holotype): <bold>91</bold> habitus dorsal <bold>92</bold> head frontal <bold>93</bold> <italic><tp:taxon-name>Heliodon tiber</tp:taxon-name></italic> female (paratype), habitus dorsal.</p></caption><graphic xmlns:xlink="http://www.w3.org/1999/xlink" xlink:href="ZooKeys-288-001-g013.jpg" position="float" orientation="portrait" xlink:type="simple"/></fig><fig id="F14" position="float" orientation="portrait"><label>Figures 94–100.</label><caption><p><bold>94–96</bold> <italic><tp:taxon-name>Heliodon</tp:taxon-name></italic>, male genitalia: <bold>94</bold> <italic><tp:taxon-name>Heliodon doris</tp:taxon-name></italic> (holotype) <bold>95</bold> <italic><tp:taxon-name>Heliodon tiber</tp:taxon-name></italic> (holotype) <bold>96</bold> <italic><tp:taxon-name>Heliodon gloriosus</tp:taxon-name></italic> (holotype of <italic><tp:taxon-name>Microdon aurivesta</tp:taxon-name></italic> Hull, jun. syn.) <bold>97–98</bold> <italic><tp:taxon-name>Hypselosyrphus amazonicus</tp:taxon-name></italic> female (holotype <italic><tp:taxon-name>Microdon scutellaris</tp:taxon-name></italic> Shannon): <bold>97</bold> habitus dorsal <bold>98</bold> habitus lateral <bold>99–100</bold> <italic><tp:taxon-name>Hypselosyrphus trigonus</tp:taxon-name></italic> male (holotype): <bold>99</bold> head frontal <bold>100</bold> head lateral.</p></caption><graphic xmlns:xlink="http://www.w3.org/1999/xlink" xlink:href="ZooKeys-288-001-g014.jpg" position="float" orientation="portrait" xlink:type="simple"/></fig></tp:treatment-sec></tp:taxon-treatment>
