# Supplementary material for: Generic revision and species classification of the Microdontinae (Diptera, Syrphidae)
Source: Zookeys. 2013 Apr 12;(288):1–213. doi: 10.3897/zookeys.288.4095 (PMC3690914; doi:10.3897/zookeys.288.4095)
Supplement: XML Treatment for Heliodon elisabethanna [file zookeys.288.4095-treatment60.xml]

<!DOCTYPE tp:taxon-treatment
  PUBLIC "-//TaxonX//DTD Taxonomic Treatment Publishing DTD v0 20100105//EN" "tax-treatment-NSO.dtd">
<tp:taxon-treatment xmlns:tp="http://www.plazi.org/taxpub"><tp:treatment-meta><mixed-citation publication-type="journal"><person-group><name><surname>Reemer</surname><given-names>Menno</given-names></name><name><surname>Ståhls</surname><given-names>Gunilla</given-names></name></person-group><article-title>Generic revision and species classification of the Microdontinae (Diptera, Syrphidae)</article-title><source>Zookeys</source><day>12</day><month>4</month><year>2013</year><volume>2013</volume><issue>288</issue><fpage>1</fpage><lpage>213</lpage><pub-id pub-id-type="doi">10.3897/zookeys.288.4095</pub-id></mixed-citation></tp:treatment-meta><tp:nomenclature><tp:taxon-name>
                        <tp:taxon-name-part taxon-name-part-type="genus">Heliodon</tp:taxon-name-part>
                        <tp:taxon-name-part taxon-name-part-type="species">elisabethanna</tp:taxon-name-part>
                    <object-id xmlns:xlink="http://www.w3.org/1999/xlink" xlink:type="simple">urn:lsid:zoobank.org:act:B6CB7238-C92A-4641-B824-EE738907F179</object-id>
								<object-id xmlns:xlink="http://www.w3.org/1999/xlink" xlink:type="simple">http://species-id.net/wiki/Heliodon_elisabethanna</object-id>
								</tp:taxon-name><tp:taxon-authority>Reemer</tp:taxon-authority><tp:taxon-status xmlns:xlink="http://www.w3.org/1999/xlink" xlink:type="simple">sp. n.</tp:taxon-status><xref ref-type="fig" rid="F13">Figs 88–90</xref></tp:nomenclature><tp:treatment-sec sec-type="Type specimens"><title>Type specimens.</title><p>HOLOTYPE. Adult female. THAILAND. Label 1: “THAILAND / 2007”; label 2: “Voucher code M. Reemer / 316 / DNA voucher labcode MZH:Y1062”. Coll. QSBG. No further locality data available.</p></tp:treatment-sec><tp:treatment-sec sec-type="Diagnosis"><title>Diagnosis.</title><p>No other species of <italic><tp:taxon-name>Heliodon</tp:taxon-name></italic> has entirely black legs.</p></tp:treatment-sec><tp:treatment-sec sec-type="Description"><title>Description (based on holotype).</title><p>Adult female. Body size: 12 mm.</p><p><bold>Head.</bold> Face occupying about 1/3 of head width in frontal view; black; entirely golden pilose. Gena black; golden pilose. Lateral oral margins produced. Frons black; black pilose, except golden pilose posterolaterally. Vertex black; black pilose, except golden pilose along anterior margin and white pilose along posterior margin. Occiput black; black pilose on dorsal 1/3, white pilose on ventral 2/3. Eye pale pilose, with pile approximately as long as half the diameter of frontal ocellus. Antennal fossa about as high as wide. Antenna brown; antennal ratio approximately as 3:1:2.5.</p><p><bold>Thorax.</bold> Mesoscutum black; black pilose, with inconspicuous pale pile along anterior margin and along lateral 1/3 of transverse suture. Postpronotum brownish; pale pilose. Postalar callus black on anterior 3/4, brown on posterior 1/4; black pilose dorsally, pale pilose laterally. Scutellum semicircular; with pair of distinct apical calcars with mutual distance about 1/3 of width of scutellum at base; black; black pilose anteriorly and dorsally, long golden pilose posteriorly. Pleurae black. Anepisternum black pilose, except white pilose on ventral 1/3 and narrowly along anterior margin; with very small bare patch ventrally on anterior part; with deep sulcus separating anterior from posterior part. Anepimeron black pilose on dorsal 1/3, white pilose on ventral 2/3. Katepisternum white pilose dorsally, bare ventrally. Katatergum long microtrichose, anatergum short microtrichose. Calypter greyish. Halter white.</p><p><italic>Wing</italic>: Hyaline, except vaguely infuscated around apical crossveins, around spur on vein R4+5, around base of R2+3 and crossvein r-m; microtrichose, except bare on cell bc, basal 1/2 of cell c, basally on cell r1 along vein Rs, entirely bare on cell br except <!--PageBreak-->microtrichose along vena spuria, on basal 1/2 of cell r4+5, basal 1/2 of cell bm, basal 1/3 of cell cup, basomedian 2/3 of alula.</p><p><italic>Legs</italic>: Black, except front femur brown anteriorly; white pilose, except golden pilose basoventrally on front and mid femora and apicoventrally on front and mid tibiae, and golden pilose ventrally on tarsi. Coxae and trochanters black; white pilose.</p><p><bold>Abdomen.</bold> Tergites black, except for large yellow maculae posterolaterally on tergite 2, and narrow, medially interrupted yellow fasciae along posterior margins of tergites 3 and 4. Tergite 1 inconspicuously pale pilose. Tergite 2 with thick, conspicuous, appressed golden pile (tomentum), except narrowly black pilose along anterior margin. Tergite 3 with medially interrupted fascia of golden tomentum on posterior 2/5, inconspicuous golden pile on lateral 1/3 and inconspicuous black pile anteriorly. Tergite 4 with medially interrupted fascia of golden tomentum on posterior 1/2, inconspicuous golden pile on lateral 1/4 and inconspicuous black pile anteriorly. Tergite 5 medially with pair of large, medially connected patches of golden tomentum, mixed black and golden pilose otherwise. Sternites brownish; sternites 1-3 yellowish pilose; sternites 4 and 5 black pilose.</p><p><bold>Female.</bold> Unknown.</p></tp:treatment-sec><tp:treatment-sec sec-type="Etymology"><title>Etymology.</title><p>This species is named after my partner Elisabeth (Liesbeth) Anna. The epithet is a noun in apposition.</p></tp:treatment-sec><tp:treatment-sec><!--Section generated to contain objects referenced in tp:taxon-treatment.--><fig id="F13" position="float" orientation="portrait"><label>Figures 85–93.</label><caption><p><bold>85–87</bold> <italic><tp:taxon-name>Heliodon doris</tp:taxon-name></italic> male (holotype): <bold>85</bold> head frontal <bold>86</bold> head lateral <bold>87</bold> wing <bold>88–90</bold> <italic><tp:taxon-name>Heliodon elisabethanna</tp:taxon-name></italic> female (holotype): <bold>88</bold> habitus dorsal <bold>89</bold> habitus lateral <bold>90</bold> head frontal <bold>91–92</bold> <italic><tp:taxon-name>Heliodon tiber</tp:taxon-name></italic> male (holotype): <bold>91</bold> habitus dorsal <bold>92</bold> head frontal <bold>93</bold> <italic><tp:taxon-name>Heliodon tiber</tp:taxon-name></italic> female (paratype), habitus dorsal.</p></caption><graphic xmlns:xlink="http://www.w3.org/1999/xlink" xlink:href="ZooKeys-288-001-g013.jpg" position="float" orientation="portrait" xlink:type="simple"/></fig></tp:treatment-sec></tp:taxon-treatment>
