# Supplementary material for: Generic revision and species classification of the Microdontinae (Diptera, Syrphidae)
Source: Zookeys. 2013 Apr 12;(288):1–213. doi: 10.3897/zookeys.288.4095 (PMC3690914; doi:10.3897/zookeys.288.4095)
Supplement: XML Treatment for Indascia spathulata [file zookeys.288.4095-treatment63.xml]

<!DOCTYPE tp:taxon-treatment
  PUBLIC "-//TaxonX//DTD Taxonomic Treatment Publishing DTD v0 20100105//EN" "tax-treatment-NSO.dtd">
<tp:taxon-treatment xmlns:tp="http://www.plazi.org/taxpub"><tp:treatment-meta><mixed-citation publication-type="journal"><person-group><name><surname>Reemer</surname><given-names>Menno</given-names></name><name><surname>Ståhls</surname><given-names>Gunilla</given-names></name></person-group><article-title>Generic revision and species classification of the Microdontinae (Diptera, Syrphidae)</article-title><source>Zookeys</source><day>12</day><month>4</month><year>2013</year><volume>2013</volume><issue>288</issue><fpage>1</fpage><lpage>213</lpage><pub-id pub-id-type="doi">10.3897/zookeys.288.4095</pub-id></mixed-citation></tp:treatment-meta><tp:nomenclature><tp:taxon-name>
                        <tp:taxon-name-part taxon-name-part-type="genus">Indascia</tp:taxon-name-part>
                        <tp:taxon-name-part taxon-name-part-type="species">spathulata</tp:taxon-name-part>
                    <object-id xmlns:xlink="http://www.w3.org/1999/xlink" xlink:type="simple">urn:lsid:zoobank.org:act:4E7D2BF5-2BD0-4D88-B5D5-D6FCD848DA8D</object-id>
								<object-id xmlns:xlink="http://www.w3.org/1999/xlink" xlink:type="simple">http://species-id.net/wiki/Indascia_spathulata</object-id>
								</tp:taxon-name><tp:taxon-authority>Reemer</tp:taxon-authority><tp:taxon-status xmlns:xlink="http://www.w3.org/1999/xlink" xlink:type="simple">sp. n.</tp:taxon-status><xref ref-type="fig" rid="F16">Figs 113–118</xref></tp:nomenclature><tp:treatment-sec sec-type="Type specimens"><title>Type specimens.</title><p>HOLOTYPE. Adult male. VIETNAM. Label 1: “C. VIETNAM: Ha Tinh / Vu Quang N.P., 166 m, N 18° / 17'39"E 105°25'27", 24.ix. - / 5.x.2009, Mal. tr. 12, RMNH’09 / C. v. Achterberg &amp; R. de Vries”; label 2: “Voucher code M. Reemer / 285 / DNA voucher labcode MZH:Y1100”. Coll. RMNH.</p></tp:treatment-sec><tp:treatment-sec sec-type="Diagnosis"><title>Diagnosis.</title><p>Within <italic><tp:taxon-name>Indascia</tp:taxon-name></italic>, this species only shares the presence of an appendix on vein R4+5 with <italic><tp:taxon-name>Indascia gigantica</tp:taxon-name></italic> sp. n. From that species, <italic><tp:taxon-name>Indascia spathulata</tp:taxon-name></italic> differs by tergite 2 being more than twice as long as wide, and the basoflagellomere being 5 times as long as wide.</p></tp:treatment-sec><tp:treatment-sec sec-type="Description"><title>Description (based on holotype).</title><p>Adult male. Body size: 6 mm.</p><p><bold>Head.</bold> Face occupying slightly less than 1/3 of head width in frontal view; black; entirely silvery white pilose. Gena black, white pilose. Oral margin not produced. Frons and vertex black; yellowish white pilose, except for few black pile at ocellar triangle. Occiput black; black pilose dorsally, yellowish pilose laterally and ventrally. Eye bare. Antennal fossa about as high as wide. Antenna black; basoflagellomere with dorsal margin somewhat concave; antennal ratio approximately as 5:1:9.</p><p><bold>Thorax.</bold> Thorax black, except postalar callus and postpronotum yellowish brown and ventral pleurae brown. Mesoscutum black pilose, except yellow pilose laterally. Postpronotum and postalar callus yellow pilose. Scutellum semicircular, without calcars; yellow pilose. Anepisternum weakly sulcate; dorsal 3/5 yellowish pilose, ventral 2/5 bare. Anepimeron entirely long yellowish white pilose. Katepisternum long white pilose dorsally, bare ventrally. Katatergum long microtrichose, anatergum short microtrichose. Calypter greyish. Halter yellowish white.</p><p><italic>Wing</italic>: Hyaline; microtrichose, except bare on cell sc, basally on cell r1 along vein Rs, basal 1/2 of cell br, basal 3/4 of cell bm, anteriorly on cell cup along vein CuA.</p><p><italic>Legs</italic>: pale yellow, except blackish brown on basal 1/3 of front, basal 3/4 of mid and most of hind femur (except extreme base and apex yellow in the latter), and distal 2/3 of hind tibia; yellow pilose, except black pilose on 4th and 5th tarsomere of front <!--PageBreak-->and mid leg, and on dark parts of hind femur and tibia. Coxae blackish brown; yellow pilose. Trochanters yellow; yellow pilose.</p><p><bold>Abdomen.</bold> Tergites black, except anterior 1/4 of tergite 3 yellow and narrow anterior margin of tergite 4 yellow. Tergites 1 and 2 white pilose. Tergite 3 white pilose on yellow part, black pilose on black part. Tergite 4 black pilose, except white pilose in anterolateral corners and along posterior margin. Sternites black, except sternite 3 yellow on anterior 1/4. Sternite 1 bare. Sternite 2 white pilose. Sternite 3 white pilose on yellow part and along lateral margins. Sternite 4 black pilose, except white pilose along anterior margin. Male genitalia as in <xref ref-type="fig" rid="F16">Fig. 118</xref>.</p><p><bold>Female.</bold> Unknown.</p></tp:treatment-sec><tp:treatment-sec sec-type="Etymology"><title>Etymology.</title><p>Even more so than its congenerics, this species has a spoon-shaped abdomen, due to the strongly constricted second segment. This character inspired its name: <italic>spathulata</italic> (Latin adjective for ‘spatulate’, spoon-shaped).</p></tp:treatment-sec><tp:treatment-sec><!--Section generated to contain objects referenced in tp:taxon-treatment.--><fig id="F16" position="float" orientation="portrait"><label>Figures 109–118.</label><caption><p><bold>109–112</bold> <italic><tp:taxon-name>Indascia gigantica</tp:taxon-name></italic> male (holotype): <bold>109</bold> head frontal <bold>110</bold> head lateral <bold>111</bold> wing <bold>112</bold> genitalia lateral <bold>113–118</bold> <italic><tp:taxon-name>Indascia spathulata</tp:taxon-name></italic> male (holotype): <bold>113</bold> habitus lateral <bold>114</bold> dorsal <bold>115</bold> head frontal <bold>116</bold> head lateral <bold>117</bold> wing <bold>118</bold> genitalia lateral.</p></caption><graphic xmlns:xlink="http://www.w3.org/1999/xlink" xlink:href="ZooKeys-288-001-g016.jpg" position="float" orientation="portrait" xlink:type="simple"/></fig></tp:treatment-sec></tp:taxon-treatment>
