# Supplementary material for: Generic revision and species classification of the Microdontinae (Diptera, Syrphidae)
Source: Zookeys. 2013 Apr 12;(288):1–213. doi: 10.3897/zookeys.288.4095 (PMC3690914; doi:10.3897/zookeys.288.4095)
Supplement: XML Treatment for Kryptopyga sulawesiana [file zookeys.288.4095-treatment64.xml]

<!DOCTYPE tp:taxon-treatment
  PUBLIC "-//TaxonX//DTD Taxonomic Treatment Publishing DTD v0 20100105//EN" "tax-treatment-NSO.dtd">
<tp:taxon-treatment xmlns:tp="http://www.plazi.org/taxpub"><tp:treatment-meta><mixed-citation publication-type="journal"><person-group><name><surname>Reemer</surname><given-names>Menno</given-names></name><name><surname>Ståhls</surname><given-names>Gunilla</given-names></name></person-group><article-title>Generic revision and species classification of the Microdontinae (Diptera, Syrphidae)</article-title><source>Zookeys</source><day>12</day><month>4</month><year>2013</year><volume>2013</volume><issue>288</issue><fpage>1</fpage><lpage>213</lpage><pub-id pub-id-type="doi">10.3897/zookeys.288.4095</pub-id></mixed-citation></tp:treatment-meta><tp:nomenclature><tp:taxon-name>
                        <tp:taxon-name-part taxon-name-part-type="genus">Kryptopyga</tp:taxon-name-part>
                        <tp:taxon-name-part taxon-name-part-type="species">sulawesiana</tp:taxon-name-part>
                    <object-id xmlns:xlink="http://www.w3.org/1999/xlink" xlink:type="simple">urn:lsid:zoobank.org:act:8F15F979-79AC-4F43-815A-1547719D0808</object-id>
								<object-id xmlns:xlink="http://www.w3.org/1999/xlink" xlink:type="simple">http://species-id.net/wiki/Kryptopyga_sulawesiana</object-id>
								</tp:taxon-name><tp:taxon-authority>Reemer</tp:taxon-authority><tp:taxon-status xmlns:xlink="http://www.w3.org/1999/xlink" xlink:type="simple">sp. n.</tp:taxon-status><xref ref-type="fig" rid="F17">Figs 126</xref><xref ref-type="fig" rid="F18">–129, 131</xref></tp:nomenclature><tp:treatment-sec sec-type="Type specimens"><title>Type specimens.</title><p>HOLOTYPE. – Male. Label 1: “INDONESIA; N. Sulaw.; / 20 km N. Bitung: Tang- / koko N.P.; 0–200 m; / 1°N, 125°12 E; 19 / IV 1988; R. Hensen.” Coll. RMNH.</p></tp:treatment-sec><tp:treatment-sec sec-type="Diagnosis"><title>Diagnosis.</title><p>This species differs from <italic><tp:taxon-name>Kryptopyga pendulosa</tp:taxon-name></italic> by the less modified abdomen: tergite 4 is not perpendicular to tergite 3 and sternite 4 is well visible in ventral view.</p></tp:treatment-sec><tp:treatment-sec sec-type="Description"><title>Description (based on holotype).</title><p>Adult male. Body size: 14 mm.</p><p><bold>Head.</bold> Face occupying about 2/5 of head width in frontal view; black on median 1/2, pale brown on lateral 1/4; entirely long appressed yellowish pilose, golden on ventral half. Gena widely developed; blackish; long yellow pilose. Oral margin anteriorly notched, laterally produced. Frons black; short golden pilose. Vertex strongly swollen; black; short golden pilose anteriorly, long black pilose posterior to ocellar triangle. Ocellar triangle not elevated. Occiput strongly swollen dorsally, narrow laterally; black; black pilose dorsally, golden pilose ventrally. Eye bare. Antennal fossa about as high as wide. Antenna blackish brown, scape a little paler basally; ratio of lengths of scape and basoflagellomere approximately as 1:4, pedicel very short; basoflagellomere very long (4 mm), parallel-sided, with very long black pilosity, about 1,5 times as long as width of basoflagellomere. Arista absent.</p><p><bold>Thorax.</bold> Mesoscutum black; black pilose, except for some golden pile along transverse suture and along lateral margins. Postpronotum and postalar callus brown, black pilose. Scutellum yellow; black pilose. Pleuron blackish brown. Anepisternum with deep sulcus separating posterior from anterior part; mixed yellow and black pilose anteriorly, black pilose posterodorsally, yellow pilose posteriorly. Anepimeron entirely long yellow pilose. Katepisternum long pale yellow pilose dorsally and ventrally. Ka<!--PageBreak-->tatergum long microtrichose, anatergum short microtrichose. Calypter greyish yellow. Halter yellow.</p><p><italic>Wing</italic>: hyaline, slightly darkened anteroapically; microtrichose, except bare on 1st and cell c, basal 1/3 of cell r1, basal 1/4 of cell r2, basal 1/2 of cell r4+5, basal 1/2 of cell dm, entirely on cells R and BM, entirely on cell br and BM, anterobasally on cell dm, most of cell cup and most of alula (only microtrichose along margins).</p><p><italic>Legs</italic>: Brown, more blackish on femora and fore- and mid-tibiae; femora pale pilose anteriorly, black pilose posteriorly; tibiae and tarsi yellow pilose.</p><p><bold>Abdomen.</bold> Elongate, more or less oval, with widest point at posterior margin of tergite 2; high in lateral view; tergites 3 and 4 not fused, with posterior margin of tergite 3 strongly overlapping tergite 4. Tergites blackish, except terigte 1 yellowish brown and other tergites narrowly yellowish brown along margins; short black pilose, except longer yellowish pilose along lateral margins of all tergites and posterolateral margins of tergites 3-4. Sternite 1 blackish; bare. Sternites 2-4 dark brown on anterior 2/3, yellow on posterior 1/3; entirely long yellow pilose. Genitalia as in <xref ref-type="fig" rid="F18">Fig. 131</xref>.</p><p><bold>Female.</bold> Unknown<bold>.</bold></p></tp:treatment-sec><tp:treatment-sec sec-type="Etymology"><title>Etymology.</title><p>The specific epithet (noun in the genitive case) is derived from the Indonesian island Sulawesi, the type locality.</p></tp:treatment-sec><tp:treatment-sec><!--Section generated to contain objects referenced in tp:taxon-treatment.--><fig id="F17" position="float" orientation="portrait"><label>Figures 119–127.</label><caption><p><bold>119–124</bold> <italic><tp:taxon-name>Kryptopyga pendulosa</tp:taxon-name></italic> male (holotype): <bold>119</bold> habitus dorsal <bold>120</bold> habitus lateral <bold>121</bold> head frontal <bold>122</bold> head lateral <bold>123</bold> abdomen ventral <bold>124</bold> wing <bold>125</bold> <italic><tp:taxon-name>Kryptopyga pendulosa</tp:taxon-name></italic> female (Indonesia, Bangka, coll. RMNH) <bold>126–127</bold> <italic><tp:taxon-name>Kryptopyga sulawesiana</tp:taxon-name></italic> male (holotype): <bold>126</bold> habitus dorsal <bold>127</bold> habitus lateral.</p></caption><graphic xmlns:xlink="http://www.w3.org/1999/xlink" xlink:href="ZooKeys-288-001-g017.jpg" position="float" orientation="portrait" xlink:type="simple"/></fig><fig id="F18" position="float" orientation="portrait"><label>Figures 128–135.</label><caption><p><bold>Figures 128–129.</bold> <italic><tp:taxon-name>Kryptopyga sulawesiana</tp:taxon-name></italic> male (holotype): <bold>128</bold> head frontal <bold>129</bold> wing <bold>130–131</bold> <italic><tp:taxon-name>Kryptopyga</tp:taxon-name></italic>, male genitalia <bold>130</bold> <italic><tp:taxon-name>Kryptopyga pendulosa</tp:taxon-name></italic> (holotype) <bold>131</bold> <italic><tp:taxon-name>Kryptopyga sulawesiana</tp:taxon-name></italic> (holotype) <bold>132–134</bold> <italic><tp:taxon-name>Laetodon violens</tp:taxon-name></italic> male (Jamaica, coll. RMNH): <bold>132</bold> habitus dorsal <bold>133</bold> habitus lateral <bold>134</bold> head frontal <bold>135</bold> <italic><tp:taxon-name>Laetodon laetus</tp:taxon-name></italic> male (USA, Georgia, coll. RMNH), genitalia lateral.</p></caption><graphic xmlns:xlink="http://www.w3.org/1999/xlink" xlink:href="ZooKeys-288-001-g018.jpg" position="float" orientation="portrait" xlink:type="simple"/></fig></tp:treatment-sec></tp:taxon-treatment>
