# Supplementary material for: Generic revision and species classification of the Microdontinae (Diptera, Syrphidae)
Source: Zookeys. 2013 Apr 12;(288):1–213. doi: 10.3897/zookeys.288.4095 (PMC3690914; doi:10.3897/zookeys.288.4095)
Supplement: XML Treatment for Masarygus palmipalpus [file zookeys.288.4095-treatment65.xml]

<!DOCTYPE tp:taxon-treatment
  PUBLIC "-//TaxonX//DTD Taxonomic Treatment Publishing DTD v0 20100105//EN" "tax-treatment-NSO.dtd">
<tp:taxon-treatment xmlns:tp="http://www.plazi.org/taxpub"><tp:treatment-meta><mixed-citation publication-type="journal"><person-group><name><surname>Reemer</surname><given-names>Menno</given-names></name><name><surname>Ståhls</surname><given-names>Gunilla</given-names></name></person-group><article-title>Generic revision and species classification of the Microdontinae (Diptera, Syrphidae)</article-title><source>Zookeys</source><day>12</day><month>4</month><year>2013</year><volume>2013</volume><issue>288</issue><fpage>1</fpage><lpage>213</lpage><pub-id pub-id-type="doi">10.3897/zookeys.288.4095</pub-id></mixed-citation></tp:treatment-meta><tp:nomenclature><tp:taxon-name>
                        <tp:taxon-name-part taxon-name-part-type="genus">Masarygus</tp:taxon-name-part>
                        <tp:taxon-name-part taxon-name-part-type="species">palmipalpus</tp:taxon-name-part>
                    <object-id xmlns:xlink="http://www.w3.org/1999/xlink" xlink:type="simple">urn:lsid:zoobank.org:act:596FD7FE-BBBE-4990-B2C9-4658FFBF0C05</object-id>
								<object-id xmlns:xlink="http://www.w3.org/1999/xlink" xlink:type="simple">http://species-id.net/wiki/Masarygus_palmipalpus</object-id>
								</tp:taxon-name><tp:taxon-authority>Reemer</tp:taxon-authority><tp:taxon-status xmlns:xlink="http://www.w3.org/1999/xlink" xlink:type="simple">sp. n.</tp:taxon-status><xref ref-type="fig" rid="F19">Figs 140</xref><xref ref-type="fig" rid="F20">–146</xref></tp:nomenclature><tp:treatment-sec sec-type="Type specimens"><title>Type specimens.</title><p>HOLOTYPE. Adult male. PERU. Label 1: “PERU. Madre de Dios, Rio / Tambopata, Sachavacayoc Centre / 12°51'S–69°22'W. Mal. trap / 28–30.X.2008. Leg. J.T. Smit”. Coll. RMNH (preliminary deposition, to be transferred to relevant Peruvian collection later).</p></tp:treatment-sec><tp:treatment-sec sec-type="Diagnosis"><title>Diagnosis.</title><p>This is the only known species of <tp:taxon-name>Microdontinae</tp:taxon-name> in which the antenna of the male is furcate into five branches.</p></tp:treatment-sec><tp:treatment-sec sec-type="Description"><title>Description (based on holotype).</title><p>Adult male. Body size: 4 mm.</p><p><bold>Head.</bold> Head unusually flat. Face wide: occupying about 3/4 of head width in frontal view; somewhat concave laterally; yellow; yellow pilose, except black pilose laterally on dorsal 1/2. Gena yellow; yellow pilose. Oral margin not produced; oral opening barely visible; mouth parts undeveloped. Frons brown; black pilose; very short; distance between frontal ocellus and antennal fossa shorter than height of antennal fossa. Vertex blackish brown medially, yellow laterally; black pilose; ocelli arranged almost in a straight line, with frontal ocellus weakly developed, much smaller than the other two. Occiput yellow; black pilose dorsally, yellow pilose ventrally. Eye bare. Antennal fossa about 1,5 times as wide as high. Antenna black; black pilose; ratio of scape:basoflagellomere approximately as 1:8; pedicel very short. Basoflagellomere furcate into five branches, four of which about equally long, the fifth branches off from <!--PageBreak-->one of the other at about ¼ from the base of the segment, with a length of about 2/5 of the other branches. Arista absent.</p><p><bold>Thorax.</bold> Mesoscutum black, except narrowly pale yellow along margins; black pilose. Postpronotum pale yellow; bare. Postalar callus pale yellow; black pilose. Scutellum black; black pilose; semicircular; without calcars; flat, appearing even slightly concave; smooth and shining along margins, dull dorsally due to micropunctation; black pilose. Anepisternum pale yellow along dorsal margin, brown otherwise; with sparse long black pile, also ventrally; without sulcus. Other pleurae yellowish to brown; bare (also without microtrichia). Calypter pale yellow. Halter pale yellow with greyish margin.</p><p><italic>Wing</italic>: Hyaline; microtrichose, except bare on cell sc and basal 1/4 of cell cup.</p><p><italic>Legs</italic>: Front and mid leg pale yellow, except dark brown on basal 3/4; black pilose. Hind leg dark brown, except fifth tarsomere yellow; black pilose. Front coxa exceptionally long: about 4/5 of length of femur, longer than tibia; pale brown; bare. Other coxae and trochanters shorter; pale brown; very sparsely black pilose.</p><p><bold>Abdomen.</bold> Strongly flattened dorsoventrally. Tergite 1 blackish; black pilose; medially interrupted by the whitish antetergite, which is almost entirely fused with the tergite. Tergites 2 and 3 whitish, except black on lateral 1/5, the black part most narrow at posterior margin; black pilose. Tergite 4 black, except for a pair of whitish, submedian, oval maculae at posterior 1/2. Sternite 1 whitish; bare. Sternite 2 whitish; yellow pilose. Sternite 3 whitish, except for lateral dark brown, round macula at anterior 1/2, of about 1/4 of tergite width; yellow pilose, except black pilose anteromedially. Sternite 4 whitish, except for pair of dark brown, oval maculae, almost confluent medially; black pilose anteriorly, yellow pilose posteriorly. Male genitalia as in <xref ref-type="fig" rid="F20">Fig. 146</xref>.</p><p><bold>Female.</bold> Unknown.</p></tp:treatment-sec><tp:treatment-sec sec-type="Etymology"><title>Etymology.</title><p>The specific epithet (noun in apposition) is composed of the Latin words <italic>palma</italic> (hand) and <italic>palpus</italic> (feeler, here interpreted as antenna). The name refers to the hand-like antenna of the male of this species.</p></tp:treatment-sec><tp:treatment-sec><!--Section generated to contain objects referenced in tp:taxon-treatment.--><fig id="F19" position="float" orientation="portrait"><label>Figures 136–144.</label><caption><p><bold>136–138</bold> <italic><tp:taxon-name>Masarygus planifrons</tp:taxon-name></italic> male (syntype): <bold>136</bold> habitus dorsal <bold>137</bold> habitus lateral <bold>138</bold> head frontal <bold>139</bold> <italic><tp:taxon-name>Masarygus planifrons</tp:taxon-name></italic> female (syntype), habitus dorsal <bold>140–143</bold> <italic><tp:taxon-name>Masarygus palmipalpus</tp:taxon-name></italic> male (holotype): <bold>140</bold> habitus dorsal <bold>141</bold> habitus lateral <bold>142</bold> head frontal <bold>143</bold> head lateral <bold>144</bold> antenna.</p></caption><graphic xmlns:xlink="http://www.w3.org/1999/xlink" xlink:href="ZooKeys-288-001-g019.jpg" position="float" orientation="portrait" xlink:type="simple"/></fig><fig id="F20" position="float" orientation="portrait"><label>Figures 145–153.</label><caption><p><bold>145–146</bold> <italic><tp:taxon-name>Masarygus palmipalpus</tp:taxon-name></italic> male (holotype): <bold>145</bold> wing <bold>146</bold> genitalia lateral <bold>147–149</bold> <italic><tp:taxon-name>Masarygus</tp:taxon-name></italic> spec. 1 male (Brazil, coll. USNM): <bold>147</bold> habitus dorsal <bold>148</bold> habitus lateral <bold>149</bold> head frontal <bold>150</bold> <italic><tp:taxon-name>Masarygus</tp:taxon-name></italic> spec. 2 male (Brazil, coll. USNM), habitus lateral <bold>151–153</bold> <italic><tp:taxon-name>Menidon falcatus</tp:taxon-name></italic> male (Costa Rica, coll. ZMAN): <bold>151</bold> habitus dorsal <bold>152</bold> habitus lateral <bold>153</bold> head frontal.</p></caption><graphic xmlns:xlink="http://www.w3.org/1999/xlink" xlink:href="ZooKeys-288-001-g020.jpg" position="float" orientation="portrait" xlink:type="simple"/></fig></tp:treatment-sec></tp:taxon-treatment>
