# Supplementary material for: Generic revision and species classification of the Microdontinae (Diptera, Syrphidae)
Source: Zookeys. 2013 Apr 12;(288):1–213. doi: 10.3897/zookeys.288.4095 (PMC3690914; doi:10.3897/zookeys.288.4095)
Supplement: XML Treatment for Mermerizon inbio [file zookeys.288.4095-treatment66.xml]

<!DOCTYPE tp:taxon-treatment
  PUBLIC "-//TaxonX//DTD Taxonomic Treatment Publishing DTD v0 20100105//EN" "tax-treatment-NSO.dtd">
<tp:taxon-treatment xmlns:tp="http://www.plazi.org/taxpub"><tp:treatment-meta><mixed-citation publication-type="journal"><person-group><name><surname>Reemer</surname><given-names>Menno</given-names></name><name><surname>Ståhls</surname><given-names>Gunilla</given-names></name></person-group><article-title>Generic revision and species classification of the Microdontinae (Diptera, Syrphidae)</article-title><source>Zookeys</source><day>12</day><month>4</month><year>2013</year><volume>2013</volume><issue>288</issue><fpage>1</fpage><lpage>213</lpage><pub-id pub-id-type="doi">10.3897/zookeys.288.4095</pub-id></mixed-citation></tp:treatment-meta><tp:nomenclature><tp:taxon-name>
                        <tp:taxon-name-part taxon-name-part-type="genus">Mermerizon</tp:taxon-name-part>
                        <tp:taxon-name-part taxon-name-part-type="species">inbio</tp:taxon-name-part>
                    <object-id xmlns:xlink="http://www.w3.org/1999/xlink" xlink:type="simple">urn:lsid:zoobank.org:act:5282F07F-EAD6-4A3D-92BD-18A5C32AA2E0</object-id>
								<object-id xmlns:xlink="http://www.w3.org/1999/xlink" xlink:type="simple">http://species-id.net/wiki/Mermerizon_inbio</object-id>
								</tp:taxon-name><tp:taxon-authority>Reemer</tp:taxon-authority><tp:taxon-status xmlns:xlink="http://www.w3.org/1999/xlink" xlink:type="simple">sp. n.</tp:taxon-status><xref ref-type="fig" rid="F21">Figs 157–162</xref></tp:nomenclature><tp:treatment-sec sec-type="Type specimen"><title>Type specimen.</title><p>HOLOTYPE. COSTA RICA. Male. Label 1: “COSTA RICA. Prov. Guanacaste, P.N. / Rincón de la Vieja, Send. a las aguas / termales, 900–1000 m, 6–7 OCT / 2001. D. Briceño, Red con Aguamiel. / L_N_305843_392970 #64950”; label 2: “INB0003380896 / INBIOCRI COSTA RICA”; label 3 (red): “Ultimo especimen en / BD A. Lépiz / 2-7-2002” / other side: “?MCR-25”. Coll. INBIO.</p></tp:treatment-sec><tp:treatment-sec sec-type="Diagnosis"><title>Diagnosis.</title><p>Distinguished from the other two known (yet undescribed) species of <italic><tp:taxon-name>Mermerizon</tp:taxon-name></italic> by the black pilose mesoscutum.</p></tp:treatment-sec><tp:treatment-sec sec-type="Description"><title>Description (based on holotype).</title><p>Adult female. Body size: 7,5 mm.</p><p><!--PageBreak--><bold>Head.</bold> Face occupying about 1/4 of head width in frontal view; yellow; yellow pilose, with narrow bare median line on dorsal half. Gena yellow. Frons black; yellow pilose laterally, black pilose posteriorly. Vertex dark yellow, except black at and around ocellar triangle; black pilose. Occiput black, except yellow posteriad of vertex; black pilose on dorsal half, yellow pilose on ventral half. Eye bare. Antennal fossa about as high as wide. Antenna with scape dark brown, pedicel and basoflagellomere yellowish brown; antennal ratio approximately as 4:1:4.</p><p><bold>Thorax.</bold> Scutum blackish brown, except yellow on notopleuron and around postpronotum and postalar callus; black pilose. Postpronotum, postalar callus and scutellum yellow; black pilose. Scutellum semicircular, without calcars, Anepisternum blackish brown; convex, without sulcus; black pilose on anterior part and along posterior margin, widely bare in between. Anepimeron brown; black pilose on dorsal 1/4. Katepisternum yellow dorsally, brown ventrally; bare. Katepimeron yellow. Katatergum long microtrichose. Anatergum short pale microtrichose. Calypter blackish. Halter yellowish brown.</p><p><italic>Wing</italic>: hyaline; microtrichose, except bare on cell bc, basal 1/4 of cell br, basal 1/3 of cell bm, anterobasal 1/4 of cell cup.</p><p><italic>Legs</italic>: Front and mid legs yellowish brown; black pilose. Hind leg blackish brown, except basal 1/2 of tibia and apical four tarsomeres yellowish brown. Front and mid coxae and trochanters yellowish brown; yellow pilose apically. Hind coxa and trochanter dark brown; black pilose.</p><p><bold>Abdomen.</bold> Tergites and sternites yellowish; yellow pilose, except sternite 1 bare. Genitalia as in <xref ref-type="fig" rid="F21">Fig. 162</xref>.</p><p><bold>Female.</bold> Unknown.</p></tp:treatment-sec><tp:treatment-sec sec-type="Etymology"><title>Etymology.</title><p>The specific epithet (noun in apposition) is based on InBio, an acronym of Instituto Nacional de Biodiversidad, the Costa Rican institute which holds the holotype of this species.</p></tp:treatment-sec><tp:treatment-sec><!--Section generated to contain objects referenced in tp:taxon-treatment.--><fig id="F21" position="float" orientation="portrait"><label>Figures 154–162.</label><caption><p><bold>154–155</bold> <italic><tp:taxon-name>Menidon falcatus</tp:taxon-name></italic> male (Costa Rica, coll. ZMAN): <bold>154</bold> antenna <bold>155</bold> wing <bold>156</bold> <italic><tp:taxon-name>Menidon falcatus</tp:taxon-name></italic> male (Costa Rica, coll M. Hauser), genitalia lateral <bold>157–162</bold> <italic><tp:taxon-name>Mermerizon inbio</tp:taxon-name></italic> male (holotype): <bold>157</bold> habitus lateral <bold>158</bold> habitus dorsal <bold>159</bold> head frontal <bold>160</bold> head lateral <bold>161</bold> wing <bold>162</bold> genitalia lateral.</p></caption><graphic xmlns:xlink="http://www.w3.org/1999/xlink" xlink:href="ZooKeys-288-001-g021.jpg" position="float" orientation="portrait" xlink:type="simple"/></fig></tp:treatment-sec></tp:taxon-treatment>
