# Supplementary material for: Generic revision and species classification of the Microdontinae (Diptera, Syrphidae)
Source: Zookeys. 2013 Apr 12;(288):1–213. doi: 10.3897/zookeys.288.4095 (PMC3690914; doi:10.3897/zookeys.288.4095)
Supplement: XML Treatment for Metadon achterbergi [file zookeys.288.4095-treatment67.xml]

<!DOCTYPE tp:taxon-treatment
  PUBLIC "-//TaxonX//DTD Taxonomic Treatment Publishing DTD v0 20100105//EN" "tax-treatment-NSO.dtd">
<tp:taxon-treatment xmlns:tp="http://www.plazi.org/taxpub"><tp:treatment-meta><mixed-citation publication-type="journal"><person-group><name><surname>Reemer</surname><given-names>Menno</given-names></name><name><surname>Ståhls</surname><given-names>Gunilla</given-names></name></person-group><article-title>Generic revision and species classification of the Microdontinae (Diptera, Syrphidae)</article-title><source>Zookeys</source><day>12</day><month>4</month><year>2013</year><volume>2013</volume><issue>288</issue><fpage>1</fpage><lpage>213</lpage><pub-id pub-id-type="doi">10.3897/zookeys.288.4095</pub-id></mixed-citation></tp:treatment-meta><tp:nomenclature><tp:taxon-name>
                        <tp:taxon-name-part taxon-name-part-type="genus">Metadon</tp:taxon-name-part>
                        <tp:taxon-name-part taxon-name-part-type="species">achterbergi</tp:taxon-name-part>
                    <object-id xmlns:xlink="http://www.w3.org/1999/xlink" xlink:type="simple">urn:lsid:zoobank.org:act:5468A969-1FE2-4D32-969E-B878838546C0</object-id>
								<object-id xmlns:xlink="http://www.w3.org/1999/xlink" xlink:type="simple">http://species-id.net/wiki/Metadon_achterbergi</object-id>
								</tp:taxon-name><tp:taxon-authority>Reemer</tp:taxon-authority><tp:taxon-status xmlns:xlink="http://www.w3.org/1999/xlink" xlink:type="simple">sp. n.</tp:taxon-status><xref ref-type="fig" rid="F22">Figs 163–166</xref></tp:nomenclature><tp:treatment-sec sec-type="Type specimens"><title>Type specimens.</title><p>HOLOTYPE. Adult female. VIETNAM. Label 1: “C. VIETNAM: Ha Tinh / Vu Quang N.P., 53 m, N 18° / 20'50" E105°26'37.8", 22.ix.- / 6.x.2009, Mal. trap 1, RMNH-09 / C. v. Achterberg &amp; R. de Vries”. Coll. RMNH. Voucher code M. Reemer: 284. DNA voucher labcode MZH:Y1086.</p></tp:treatment-sec><tp:treatment-sec sec-type="Diagnosis"><title>Diagnosis.</title><p>Within <italic><tp:taxon-name>Metadon</tp:taxon-name></italic>, five other described Oriental species have a dark (sub)apical wingspot. These species are listed here (in parentheses a character is given that distinguishes them from <italic><tp:taxon-name>Metadon achterbergi</tp:taxon-name></italic> sp. n.): <italic><tp:taxon-name>Microdon auricinctus</tp:taxon-name></italic> Brunetti, 1908 (tergite 4 red); <italic><tp:taxon-name>Metadon bicoloratus</tp:taxon-name></italic> Hull, 1944 (thorax and abdomen without fasciae <!--PageBreak-->of golden pile); <italic><tp:taxon-name>Metadon fuscicornis</tp:taxon-name></italic> Sasakawa, 1960 (wing infuscated at entire apical half); <italic><tp:taxon-name>Metadon pendleburyi</tp:taxon-name></italic> Curran, 1931 (thorax and abdomen without fasciae of golden pile); <italic><tp:taxon-name>Metadon wulpii</tp:taxon-name></italic> Mik, 1899 (mesoscutum without fascia of golden pile along transverse suture, scutellum reddish brown).</p></tp:treatment-sec><tp:treatment-sec sec-type="Description"><title>Description (based on holotype).</title><p>Adult female. Body size: 13 mm.</p><p><bold>Head.</bold> Face occupying about 1/3 of head width in frontal view; dark brown; golden pilose, very narrowly bare medially on ventral half. Gena brown, golden pilose. Lateral oral margin produced. Frons, vertex and occiput brown; golden pilose, except occiput ventrally white pilose. Eye bare. Antennal fossa about as high as wide. Antenna black; antennal ratio approximately as 4:1:3.</p><p><bold>Thorax.</bold> Mesoscutum blackish brown; golden pilose, with transverse fasciae of thicker golden pile along anterior margin, transverse suture (fascia medially interrupted) and posterior margin. Postpronotum and postalar callus yellow; golden pilose. Scutellum semicircular; blackish brown; golden pilose. Anepisternum with deep sulcus; yellowish brown; entirely golden pilose. Anepimeron yellowish brown; entirely pilose. Katepisternum blackish brown; golden pilose dorsally, very sparsely pilose ventrally. Other pleurites yellowish brown. Katatergum long microtrichose, anatergum short microtrichose. Calypter and halter yellowish.</p><p><italic>Wing</italic>: Yellow on basal 2/3, blackish on apical 1/3, with colouration in posterior half less conspicuous. Microtrichose, except bare on cell bc, narrowly along vein Rs in cell r1, basal 3/4 of cell br, basomedian 3/4 of cell bm, anterobasal 1/4 of cell cup, and basomedian 9/10 of alula.</p><p><italic>Legs</italic>: Yellow; yellow pilose. Front coxa yellow, mid and hind coxae blackish brown; yellowish pilose. Trochanters blackish brown; yellowish pilose.</p><p><bold>Abdomen.</bold> Tergites black. Tergites 1 and 2 golden pilose. Tergite 3 golden pilose anterolaterally; black pilose otherwise. Tergite 4 with fascia of golden pile along anterior margin, laterally widening and expanding along lateral margin, and with pair of sublateral oblong maculae of golden pile, black pilose in between. Tergite 5 golden pilose anterolaterally, black pilose otherwise. Sternites blackish brown; pale pilose, except sternite 5 mostly black pilose.</p><p><bold>Male.</bold> Unknown.</p></tp:treatment-sec><tp:treatment-sec sec-type="Etymology"><title>Etymology.</title><p>This species is named after its collector, Dr. C. van Achterberg, in acknowledgment of the many ways in which he has been helpful to the senior author during his PhD work. The epithet is a noun in the genitive case.</p></tp:treatment-sec><tp:treatment-sec><!--Section generated to contain objects referenced in tp:taxon-treatment.--><fig id="F22" position="float" orientation="portrait"><label>Figures 163–170.</label><caption><p><bold>163–166</bold> <italic><tp:taxon-name>Metadon achterbergi</tp:taxon-name></italic> female (holotype) <bold>163</bold> habitus dorsal <bold>164</bold> habitus lateral <bold>165</bold> head frontal <bold>166</bold> wing <bold>167–168</bold> <italic><tp:taxon-name>Metadon</tp:taxon-name></italic>, habitus: <bold>167</bold> <italic><tp:taxon-name>Metadon bifasciatus</tp:taxon-name></italic> (Japan, coll. RMNH) <bold>168</bold> <italic><tp:taxon-name>Metadon inermis</tp:taxon-name></italic> (holotype) <bold>169–170</bold> <italic><tp:taxon-name>Metadon wulpii</tp:taxon-name></italic> female (Borneo, coll. RMNH): <bold>169</bold> habitus dorsal <bold>170</bold> habitus lateral.</p></caption><graphic xmlns:xlink="http://www.w3.org/1999/xlink" xlink:href="ZooKeys-288-001-g022.jpg" position="float" orientation="portrait" xlink:type="simple"/></fig></tp:treatment-sec></tp:taxon-treatment>
