# Supplementary material for: Generic revision and species classification of the Microdontinae (Diptera, Syrphidae)
Source: Zookeys. 2013 Apr 12;(288):1–213. doi: 10.3897/zookeys.288.4095 (PMC3690914; doi:10.3897/zookeys.288.4095)
Supplement: XML Treatment for Microdon hauseri [file zookeys.288.4095-treatment68.xml]

<!DOCTYPE tp:taxon-treatment
  PUBLIC "-//TaxonX//DTD Taxonomic Treatment Publishing DTD v0 20100105//EN" "tax-treatment-NSO.dtd">
<tp:taxon-treatment xmlns:tp="http://www.plazi.org/taxpub"><tp:treatment-meta><mixed-citation publication-type="journal"><person-group><name><surname>Reemer</surname><given-names>Menno</given-names></name><name><surname>Ståhls</surname><given-names>Gunilla</given-names></name></person-group><article-title>Generic revision and species classification of the Microdontinae (Diptera, Syrphidae)</article-title><source>Zookeys</source><day>12</day><month>4</month><year>2013</year><volume>2013</volume><issue>288</issue><fpage>1</fpage><lpage>213</lpage><pub-id pub-id-type="doi">10.3897/zookeys.288.4095</pub-id></mixed-citation></tp:treatment-meta><tp:nomenclature><tp:taxon-name>
                        <tp:taxon-name-part taxon-name-part-type="genus">Microdon</tp:taxon-name-part>
                        <tp:taxon-name-part taxon-name-part-type="species">hauseri</tp:taxon-name-part>
                    <object-id xmlns:xlink="http://www.w3.org/1999/xlink" xlink:type="simple">urn:lsid:zoobank.org:act:2B1D3B15-0332-49CA-8B12-F6ED443CDC38</object-id>
								<object-id xmlns:xlink="http://www.w3.org/1999/xlink" xlink:type="simple">http://species-id.net/wiki/Microdon_hauseri</object-id>
								</tp:taxon-name><tp:taxon-authority>Reemer</tp:taxon-authority><tp:taxon-status xmlns:xlink="http://www.w3.org/1999/xlink" xlink:type="simple">sp. n.</tp:taxon-status><xref ref-type="fig" rid="F27">Figs 196–199</xref><xref ref-type="fig" rid="F28">, 212</xref></tp:nomenclature><tp:treatment-sec sec-type="Type specimens"><title>Type specimens.</title><p>HOLOTYPE. Adult male. CHINA. Label 1: “Yunnan. Tengchong / 50 km NNW: Houqiao / N25.388° E 98.211° / 1700 m / 01.VI.2009 leg. / Blank, <!--PageBreak-->Liston, Taeger / 008 China”; label 2: “Voucher code M. Reemer / 302 / DNA voucher labcode MZH:Y1096”. Coll. CSCS.</p></tp:treatment-sec><tp:treatment-sec sec-type="Diagnosis"><title>Diagnosis.</title><p>In the keys of <xref ref-type="bibr" rid="B86">Shiraki (1968)</xref>, <xref ref-type="bibr" rid="B45">Huo et al. (2007)</xref> and – depending on how characters are interpreted –  <xref ref-type="bibr" rid="B37">Hironaga and Maruyama (2004)</xref>, this species keys to <italic><tp:taxon-name>Microdon auricomus</tp:taxon-name></italic> Coquillet, 1898, from which it differs by the largely orange legs and the long, orange-golden pilosity on the anterodorsal part of the hind femur. These characters also apply for distinguishing <italic><tp:taxon-name>Microdon hauseri</tp:taxon-name></italic> sp. n. from <italic><tp:taxon-name>Microdon murayamai</tp:taxon-name></italic> Hironaga &amp; Maruyama, 2004, to which specimens of the species will key in the key of <xref ref-type="bibr" rid="B37">Hironaga and Maruyama (2004)</xref>. The same characters apply for separating it from <italic><tp:taxon-name>Microdon lateus</tp:taxon-name></italic> Violovitsh, 1975, to which it keys using <xref ref-type="bibr" rid="B110">Violovitsh (1983)</xref>. In the key of <xref ref-type="bibr" rid="B85">Shiraki (1930)</xref> this species keys to <italic><tp:taxon-name>Microdon formosanus</tp:taxon-name></italic> Shiraki, 1930, from which it differs by the black pilosity medially on the mesoscutum (entirely pale in <italic><tp:taxon-name>Microdon formosanus</tp:taxon-name></italic>).</p></tp:treatment-sec><tp:treatment-sec sec-type="Description"><title>Description (based on holotype).</title><p>Adult male. Body size: 12.5 mm.</p><p><bold>Head.</bold> Face occupying about 1/3 of head width in frontal view; black; entirely yellowish pilose. Gena black, yellowish pilose. Oral margin not produced. Frons black; black pilose, except narrowly yellow pilose along lateral and posterior margins. Vertex black; black pilose, except narrowly yellow pilose along all margins. Occiput black; yellow pilose. Eye bare. Antennal fossa about as high as wide. Antenna black; antennal ratio approximately as 3.5:1:2.5.</p><p><bold>Thorax.</bold> Entire thorax blackish with bronze hues. Mesoscutum black pilose medially, widely yellow pilose along margins. Postpronotum, postalar callus and scutellum yellow pilose. Scutellum trapezoid with slightly concave posterior margin; without calcars. Anepisternum yellow pilose anteriorly, mixed black and yellow pilose posteriorly, with widely bare part in between; with shallow sulcus separating anterior from posterior part. Anepimeron entirely yellow pilose. Katepisternum yellow pilose dorsally, very sparsely yellow pilose ventrally. Katatergum long microtrichose, anatergum short microtrichose. Calypter and halter pale yellow.</p><p><italic>Wing</italic>: Hyaline, subtly darkened around apical crossveins; microtrichose, except bare on basal 3/5 of cell br and basomedian 1/3 of alula.</p><p><italic>Legs</italic>: Orange, except basal 1/4 of femora blackish, apex of femora narrowly darkened and tibiae dorsally darkened. Front femur black pilose, except for patch of orange-golden pile anterobasally; mid femur orange-golden pilose anteriorly and posteriorly on basal 2/3, with patch of orange-golden pile anteroventrally on basal 1/4, black pilose dorsally and ventrally; hind femur with long orange-golden pile anterodorsally and posteriorly, with orange-golden pile on basal 1/3, black pilose otherwise. Front and mid tibia orange-golden pilose, except black pilose dorsally. Hind tibia orange-golden pilose (long dorsally, short ventrally), except black pilose laterally. Tarsi black pilose. Coxae and trochanters black; pale pilose.</p><p><bold>Abdomen.</bold> Tergites black with bronze hues. Tergites 1 and 2 golden pilose. Tergite 3 golden pilose on lateral 1/4, orange-golden pilose medially (colour transition gradual). Tergite 4 orange-golden pilose, except for pair of submedian patches of black pile on anterior 1/2; each about as wide as 1/4 of the tergite. Sternites black with bronze hues; entirely whitish to golden pilose. Male genitalia as in <xref ref-type="fig" rid="F28">Fig. 212</xref>.</p><p><!--PageBreak--><bold>Female.</bold> Unknown.</p></tp:treatment-sec><tp:treatment-sec sec-type="Etymology"><title>Etymology.</title><p>This species is named after Martin Hauser, in acknowledgement for the many interesting specimens of <tp:taxon-name>Microdontinae</tp:taxon-name> he sent to the author. The epithet is a noun in the genitive case.</p></tp:treatment-sec><tp:treatment-sec><!--Section generated to contain objects referenced in tp:taxon-treatment.--><fig id="F27" position="float" orientation="portrait"><label>Figures 196–205.</label><caption><p><bold>196–199</bold> <italic><tp:taxon-name>Microdon (Microdon) hauseri</tp:taxon-name></italic> male (holotype): <bold>196</bold> habitus lateral <bold>197</bold> abdomen dorsal <bold>198</bold> hind femur, frontal <bold>199</bold> head frontal <bold>200–203</bold> <italic><tp:taxon-name>Microdon (Microdon) mandarinus</tp:taxon-name></italic> male (holotype): <bold>200</bold> habitus dorsal <bold>201</bold> head frontal <bold>202</bold> habitus lateral <bold>203</bold> head dorsal. <bold>204–205</bold> <italic><tp:taxon-name>Microdon (Microdon) mandarinus</tp:taxon-name></italic> female (paratype): <bold>204</bold> habitus dorsal <bold>205</bold> habitus lateral.</p></caption><graphic xmlns:xlink="http://www.w3.org/1999/xlink" xlink:href="ZooKeys-288-001-g027.jpg" position="float" orientation="portrait" xlink:type="simple"/></fig><fig id="F28" position="float" orientation="portrait"><label>Figure 206–212.</label><caption><p><bold>206</bold> <italic><tp:taxon-name>Microdon (Microdon) mandarinus</tp:taxon-name></italic> male (holotype), wing <bold>207–210</bold> <italic><tp:taxon-name>Microdon (Microdon) yunnanensis</tp:taxon-name></italic> male (holotype) <bold>207</bold> habitus lateral <bold>208</bold> habitus dorsal <bold>209</bold> head frontal <bold>210</bold> wing <bold>211–212</bold> <italic><tp:taxon-name>Microdon (Microdon)</tp:taxon-name></italic>, male genitalia: <bold>211</bold> <italic><tp:taxon-name>Microdon mutabilis</tp:taxon-name></italic> (Belarus, coll. M. Reemer) <bold>212</bold> <italic><tp:taxon-name>Microdon hauseri</tp:taxon-name></italic> (holotype).</p></caption><graphic xmlns:xlink="http://www.w3.org/1999/xlink" xlink:href="ZooKeys-288-001-g028.jpg" position="float" orientation="portrait" xlink:type="simple"/></fig></tp:treatment-sec><ref-list><ref id="B86"><mixed-citation xmlns:xlink="http://www.w3.org/1999/xlink" xlink:type="simple"><person-group><name name-style="western"><surname>Shiraki</surname><given-names>T</given-names></name></person-group> (<year>1968</year>)<source> Fauna Japonica.</source><publisher-name>Syrphidae (Insecta: Diptera). Volume II. Biogeographical Society of Japan</publisher-name>, <publisher-loc>Tokyo</publisher-loc>, <lpage>243</lpage> pp.</mixed-citation></ref><ref id="B45"><mixed-citation xmlns:xlink="http://www.w3.org/1999/xlink" xlink:type="simple"><person-group><name name-style="western"><surname>Huo</surname><given-names>K</given-names></name><name name-style="western"><surname>Ren</surname><given-names>G</given-names></name><name name-style="western"><surname>Zheng</surname><given-names>Z</given-names></name></person-group> (<year>2007</year>)<source> Fauna of Syrphidae from Mt. Qinling-Bashan in China (Insecta: Diptera). China Agricultural Press, Bejing, 512 pp. [Chinese with English summary and keys]</source></mixed-citation></ref><ref id="B37"><mixed-citation xmlns:xlink="http://www.w3.org/1999/xlink" xlink:type="simple"><person-group><name name-style="western"><surname>Hironaga</surname><given-names>T</given-names></name><name name-style="western"><surname>Maruyama</surname><given-names>M</given-names></name></person-group> (<year>2004</year>)<article-title> The myrmecophilous hoverfly genus <italic>Microdon</italic> (Diptera, Syrphidae, Microdontinae) in Hokkaido, Japan, with descriptions of four new species.</article-title><source>Bulletin of the National Science Museum, Tokyo Serie A </source><volume>30</volume>: <fpage>87</fpage>-<lpage>103</lpage>.</mixed-citation></ref><ref id="B110"><mixed-citation xmlns:xlink="http://www.w3.org/1999/xlink" xlink:type="simple"><person-group><name name-style="western"><surname>Violovitsh</surname><given-names>NA</given-names></name></person-group> (<year>1983</year>)<source> Siberian Syrphidae (Diptera). Verslagen en Technische Gegevens van het Instituut voor Taxonomische Zoölogie, Universiteit van Amsterdam 43: 1–228. [English translation from Russian by V.S. van der Goot and L. Verlinden, March 1986]</source></mixed-citation></ref><ref id="B85"><mixed-citation xmlns:xlink="http://www.w3.org/1999/xlink" xlink:type="simple"><person-group><name name-style="western"><surname>Shiraki</surname><given-names>T</given-names></name></person-group> (<year>1930</year>)<article-title> Die Syrphiden des Japanischen Kaiserreichs, mit berücksichtigung benachbarter Gebiete.</article-title><source>Memoirs of the Faculty of Science and Agriculture, Taihoku Imperial University </source><volume>1</volume>: <fpage>1</fpage>-<lpage>446</lpage>.</mixed-citation></ref></ref-list></tp:taxon-treatment>
