# Supplementary material for: Generic revision and species classification of the Microdontinae (Diptera, Syrphidae)
Source: Zookeys. 2013 Apr 12;(288):1–213. doi: 10.3897/zookeys.288.4095 (PMC3690914; doi:10.3897/zookeys.288.4095)
Supplement: XML Treatment for Microdon yunnanensis [file zookeys.288.4095-treatment70.xml]

<!DOCTYPE tp:taxon-treatment
  PUBLIC "-//TaxonX//DTD Taxonomic Treatment Publishing DTD v0 20100105//EN" "tax-treatment-NSO.dtd">
<tp:taxon-treatment xmlns:tp="http://www.plazi.org/taxpub"><tp:treatment-meta><mixed-citation publication-type="journal"><person-group><name><surname>Reemer</surname><given-names>Menno</given-names></name><name><surname>Ståhls</surname><given-names>Gunilla</given-names></name></person-group><article-title>Generic revision and species classification of the Microdontinae (Diptera, Syrphidae)</article-title><source>Zookeys</source><day>12</day><month>4</month><year>2013</year><volume>2013</volume><issue>288</issue><fpage>1</fpage><lpage>213</lpage><pub-id pub-id-type="doi">10.3897/zookeys.288.4095</pub-id></mixed-citation></tp:treatment-meta><tp:nomenclature><tp:taxon-name>
                        <tp:taxon-name-part taxon-name-part-type="genus">Microdon</tp:taxon-name-part>
                        <tp:taxon-name-part taxon-name-part-type="species">yunnanensis</tp:taxon-name-part>
                    <object-id xmlns:xlink="http://www.w3.org/1999/xlink" xlink:type="simple">urn:lsid:zoobank.org:act:9A81751D-97B5-445A-9F78-9A5E5067E394</object-id>
								<object-id xmlns:xlink="http://www.w3.org/1999/xlink" xlink:type="simple">http://species-id.net/wiki/Microdon_yunnanensis</object-id>
								</tp:taxon-name><tp:taxon-authority>Reemer</tp:taxon-authority><tp:taxon-status xmlns:xlink="http://www.w3.org/1999/xlink" xlink:type="simple">sp. n.</tp:taxon-status><xref ref-type="fig" rid="F28">Figs 207–210</xref><xref ref-type="fig" rid="F29">, 214</xref></tp:nomenclature><tp:treatment-sec sec-type="Type specimens"><title>Type specimens.</title><p>HOLOTYPE. Adult male. CHINA. Label 1: “Yunnan: Tengchong / 25 km NNW / N25.189°, E98.333° / 1900 m. / 01.VI.2009 leg. / Blank, Liston, Taeger / China 010”; label 2: “ Voucher code M. Reemer / 301 / DNA voucher labcode MZH:Y1095”. Coll. CSCS.</p></tp:treatment-sec><tp:treatment-sec sec-type="Diagnosis"><title>Diagnosis.</title><p>This species keys to <italic><tp:taxon-name>Microdon japonicus</tp:taxon-name></italic> Yano, 1915 in the keys of <xref ref-type="bibr" rid="B45">Huo et al. (2007)</xref> and <xref ref-type="bibr" rid="B85">Shiraki (1930</xref>, <xref ref-type="bibr" rid="B86">1968</xref>). From that species it is distinguished by the entirely yellow pilose mesoscutum (with patches of black pile in <italic><tp:taxon-name>Microdon japonicus</tp:taxon-name></italic>). In the key of <xref ref-type="bibr" rid="B37">Hironaga and Maruyama (2004)</xref> it keys to <italic><tp:taxon-name>Microdon kidai</tp:taxon-name></italic> Hironaga &amp; Maruyama, 2004, from which it differs by its partly yellow legs (entirely black in M. <italic>kidai</italic>). In the key of <xref ref-type="bibr" rid="B110">Violovitsh (1983)</xref> this species keys to <italic><tp:taxon-name>Microdon eggeri</tp:taxon-name></italic> Mik, 1897 (= <italic><tp:taxon-name>Microdon analis</tp:taxon-name></italic> (Macquart, 1842)), from which it differs by its pale brown scutellum (black in <italic><tp:taxon-name>Microdon analis</tp:taxon-name></italic>) and the shape of tergite 2, which is at its widest clearly before the posterior margin (widest at posterior margin in <italic><tp:taxon-name>Microdon analis</tp:taxon-name></italic>).</p></tp:treatment-sec><tp:treatment-sec sec-type="Description"><title>Description (based on holotype).</title><p>Adult male. Body size: 11 mm.</p><p><bold>Head.</bold> Face occupying a little less than 1/2 of head width in frontal view; black; entirely golden yellow pilose. Gena black, golden yellow pilose. Oral margin not produced. Frons, vertex and occiput black; golden yellow pilose. Eye bare. Antennal fossa about as high as wide. Antenna black; antennal ratio approximately as 2.5:1:1.5.</p><p><!--PageBreak--><bold>Thorax.</bold> Entire thorax blackish with bronze hues, except scutellum brownish; all pilosity yellow. Scutellum trapezoid with slightly concave posterior margin; with slender calcars as long as 1/5 of length of scutellum, their mutual distance about equal to 1/3 of width of scutellum. Anepisternum with shallow sulcus separating anterior from posterior part; pilose anteriorly and posteriorly, with widely bare part in between. Anepimeron entirely pilose. Katepisternum pilose dorsally and ventrally. Katatergum long microtrichose, anatergum short microtrichose. Calypter and halter yellowish white.</p><p><italic>Wing</italic>: Hyaline, subtly darkened around apical crossveins; microtrichose, except bare on basal 1/2 of cell br.</p><p><italic>Legs</italic>: Black, except basal 3/5 of tibiae and ventral side of tarsi yellow; yellow pilose. Coxae and trochanters black; yellow pilose.</p><p><bold>Abdomen.</bold> Tergites black. Tergites 1 and 2 yellow pilose. Tergite 3 black pilose, except narrowly whitish pilose along lateral and posterior margins. Tergite 4 black pilose, except narrowly whitish pilose along lateral margins and whitish pilose on posterior 1/3. Sternites black; whitish pilose. Male genitalia as in <xref ref-type="fig" rid="F29">Fig. 214</xref>.</p><p><bold>Female.</bold> Unknown.</p></tp:treatment-sec><tp:treatment-sec sec-type="Etymology"><title>Etymology.</title><p>This species is named after the Chinese province of Yunnan, in which it was found. The epithet is a noun in the genitive case.</p></tp:treatment-sec><tp:treatment-sec><!--Section generated to contain objects referenced in tp:taxon-treatment.--><fig id="F28" position="float" orientation="portrait"><label>Figure 206–212.</label><caption><p><bold>206</bold> <italic><tp:taxon-name>Microdon (Microdon) mandarinus</tp:taxon-name></italic> male (holotype), wing <bold>207–210</bold> <italic><tp:taxon-name>Microdon (Microdon) yunnanensis</tp:taxon-name></italic> male (holotype) <bold>207</bold> habitus lateral <bold>208</bold> habitus dorsal <bold>209</bold> head frontal <bold>210</bold> wing <bold>211–212</bold> <italic><tp:taxon-name>Microdon (Microdon)</tp:taxon-name></italic>, male genitalia: <bold>211</bold> <italic><tp:taxon-name>Microdon mutabilis</tp:taxon-name></italic> (Belarus, coll. M. Reemer) <bold>212</bold> <italic><tp:taxon-name>Microdon hauseri</tp:taxon-name></italic> (holotype).</p></caption><graphic xmlns:xlink="http://www.w3.org/1999/xlink" xlink:href="ZooKeys-288-001-g028.jpg" position="float" orientation="portrait" xlink:type="simple"/></fig><fig id="F29" position="float" orientation="portrait"><label>Figures 213–220.</label><caption><p><bold>213–214</bold> <italic><tp:taxon-name>Microdon (Microdon)</tp:taxon-name></italic>, male genitalia: <bold>213</bold> <italic><tp:taxon-name>Microdon mandarinus</tp:taxon-name></italic> (holotype) <bold>214</bold> <italic><tp:taxon-name>Microdon yunnanensis</tp:taxon-name></italic> (holotype) <bold>215–220</bold> <italic><tp:taxon-name>Microdon (Myiacerapis) villosus</tp:taxon-name></italic> male (holotype): <bold>215</bold> habitus dorsal <bold>216</bold> habitus lateral <bold>217</bold> head frontal <bold>218</bold> head dorsal <bold>219</bold> wing <bold>220</bold> genitalia lateral.</p></caption><graphic xmlns:xlink="http://www.w3.org/1999/xlink" xlink:href="ZooKeys-288-001-g029.jpg" position="float" orientation="portrait" xlink:type="simple"/></fig></tp:treatment-sec><ref-list><ref id="B45"><mixed-citation xmlns:xlink="http://www.w3.org/1999/xlink" xlink:type="simple"><person-group><name name-style="western"><surname>Huo</surname><given-names>K</given-names></name><name name-style="western"><surname>Ren</surname><given-names>G</given-names></name><name name-style="western"><surname>Zheng</surname><given-names>Z</given-names></name></person-group> (<year>2007</year>)<source> Fauna of Syrphidae from Mt. Qinling-Bashan in China (Insecta: Diptera). China Agricultural Press, Bejing, 512 pp. [Chinese with English summary and keys]</source></mixed-citation></ref><ref id="B85"><mixed-citation xmlns:xlink="http://www.w3.org/1999/xlink" xlink:type="simple"><person-group><name name-style="western"><surname>Shiraki</surname><given-names>T</given-names></name></person-group> (<year>1930</year>)<article-title> Die Syrphiden des Japanischen Kaiserreichs, mit berücksichtigung benachbarter Gebiete.</article-title><source>Memoirs of the Faculty of Science and Agriculture, Taihoku Imperial University </source><volume>1</volume>: <fpage>1</fpage>-<lpage>446</lpage>.</mixed-citation></ref><ref id="B86"><mixed-citation xmlns:xlink="http://www.w3.org/1999/xlink" xlink:type="simple"><person-group><name name-style="western"><surname>Shiraki</surname><given-names>T</given-names></name></person-group> (<year>1968</year>)<source> Fauna Japonica.</source><publisher-name>Syrphidae (Insecta: Diptera). Volume II. Biogeographical Society of Japan</publisher-name>, <publisher-loc>Tokyo</publisher-loc>, <lpage>243</lpage> pp.</mixed-citation></ref><ref id="B37"><mixed-citation xmlns:xlink="http://www.w3.org/1999/xlink" xlink:type="simple"><person-group><name name-style="western"><surname>Hironaga</surname><given-names>T</given-names></name><name name-style="western"><surname>Maruyama</surname><given-names>M</given-names></name></person-group> (<year>2004</year>)<article-title> The myrmecophilous hoverfly genus <italic>Microdon</italic> (Diptera, Syrphidae, Microdontinae) in Hokkaido, Japan, with descriptions of four new species.</article-title><source>Bulletin of the National Science Museum, Tokyo Serie A </source><volume>30</volume>: <fpage>87</fpage>-<lpage>103</lpage>.</mixed-citation></ref><ref id="B110"><mixed-citation xmlns:xlink="http://www.w3.org/1999/xlink" xlink:type="simple"><person-group><name name-style="western"><surname>Violovitsh</surname><given-names>NA</given-names></name></person-group> (<year>1983</year>)<source> Siberian Syrphidae (Diptera). Verslagen en Technische Gegevens van het Instituut voor Taxonomische Zoölogie, Universiteit van Amsterdam 43: 1–228. [English translation from Russian by V.S. van der Goot and L. Verlinden, March 1986]</source></mixed-citation></ref></ref-list></tp:taxon-treatment>
