# Supplementary material for: Generic revision and species classification of the Microdontinae (Diptera, Syrphidae)
Source: Zookeys. 2013 Apr 12;(288):1–213. doi: 10.3897/zookeys.288.4095 (PMC3690914; doi:10.3897/zookeys.288.4095)
Supplement: XML Treatment for Paramixogaster piptotus [file zookeys.288.4095-treatment71.xml]

<!DOCTYPE tp:taxon-treatment
  PUBLIC "-//TaxonX//DTD Taxonomic Treatment Publishing DTD v0 20100105//EN" "tax-treatment-NSO.dtd">
<tp:taxon-treatment xmlns:tp="http://www.plazi.org/taxpub"><tp:treatment-meta><mixed-citation publication-type="journal"><person-group><name><surname>Reemer</surname><given-names>Menno</given-names></name><name><surname>Ståhls</surname><given-names>Gunilla</given-names></name></person-group><article-title>Generic revision and species classification of the Microdontinae (Diptera, Syrphidae)</article-title><source>Zookeys</source><day>12</day><month>4</month><year>2013</year><volume>2013</volume><issue>288</issue><fpage>1</fpage><lpage>213</lpage><pub-id pub-id-type="doi">10.3897/zookeys.288.4095</pub-id></mixed-citation></tp:treatment-meta><tp:nomenclature><tp:taxon-name>
                        <tp:taxon-name-part taxon-name-part-type="genus">Paramixogaster</tp:taxon-name-part>
                        <tp:taxon-name-part taxon-name-part-type="species">piptotus</tp:taxon-name-part>
                    <object-id xmlns:xlink="http://www.w3.org/1999/xlink" xlink:type="simple">urn:lsid:zoobank.org:act:C4B02C42-9193-4281-AB2D-13194B38A444</object-id>
								<object-id xmlns:xlink="http://www.w3.org/1999/xlink" xlink:type="simple">http://species-id.net/wiki/Paramixogaster_piptotus</object-id>
								</tp:taxon-name><tp:taxon-authority>Reemer</tp:taxon-authority><tp:taxon-status xmlns:xlink="http://www.w3.org/1999/xlink" xlink:type="simple">sp. n.</tp:taxon-status><xref ref-type="fig" rid="F36">Figs 272–275</xref></tp:nomenclature><tp:treatment-sec sec-type="Type specimens"><title>Type specimens.</title><p>HOLOTYPE. Female. Label 1: “Madagascar / Bekily / Reg sud de l’ile”; label 2 (blue): “Museum Paris / I.37 / A. Seyrig”; label 3: “Ceratrichomyia / behara type du genre [female sign] Séguy 1950”. Coll. MNHN. [this specimen is one of the paralectotypes of <italic><tp:taxon-name>Ceratrichomyia behara</tp:taxon-name></italic>; see redescription of that species above]</p></tp:treatment-sec><tp:treatment-sec sec-type="Diagnosis"><title>Diagnosis.</title><p>This is the only known species of <italic><tp:taxon-name>Paramixogaster</tp:taxon-name></italic> with a pair of submedian vittae of golden pilosity on the posterior half of the mesoscutum.</p></tp:treatment-sec><tp:treatment-sec sec-type="Description"><title>Description (based on holotype).</title><p>Adult female. Body size: 7 mm.</p><p><bold>Head.</bold> Face occupying about 3/5 of head width in frontal view; yellow; entirely yellow pilose. Gena yellow. Lateral oral margins very slightly produced. Frons and vertex yellow; yellow pilose. Occiput yellow; dorsally wide and yellow pilose, ventrally narrow and whitish pilose. Eye bare. Antennal fossa about as wide as high. Antenna orange; antennal ratio approximately as 1:0,25:6. Basflagellomere elongate; with sensory pit at apical 1/7. Arista yellow, about 2/5 of length of basoflagellomere.</p><p><bold>Thorax.</bold> Postpronotum yellow; bare. Mesoscutum reddish brown; short yellow pilose, with lateral fasciae of dense golden pile along transverse suture and with two vittae of dense golden pile on posterior half. Postalar callus and scutellum reddish brown; short yellow pilose. Scutellum without calcars. Pleuron reddish brown. Anepisternum with deep sulcus separating anterior and posterior part; white pilose, except with <!--PageBreak-->golden pilosity along posterior margin, as an extension of the golden fascia from the mesonotal transverse suture. Anepimeron entirely white pilose. Katepisternum white pilose dorsally; bare ventrally. Katatergum long microtrichose, anatergum short microtrichose. Other pleurites bare. Calypter and halter yellow.</p><p><italic>Wing</italic>: hyaline; microtrichose, except bare on cell bc, basal 1/2 of cell c, basally on cell r1 along vein Rs, almost entirely on on cells R, BM andl CuP, on alula except along margins.</p><p><italic>Legs</italic>: Yellow, except: front femur brownish on basal half, middle and hind femur dark brown on basal 4/5. Legs entirely pale pilose. Coxae and trochanters brown; pale pilose.</p><p><bold>Abdomen.</bold> Constricted at 2nd segment, narrowest at anterior margin of tergite 2, widest at tergite 3 (slightly wider than thorax). Ratio of tergal lengths approximately as 1:4:3:3:3. Tergite 1 dark brown; pale pilose. Tergite 2 dorsoventrally flattened, dark brown with large, oblique yellow maculae over entire length, which are interconnected anteriorly, leaving anterolateral corners and a large posteriomedian triangle dark brown; yellow pilose. Tergite 3 and 4 dark brown and short yellow pilose; with fasciae of golden pile along posterior margins; tergite 4 also with posterolateral margins yellow in ground colour. Tergite 5 brown with posterior 2/5 and median part yellow; yellow pilose. Sternite 1 dark brown; bare. Sternite 2 yellow; yellow pilose. Other sternites brown; yellow pilose.</p><p><bold>Male.</bold> Unknown.</p></tp:treatment-sec><tp:treatment-sec sec-type="Etymology"><title>Etymology.</title><p>The specific epithet (adjective) is derived from the Greek word <italic>piptotos</italic> (that which has fallen). This name refers to the fact that this species ‘fell’ out of the genus <italic><tp:taxon-name>Ceratrichomyia</tp:taxon-name></italic>, for the holotype is also part of the paratype series of <italic><tp:taxon-name>Ceratrichomyia behara</tp:taxon-name></italic> Séguy, 1951.</p></tp:treatment-sec><tp:treatment-sec sec-type="Notes"><title>Notes.</title><p>This description is based on the female paratype of <italic><tp:taxon-name>Ceratrichomyia behara</tp:taxon-name></italic>. For discussion see genus account of <italic><tp:taxon-name>Ceratrichomyia</tp:taxon-name></italic>.</p></tp:treatment-sec><tp:treatment-sec><!--Section generated to contain objects referenced in tp:taxon-treatment.--><fig id="F36" position="float" orientation="portrait"><label>Figures 269–278.</label><caption><p><bold>269–270</bold> <italic><tp:taxon-name>Paramixogaster acantholepidis</tp:taxon-name></italic> male (holotype): <bold>269</bold> habitus dorsal <bold>270</bold> habitus lateral <bold>271</bold> <italic><tp:taxon-name>Paramixogaster luxor</tp:taxon-name></italic> male (holotype), habitus dorsal <bold>272–275</bold> <italic><tp:taxon-name>Paramixogaster piptotus</tp:taxon-name></italic> female (holotype): <bold>272</bold> habitus dorsal <bold>273</bold> head frontal <bold>274</bold> thorax dorsal <bold>275</bold> habitus lateral <bold>276–277</bold> <italic><tp:taxon-name>Paramixogaster</tp:taxon-name></italic>, habitus dorsal: <bold>276</bold> <italic><tp:taxon-name>Paramixogaster omeanus</tp:taxon-name></italic> male (holotype) <bold>277</bold> <italic><tp:taxon-name>Paramixogaster vespiformis</tp:taxon-name></italic> female (syntype).</p></caption><graphic xmlns:xlink="http://www.w3.org/1999/xlink" xlink:href="ZooKeys-288-001-g036.jpg" position="float" orientation="portrait" xlink:type="simple"/></fig></tp:treatment-sec></tp:taxon-treatment>
