# Supplementary material for: Generic revision and species classification of the Microdontinae (Diptera, Syrphidae)
Source: Zookeys. 2013 Apr 12;(288):1–213. doi: 10.3897/zookeys.288.4095 (PMC3690914; doi:10.3897/zookeys.288.4095)
Supplement: XML Treatment for Piruwa phaecada [file zookeys.288.4095-treatment72.xml]

<!DOCTYPE tp:taxon-treatment
  PUBLIC "-//TaxonX//DTD Taxonomic Treatment Publishing DTD v0 20100105//EN" "tax-treatment-NSO.dtd">
<tp:taxon-treatment xmlns:tp="http://www.plazi.org/taxpub"><tp:treatment-meta><mixed-citation publication-type="journal"><person-group><name><surname>Reemer</surname><given-names>Menno</given-names></name><name><surname>Ståhls</surname><given-names>Gunilla</given-names></name></person-group><article-title>Generic revision and species classification of the Microdontinae (Diptera, Syrphidae)</article-title><source>Zookeys</source><day>12</day><month>4</month><year>2013</year><volume>2013</volume><issue>288</issue><fpage>1</fpage><lpage>213</lpage><pub-id pub-id-type="doi">10.3897/zookeys.288.4095</pub-id></mixed-citation></tp:treatment-meta><tp:nomenclature><tp:taxon-name>
                        <tp:taxon-name-part taxon-name-part-type="genus">Piruwa</tp:taxon-name-part>
                        <tp:taxon-name-part taxon-name-part-type="species">phaecada</tp:taxon-name-part>
                    <object-id xmlns:xlink="http://www.w3.org/1999/xlink" xlink:type="simple">urn:lsid:zoobank.org:act:F75F1363-5403-4D38-A7C6-97B79488059A</object-id>
								<object-id xmlns:xlink="http://www.w3.org/1999/xlink" xlink:type="simple">http://species-id.net/wiki/Piruwa_phaecada</object-id>
								</tp:taxon-name><tp:taxon-authority>Reemer</tp:taxon-authority><tp:taxon-status xmlns:xlink="http://www.w3.org/1999/xlink" xlink:type="simple">sp. n.</tp:taxon-status><xref ref-type="fig" rid="F40">Figs 299–306</xref></tp:nomenclature><tp:treatment-sec sec-type="Type specimens"><title>Type specimens.</title><p>HOLOTYPE. Adult male. PERU. Label 1: “PERU. Madre de Dios, Rio / Tambopata, Sachavacayoc Centre / 12°51'S, 69°22'W. Mal. trap / 4-10.IX.2009. Leg. J.T. Smit”; label 2: “Voucher code M. Reemer / 287”. Coll. RMNH (preliminary deposition, to be transferred to relevant Peruvian collection later).</p><p>PARATYPES. 2 adult females with label data as holotype, but collection dates are 28–30.X.2008 and VIII.2009. Coll. RMNH &amp; J.T. Smit.</p></tp:treatment-sec><tp:treatment-sec sec-type="Diagnosis"><title>Diagnosis.</title><p>See generic key and genus account of <italic><tp:taxon-name>Piruwa</tp:taxon-name></italic> (only one species known).</p></tp:treatment-sec><tp:treatment-sec sec-type="Description"><title>Description (based on holotype).</title><p>Adult male. Body size: 4 mm.</p><p><bold>Head.</bold> Face occupying about 1/6 of head width in frontal view; black; entirely white pilose. Gena hardly developed; black, white pilose. Oral margin not produced. Frons, vertex and occiput black; white pilose. Eye bare. Antennal fossa about as high <!--PageBreak-->as wide. Antenna: scape black, pedicel and basoflagellomere pale brown; antennal ratio approximately as 2.5:1:3.</p><p><bold>Thorax.</bold> Black. Mesoscutum short appressed yellowish pilose, except for sparse bristly black pile anterolaterally. Postpronotum bare. Postalar callus black pilose dorsally, pale pilose laterally. Scutellum semicircular; without calcars; black; short pale pilose and with a few long, bristly, pale setae along posterior margin. Anepisternum convex, without sulcus; pale pilose on dorsal half. Katatergum and anatergum short pilose. All other pleurites bare. Calypter grey. Halter yellow with blackish knob.</p><p><italic>Wing</italic>: Hyaline. Microtrichose, except bare cell bc, basal 1/2 of cell br and cell bm, basal 1/3 of cell cup.</p><p><italic>Legs</italic>: Tibiae and femora black. Tarsi whitish yellow, except first tarsomere of hind leg black. Legs black pilose, except tarsi of front and mid leg dorsally yellow pilose. Coxae and trochanters blackish brown. Coxae white pilose apically. Trochanters bare.</p><p><bold>Abdomen.</bold> Tergites black. Tergites yellowish pilose, except tergite 4 laterally and posteriorly mixed black and yellow pilose. Sternites blackish brown; sternite 1-2 bare; sternites 3-4 short black pilose. Genitalia as in <xref ref-type="fig" rid="F40">Fig. 304</xref>.</p><p><bold>Female.</bold> As male, except for following differences (based on paratype collected VIII.2009). Face golden yellow pilose. Mesoscutum and scutellum mixed golden yellow and black pilose. Pleuron partly brownish. Anepisternum black pilose dorsally. Anepimeron with bristly black pile along dorsal margin. Coxae apically black pilose. Sternite 5 blackish; short black pilose, withlong, bristly black pile along posterior margin. The other female paratype is apparently a teneral specimen, as parts of its body are yellowish brown.</p></tp:treatment-sec><tp:treatment-sec sec-type="Etymology"><title>Etymology.</title><p>The specific epithet <italic>phaecada</italic> (adjective) is derived from the Greek word <italic>phaikas</italic>, which is a kind of white shoe. The name refers to the whitish yellow tarsi of the species that contrast with the entirely black rest of the body.</p></tp:treatment-sec><tp:treatment-sec><!--Section generated to contain objects referenced in tp:taxon-treatment.--><fig id="F40" position="float" orientation="portrait"><label>Figures 299–307.</label><caption><p><bold>299–304</bold> <italic><tp:taxon-name>Piruwa phaecada</tp:taxon-name></italic> male (holotype): <bold>299</bold> habitus dorsal <bold>300</bold> habitus lateral <bold>301</bold> head frontal <bold>302</bold> head lateral <bold>303</bold> wing <bold>304</bold> genitalia lateral <bold>305–306</bold> <italic><tp:taxon-name>Piruwa phaecada</tp:taxon-name></italic> female (paratype) <bold>305</bold> habitus dorsal <bold>306</bold> habitus lateral <bold>307</bold> <italic><tp:taxon-name>Pseudomicrodon polistoides</tp:taxon-name></italic> female (holotype), habitus dorsal.</p></caption><graphic xmlns:xlink="http://www.w3.org/1999/xlink" xlink:href="ZooKeys-288-001-g040.jpg" position="float" orientation="portrait" xlink:type="simple"/></fig></tp:treatment-sec></tp:taxon-treatment>
