# Supplementary material for: Generic revision and species classification of the Microdontinae (Diptera, Syrphidae)
Source: Zookeys. 2013 Apr 12;(288):1–213. doi: 10.3897/zookeys.288.4095 (PMC3690914; doi:10.3897/zookeys.288.4095)
Supplement: XML Treatment for Pseudomicrodon polistoides [file zookeys.288.4095-treatment73.xml]

<!DOCTYPE tp:taxon-treatment
  PUBLIC "-//TaxonX//DTD Taxonomic Treatment Publishing DTD v0 20100105//EN" "tax-treatment-NSO.dtd">
<tp:taxon-treatment xmlns:tp="http://www.plazi.org/taxpub"><tp:treatment-meta><mixed-citation publication-type="journal"><person-group><name><surname>Reemer</surname><given-names>Menno</given-names></name><name><surname>Ståhls</surname><given-names>Gunilla</given-names></name></person-group><article-title>Generic revision and species classification of the Microdontinae (Diptera, Syrphidae)</article-title><source>Zookeys</source><day>12</day><month>4</month><year>2013</year><volume>2013</volume><issue>288</issue><fpage>1</fpage><lpage>213</lpage><pub-id pub-id-type="doi">10.3897/zookeys.288.4095</pub-id></mixed-citation></tp:treatment-meta><tp:nomenclature><tp:taxon-name>
                        <tp:taxon-name-part taxon-name-part-type="genus">Pseudomicrodon</tp:taxon-name-part>
                        <tp:taxon-name-part taxon-name-part-type="genus">polistoides</tp:taxon-name-part>
                    <object-id xmlns:xlink="http://www.w3.org/1999/xlink" xlink:type="simple">urn:lsid:zoobank.org:act:BFB07B79-EE6E-4391-AB42-AB3F970AEA5B</object-id>
								<object-id xmlns:xlink="http://www.w3.org/1999/xlink" xlink:type="simple">http://species-id.net/wiki/Pseudomicrodon_polistoides</object-id>
								</tp:taxon-name><tp:taxon-authority>Reemer</tp:taxon-authority><tp:taxon-status xmlns:xlink="http://www.w3.org/1999/xlink" xlink:type="simple">sp. n.</tp:taxon-status><xref ref-type="fig" rid="F40">Figs 307</xref><xref ref-type="fig" rid="F41">–311</xref></tp:nomenclature><tp:treatment-sec sec-type="Type specimens"><title>Type specimens.</title><p>HOLOTYPE. Adult female. PERU. Label 1: “PERU. Madre de Dios, Tambopata / Sachavacayoc Centre, Quebrada / trail. S12°51'20.1"–W69°22'20.1". / Alt. 166 m. Malaise trap / 14–25.VI.2010. Leg. J.T. Smit”. Label 2: “Voucher code M. Reemer / 346 / DNA voucher labcode MZH:Y1319”. Coll. RMNH (preliminary deposition, to be transferred to relevant Peruvian collection later).</p></tp:treatment-sec><tp:treatment-sec sec-type="Diagnosis"><title>Diagnosis.</title><p>In three other described <italic><tp:taxon-name>Pseudomicrodon</tp:taxon-name></italic> speciesthe alula is completely microtrichose: <italic><tp:taxon-name>Pseudomicrodon chrysostypus</tp:taxon-name></italic> (Thompson, 2004), <italic><tp:taxon-name>Pseudomicrodon pilosops</tp:taxon-name></italic> (Marinoni, 2004) and <italic><tp:taxon-name>Pseudomicrodon smiti</tp:taxon-name></italic> sp. n. From these species, <italic><tp:taxon-name>Pseudomicrodon polistoides</tp:taxon-name></italic> sp. n. differs by the entirely orange coloured abdomen, as well as by the yellow median vitta on the mesoscutum.</p><!--PageBreak--></tp:treatment-sec><tp:treatment-sec sec-type="Description"><title>Description (based on holotype).</title><p>Adult female. Body size: 12.5 mm.</p><p><bold>Head.</bold> Face occupying approximately 1/3 of head width in frontal view; yellow; yellow pilose on lateral 1/3, black pilose on median 1/3. Gena yellow; yellow pilose. Lateral oral margins weakly produced. Frons yellow, except for black markings directly laterad of antennal fossa; yellow pilose, except for sparse black pile at black markings. Vertex yellow, except for black markings at and around ocellar triangle and posterolaterally; bare on anterior 1/3, black pilose on posterior 2/3. Occiput yellow, except black adjacent to black markings on vertex; yellow pilose, except black pilose directly posteriad of vertex. Eye almost bare, with very sparse and short white pile. Antennal fossa about as wide as high. Antenna orange yellow, scape a little darker; antennal ratio approximately as 5:1:6; longer than distance between antennal fossa and anterior oral margin.</p><p><bold>Thorax.</bold> Mesoscutum black with widely yellow margins and wide median yellow vitta over entire length, also narrowly yellow along transverse suture. Black pilose, except for fasciae of orange golden pile along anterior margin, transverse suture and posterior margin, as well as along posterolateral margin. Postpronotum and postalar callus yellow; black pilose. Scutellum semicircular; yellow; black pilose, except sparsely golden pilose anterolaterally; without calcars. Pleuron yellow, except dorsomedial and posterior parts of anepisternum partly blackish, and anatergum and lateral margins of mediotergite blackish. Anepisternum sulcate; mixed orange and black pilose anterodorsally, black pilose posteriorly, widely bare in between. Anepimeron entirely yellow pilose. Katepisternum yellow pilose dorsally, bare ventrally. Katatergum long microtrichose, anatergum short microtrichose. Calypter and halter yellowish white.</p><p><italic>Wing</italic>: Yellowish to brown in cells bc and c, cell br, R1, R2+3, anteriorly in cell r4+5, hyaline in other parts. Microtrichose, except bare on cell bc, posterobasal 1/4 of cell br, posterobasal 1/4 of cell bm and basal 1/10 of cell cup.</p><p><italic>Legs</italic>: Yellow; yellow pilose, except femora posteriorly black pilose and hind tarsus dorsally black pilose. Front and mid coxae and trochanters yellow; yellow pilose. Hind coxa yellow anteriorly, blackish brown laterally and posteriorly; yellow pilose, except black pilose apically and laterally. Hind trochanter brownish, mixed yellow and black pilose.</p><p><bold>Abdomen.</bold> Constricted, about as wide as thorax, with narrowest point in posterior 3/4 of tergite 2. Tergites orange, except tergite 1 laterally and tergite 2 anterolaterally dark brown and tergites 2 and 3 with posterior margins yellow. Tergite 1 black pilose laterally, yellow pilose medially. Tergites 2-4 black pilose, except yellow pilose posteriorly. Tergite 5 yellow pilose, except black pilose medially. Sternite 1 brownish; bare. Other sternites yellow; yellow pilose.</p><p><bold>Male.</bold> Unknown.</p></tp:treatment-sec><tp:treatment-sec sec-type="Etymology"><title>Etymology.</title><p>The specific epithet (adjective) emphasizes the resemblance of this species to certain <tp:taxon-name>Polistinae</tp:taxon-name> (<tp:taxon-name>Hymenoptera</tp:taxon-name>: <tp:taxon-name>Vespidae</tp:taxon-name>).</p><!--PageBreak--></tp:treatment-sec><tp:treatment-sec><!--Section generated to contain objects referenced in tp:taxon-treatment.--><fig id="F40" position="float" orientation="portrait"><label>Figures 299–307.</label><caption><p><bold>299–304</bold> <italic><tp:taxon-name>Piruwa phaecada</tp:taxon-name></italic> male (holotype): <bold>299</bold> habitus dorsal <bold>300</bold> habitus lateral <bold>301</bold> head frontal <bold>302</bold> head lateral <bold>303</bold> wing <bold>304</bold> genitalia lateral <bold>305–306</bold> <italic><tp:taxon-name>Piruwa phaecada</tp:taxon-name></italic> female (paratype) <bold>305</bold> habitus dorsal <bold>306</bold> habitus lateral <bold>307</bold> <italic><tp:taxon-name>Pseudomicrodon polistoides</tp:taxon-name></italic> female (holotype), habitus dorsal.</p></caption><graphic xmlns:xlink="http://www.w3.org/1999/xlink" xlink:href="ZooKeys-288-001-g040.jpg" position="float" orientation="portrait" xlink:type="simple"/></fig><fig id="F41" position="float" orientation="portrait"><label>Figures 308–316.</label><caption><p><bold>308–311</bold> <italic><tp:taxon-name>Pseudomicrodon polistoides</tp:taxon-name></italic> female (holotype) <bold>308</bold> habitus lateral <bold>309</bold> head frontal <bold>310</bold> head lateral <bold>311</bold> thorax dorsal <bold>312–316</bold> <italic><tp:taxon-name>Pseudomicrodon smiti</tp:taxon-name></italic> male (holotype): <bold>312</bold> habitus dorsal <bold>313</bold> habitus lateral <bold>314</bold> head frontal <bold>315</bold> head lateral <bold>316</bold> wing.</p></caption><graphic xmlns:xlink="http://www.w3.org/1999/xlink" xlink:href="ZooKeys-288-001-g041.jpg" position="float" orientation="portrait" xlink:type="simple"/></fig></tp:treatment-sec></tp:taxon-treatment>
