# Supplementary material for: Generic revision and species classification of the Microdontinae (Diptera, Syrphidae)
Source: Zookeys. 2013 Apr 12;(288):1–213. doi: 10.3897/zookeys.288.4095 (PMC3690914; doi:10.3897/zookeys.288.4095)
Supplement: XML Treatment for Pseudomicrodon smiti [file zookeys.288.4095-treatment74.xml]

<!DOCTYPE tp:taxon-treatment
  PUBLIC "-//TaxonX//DTD Taxonomic Treatment Publishing DTD v0 20100105//EN" "tax-treatment-NSO.dtd">
<tp:taxon-treatment xmlns:tp="http://www.plazi.org/taxpub"><tp:treatment-meta><mixed-citation publication-type="journal"><person-group><name><surname>Reemer</surname><given-names>Menno</given-names></name><name><surname>Ståhls</surname><given-names>Gunilla</given-names></name></person-group><article-title>Generic revision and species classification of the Microdontinae (Diptera, Syrphidae)</article-title><source>Zookeys</source><day>12</day><month>4</month><year>2013</year><volume>2013</volume><issue>288</issue><fpage>1</fpage><lpage>213</lpage><pub-id pub-id-type="doi">10.3897/zookeys.288.4095</pub-id></mixed-citation></tp:treatment-meta><tp:nomenclature><tp:taxon-name>
                        <tp:taxon-name-part taxon-name-part-type="genus">Pseudomicrodon</tp:taxon-name-part>
                        <tp:taxon-name-part taxon-name-part-type="species">smiti</tp:taxon-name-part>
                    <object-id xmlns:xlink="http://www.w3.org/1999/xlink" xlink:type="simple">urn:lsid:zoobank.org:act:D6CF66F8-DD63-4075-8459-977E3181CB17</object-id>
								<object-id xmlns:xlink="http://www.w3.org/1999/xlink" xlink:type="simple">http://species-id.net/wiki/Pseudomicrodon_smiti</object-id>
								</tp:taxon-name><tp:taxon-authority>Reemer</tp:taxon-authority><tp:taxon-status xmlns:xlink="http://www.w3.org/1999/xlink" xlink:type="simple">sp. n.</tp:taxon-status><xref ref-type="fig" rid="F41">Figs 312–316</xref><xref ref-type="fig" rid="F42">, 320</xref></tp:nomenclature><tp:treatment-sec sec-type="Type specimens"><title>Type specimens.</title><p>HOLOTYPE. Adult male. PERU. Label 1: “PERU. Madre de Dios, Tambopata / Sachavacayoc Centre, Bridge / Condonado trail, S 12°51'25.7” - / W 69°22'23.1”. Alt. 184 m. / 5.VI.2010. Leg. J.T. Smit”. Label 2: “Voucher code M. Reemer / 345 / DNA voucher labcode MZH:Y1318”. Coll. RMNH (preliminary deposition, to be transferred to relevant Peruvian collection later).</p><p>PARATYPES. A male and a female from same locality as holotype, collected on 10.VI and 8.VI.2010, respectively. Male in coll. J.T. Smit, female in coll. RMNH.</p></tp:treatment-sec><tp:treatment-sec sec-type="Diagnosis"><title>Diagnosis.</title><p>In three other described <italic><tp:taxon-name>Pseudomicrodon</tp:taxon-name></italic> speciesthe alula is completely microtrichose: <italic><tp:taxon-name>Pseudomicrodon chrysostypus</tp:taxon-name></italic> (Thompson, 2004), <italic><tp:taxon-name>Pseudomicrodon pilosops</tp:taxon-name></italic> (Marinoni, 2004) and <italic><tp:taxon-name>Pseudomicrodon polistoides</tp:taxon-name></italic> sp. n. From these species, <italic><tp:taxon-name>Pseudomicrodon smiti</tp:taxon-name></italic> sp. n. differs by the combination of the black postpronutum and the partly black hind tibia.</p></tp:treatment-sec><tp:treatment-sec sec-type="Description"><title>Description (based on holotype).</title><p>Adult male. Body size: 9.5 mm.</p><p><bold>Head.</bold> Face occupying a little more than 1/4 of head width in frontal view; black, except yellow on lateral 1/5 in dorsal 2/3; entirely yellow pilose; medially with vitta of transversely wrinkled texture. Gena black; yellow pilose. Lateral oral margins weakly produced. Frons black; white pilose. Vertex black; bare on anterior half, black pilose on posterior half. Occiput black; golden pilose on dorsal half, silvery white pilose on ventral half. Eye almost bare, with very sparse and short white pile. Antennal fossa about 1.5 times as wide as high. Antenna black; antennal ratio approximately as 2.5:1:3.5; longer than distance between antennal fossa and anterior oral margin.</p><p><bold>Thorax.</bold> Blackish brown with bronze and green metallic hues. Mesoscutum appressed black pilose, except for medially interrupted fasciae of appressed golden pile along anterior margin and transverse suture. Postpronotum and postalar callus black pilose. Scutellum semicircular; black pilose, except golden pilose posterolaterally; with calcars about as long as 1/3 of length of scutellum, with mutual distance approximately 1/4 of scutellar width. Anepisternum sulcate; black pilose anterodorsally, white pilose posteriorly, widely bare in between. Anepimeron entirely silvery white pilose. Katepisternum silvery white pilose dorsally, bare ventrally. Katatergum long microtrichose, anatergum short microtrichose. Calypter and halter yellowish white.</p><p><italic>Wing</italic>: Hyaline, brownish in cells bc, c and sc, and cell r1. Microtrichose, except bare cell bc, posterobasal 3/4 of cell br, basal 2/3 of cell bm and basal 1/6 of cell cup.</p><p><italic>Legs</italic>: Blackish brown, except whitish on basal 1/3 of mid tibia and basal 2/5 of hind tibia, paler brown on apical half of femora. Femora black pilose, except hind femur white pilose posteriorly and anterobasally. Tibiae white pilose, except black pilose ventrally, and mid tibia black pilose on apical 2/5. Tarsi dorsally black pilose. Coxae brown; front and mid coxae black pilose, hind coxa white pilose. Trochanters brown; black pilose.</p><p><!--PageBreak--><bold>Abdomen.</bold> Constricted, narrower than thorax, with narrowest point halfway of tergite 2. Tergites black, except tergite 2 largely occupied by pair of rectangular yellow maculae on basal 3/4. Tergite 1 long yellowish white pilose laterally, black pilose dorsally. Tergite 2 black pilose, except narrowly golden pilose along posterior margin. Tergite 3 black pilose, except white pilose along lateral margin and with medially interrupted fascia of golden pile along posterior margin. Tergite 4 black pilose, except white pilose anterolaterally and along lateral margin, and with pair of submedian vittae of golden pile on posterior 3/4, widening towards apex. Sternite 1 black; bare. Sternite 2 whitish yellow; bare. Sternites 3 and 4 black; black pilose. Male genitalia as in <xref ref-type="fig" rid="F42">Fig. 320</xref>.</p><p><bold>Female.</bold> Body size: 11 mm. As male, except for usual sexual differences. Tergite 5 golden pilose medially, white pilose laterally.</p></tp:treatment-sec><tp:treatment-sec sec-type="Etymology"><title>Etymology.</title><p>This species is named after John T. Smit, who collected this species in Peru, along with several other interesting <tp:taxon-name>Microdontinae</tp:taxon-name>. The epithet is a noun in the genitive case.</p></tp:treatment-sec><tp:treatment-sec><!--Section generated to contain objects referenced in tp:taxon-treatment.--><fig id="F41" position="float" orientation="portrait"><label>Figures 308–316.</label><caption><p><bold>308–311</bold> <italic><tp:taxon-name>Pseudomicrodon polistoides</tp:taxon-name></italic> female (holotype) <bold>308</bold> habitus lateral <bold>309</bold> head frontal <bold>310</bold> head lateral <bold>311</bold> thorax dorsal <bold>312–316</bold> <italic><tp:taxon-name>Pseudomicrodon smiti</tp:taxon-name></italic> male (holotype): <bold>312</bold> habitus dorsal <bold>313</bold> habitus lateral <bold>314</bold> head frontal <bold>315</bold> head lateral <bold>316</bold> wing.</p></caption><graphic xmlns:xlink="http://www.w3.org/1999/xlink" xlink:href="ZooKeys-288-001-g041.jpg" position="float" orientation="portrait" xlink:type="simple"/></fig><fig id="F42" position="float" orientation="portrait"><label>Figures 317–324.</label><caption><p><bold>317–319</bold> <italic><tp:taxon-name>Pseudomicrodon biluminiferus</tp:taxon-name></italic> male (holotype): <bold>317</bold> habitus dorsal <bold>318</bold> habitus lateral <bold>319</bold> genitalia lateral <bold>320</bold> <italic><tp:taxon-name>Pseudomicrodon smiti</tp:taxon-name></italic> male (holotype), genitalia lateral <bold>321–324</bold> <italic><tp:taxon-name>Ptilobactrum neavei</tp:taxon-name></italic> male (holotype): <bold>321</bold> habitus dorsal <bold>322</bold> habitus lateral <bold>323</bold> head frontal <bold>324</bold> wing.</p></caption><graphic xmlns:xlink="http://www.w3.org/1999/xlink" xlink:href="ZooKeys-288-001-g042.jpg" position="float" orientation="portrait" xlink:type="simple"/></fig></tp:treatment-sec></tp:taxon-treatment>
