# Supplementary material for: Generic revision and species classification of the Microdontinae (Diptera, Syrphidae)
Source: Zookeys. 2013 Apr 12;(288):1–213. doi: 10.3897/zookeys.288.4095 (PMC3690914; doi:10.3897/zookeys.288.4095)
Supplement: XML Treatment for Rhopalosyrphus (s.s.) robustus [file zookeys.288.4095-treatment76.xml]

<!DOCTYPE tp:taxon-treatment
  PUBLIC "-//TaxonX//DTD Taxonomic Treatment Publishing DTD v0 20100105//EN" "tax-treatment-NSO.dtd">
<tp:taxon-treatment xmlns:tp="http://www.plazi.org/taxpub"><tp:treatment-meta><mixed-citation publication-type="journal"><person-group><name><surname>Reemer</surname><given-names>Menno</given-names></name><name><surname>Ståhls</surname><given-names>Gunilla</given-names></name></person-group><article-title>Generic revision and species classification of the Microdontinae (Diptera, Syrphidae)</article-title><source>Zookeys</source><day>12</day><month>4</month><year>2013</year><volume>2013</volume><issue>288</issue><fpage>1</fpage><lpage>213</lpage><pub-id pub-id-type="doi">10.3897/zookeys.288.4095</pub-id></mixed-citation></tp:treatment-meta><tp:nomenclature><tp:taxon-name>
                        <tp:taxon-name-part taxon-name-part-type="genus">Rhopalosyrphus</tp:taxon-name-part>
                        (s.s.)
                        <tp:taxon-name-part taxon-name-part-type="species">robustus</tp:taxon-name-part>
                    <object-id xmlns:xlink="http://www.w3.org/1999/xlink" xlink:type="simple">urn:lsid:zoobank.org:act:C36F4365-0BCF-467F-8BD0-35B4F9B28402</object-id>
								<object-id xmlns:xlink="http://www.w3.org/1999/xlink" xlink:type="simple">http://species-id.net/wiki/Rhopalosyrphus_robustus</object-id>
								</tp:taxon-name><tp:taxon-authority>Reemer</tp:taxon-authority><tp:taxon-status xmlns:xlink="http://www.w3.org/1999/xlink" xlink:type="simple">sp. n.</tp:taxon-status><xref ref-type="fig" rid="F44">Figs 337–341</xref></tp:nomenclature><tp:treatment-sec sec-type="Type specimens"><title>Type specimens.</title><p>HOLOTYPE. Adult female. FRENCH GUYANA. Label 1: “FRENCH GUYANA. Patawa, / 4°32.658"N-52°9.132"W / VIII.2008. Malaise <!--PageBreak-->trap in / pine forest. Leg. O. Morvan”; label 2: “J. Skevington / mol. specimen no / JS3616 - CNC coll.”; label 3: “Voucher code M. Reemer / 271 / DNA voucher labcode MZH:Y1066”. Coll. CNC.</p></tp:treatment-sec><tp:treatment-sec sec-type="Diagnosis"><title>Diagnosis.</title><p>Care should be taken in assessing the presence of pile on the katepimeron: in this species this pilosity is very sparse and limited to the anterior margin. Within <italic><tp:taxon-name>Rhopalosyrphus</tp:taxon-name></italic> s.s. this species is readily distinguished by the pair of large yellow maculae on tergite 2.</p></tp:treatment-sec><tp:treatment-sec sec-type="Description"><title>Description (based on holotype).</title><p>Adult female. Body size: 14.5 mm.</p><p><bold>Head.</bold> Face occupying about 1/4 of head width in frontal view; black, except yellow on lateral 1/6 on dorsal 2/3; entirely silvery white pilose. Gena black, white pilose. Lateral oral margins produced. Frons black; silvery white pilose. Vertex black; black pilose, except white pilose along eye margin. Occiput black; white pilose, except black pilose dorsolaterally. Eye bare; with narrow, horizontal area frontally at level of antenna where ommatidia are separated from each other by wide spaces; the ommatidia present in this area are larger than elsewhere on the eye. Antennal fossa about 1.5 times as wide as high. Antenna black; antennal ratio approximately as 5:1:9; longer than distance between antennal fossa and anterior oral margin.</p><p><bold>Thorax.</bold> Black with faint metallic hues. Mesoscutum anteriad of transverse suture appressed white pilose, except for three patches of appressed black pile, and narrowly erect white pilose along anterior margin; mesoscutum posteriad of transverse suture appressed black pilose, except erect white pilose on posterior 1/3. Postpronotum and postalar callus white pilose, except postalar callus laterally black pilose. Scutellum semicircular; white pilose dorsally, golden pilose along margins; without calcars. Anepisternum with shallow sulcus; entirely silvery white pilose. Anepimeron entirely silvery white pilose. Katepisternum silvery white pilose dorsally, bare ventrally. Katepimeron almost bare: with very sparse white pile along anterior margin. Katatergum long microtrichose, anatergum short microtrichose. Calypter and halter yellow.</p><p><italic>Wing</italic>: Hyaline, faintly infuscated on anterior 1/3. Microtrichose, except bare on cell bc, basal 1/3 of cell r1, entirely on cell br, posterobasally on cell r4+5 posteriad of vena spuria, posterior 1/2 of cell bm, anterior 1/2 of cell cup, and basomedian 3/5 of alula.</p><p><italic>Legs</italic>: Front femur brown dorsally, black ventrally; white pilose, except for sparse black pile posteriorly. Front tibia black, except brown anteriorly on basal 1/4 and apical 1/3; white pilose, except black pilose ventrally. Front tarsus black, except fifth tarsomere brown; yellow pilose. Mid femur black, except brown anteriorly on basal half; white pilose. Mid tibia black, except yellowish on basal 1/6; white pilose. Mid tarsus black on basal three tarsomeres (other tarsomeres missing in holotype); yellow pilose. Hind femur strongly swollen, about 5 times as wide as mid femur; black; white pilose, except sparsely black pilose dorsally and densely occupied with short, bristly, black pile ventrally. Front coxa and trochanter brown; white pilose. Mid coxa black; white pilose. Mid trochanter brown; white pilose. Hind coxa and trochanter black; white pilose.</p><p><bold>Abdomen.</bold> Constricted, about as wide as thorax, narrowest just before posterior margin of tergite 2. Tergites black with faint metallic hues, except tergite 2 with pair of large, elongate yellow maculae from anterior 1/4 to posterior 1/3. Tergite 1 white pilose. Tergite 2 white pilose, except for patch of black pile dorsally between middle <!--PageBreak-->of tergite and posterior 1/6. Tergite 3 black pilose, except narrowly white pilose along posterior and lateral margins. Tergite 4 pilose as tergite 3, but with sparse yellowish pile intermixed among the black pile on posterior 2/3. Tergite 5 mostly yellowish white pilose, with sparse black pile intermixed anteriorly, and colour of pile more whitish near posterior and lateral margins. Sternite 1 brown; white pilose. Sternite 2 yellow; white pilose. Sternite 3 brown; white pilose. Sternite 4 brown; white pilose, on anterior half, mostly black pilose on posterior half, yellowish pilose along posterior margin. Sternite 5 brown; mixed yellowish and black pilose.</p><p><bold>Male.</bold> Unknown.</p></tp:treatment-sec><tp:treatment-sec sec-type="Etymology"><title>Etymology.</title><p>The Latin adjective <italic>robustus</italic> (strong as oak – <italic>Robur</italic>) was chosen as the specific epithet because of the size, robustness and stout hind femora of this species, which evoke the impression of a stout fly (strong animal).</p></tp:treatment-sec><tp:treatment-sec><!--Section generated to contain objects referenced in tp:taxon-treatment.--><fig id="F44" position="float" orientation="portrait"><label>Figures 332–341.</label><caption><p><bold>332–336</bold> <italic><tp:taxon-name>Rhopalosyrphus ecuadoriensis</tp:taxon-name></italic> male (holotype): <bold>332</bold> habitus dorsal <bold>333</bold> habitus lateral <bold>334</bold> head lateral <bold>335</bold> head frontal <bold>336</bold> wing <bold>337–341</bold> <italic><tp:taxon-name>Rhopalosyrphus robustus</tp:taxon-name></italic> female (holotype) <bold>337</bold> habitus dorsal <bold>338</bold> habitus lateral <bold>339</bold> head lateral <bold>340</bold> head frontal <bold>341</bold> wing.</p></caption><graphic xmlns:xlink="http://www.w3.org/1999/xlink" xlink:href="ZooKeys-288-001-g044.jpg" position="float" orientation="portrait" xlink:type="simple"/></fig></tp:treatment-sec></tp:taxon-treatment>
