# Supplementary material for: Generic revision and species classification of the Microdontinae (Diptera, Syrphidae)
Source: Zookeys. 2013 Apr 12;(288):1–213. doi: 10.3897/zookeys.288.4095 (PMC3690914; doi:10.3897/zookeys.288.4095)
Supplement: XML Treatment for Rhopalosyrphus (s.l.) abnormoides [file zookeys.288.4095-treatment77.xml]

<!DOCTYPE tp:taxon-treatment
  PUBLIC "-//TaxonX//DTD Taxonomic Treatment Publishing DTD v0 20100105//EN" "tax-treatment-NSO.dtd">
<tp:taxon-treatment xmlns:tp="http://www.plazi.org/taxpub"><tp:treatment-meta><mixed-citation publication-type="journal"><person-group><name><surname>Reemer</surname><given-names>Menno</given-names></name><name><surname>Ståhls</surname><given-names>Gunilla</given-names></name></person-group><article-title>Generic revision and species classification of the Microdontinae (Diptera, Syrphidae)</article-title><source>Zookeys</source><day>12</day><month>4</month><year>2013</year><volume>2013</volume><issue>288</issue><fpage>1</fpage><lpage>213</lpage><pub-id pub-id-type="doi">10.3897/zookeys.288.4095</pub-id></mixed-citation></tp:treatment-meta><tp:nomenclature><tp:taxon-name>
                        <tp:taxon-name-part taxon-name-part-type="genus">Rhopalosyrphus</tp:taxon-name-part>
                        (s.l.)
                        <tp:taxon-name-part taxon-name-part-type="species">abnormoides</tp:taxon-name-part>
                    <object-id xmlns:xlink="http://www.w3.org/1999/xlink" xlink:type="simple">urn:lsid:zoobank.org:act:A572ADE8-FBFD-45BD-841E-4AB3A7A41A93</object-id>
								<object-id xmlns:xlink="http://www.w3.org/1999/xlink" xlink:type="simple">http://species-id.net/wiki/Rhopalosyrphus_abnormoides</object-id>
								</tp:taxon-name><tp:taxon-authority>Reemer</tp:taxon-authority><tp:taxon-status xmlns:xlink="http://www.w3.org/1999/xlink" xlink:type="simple">sp. n.</tp:taxon-status><xref ref-type="fig" rid="F45">Figs 342–345</xref><xref ref-type="fig" rid="F46">, 353</xref></tp:nomenclature><tp:treatment-sec sec-type="Type specimens"><title>Type specimens.</title><p>HOLOTYPE. Adult male. PARAGUAY. Label 1: “Paraguay / Fiebrig”; label 2: “S. Bernar- / dino”; label 3: “Myxogaster”; label 4: “Ropalosyrphus [male symbol] / ? auricinctus Sack / det. v. Doesburg”; label 5: “Voucher code M. Reemer / 289”. Coll. RMNH.</p></tp:treatment-sec><tp:treatment-sec sec-type="Diagnosis"><title>Diagnosis.</title><p>Within <italic><tp:taxon-name>Rhopalosyrphus</tp:taxon-name></italic> s.l. this species is closely related to <italic><tp:taxon-name>Rhopalosyrphus abnormis</tp:taxon-name></italic> (Curran, 1925). From that species it differs by the following characters (with character state in <italic><tp:taxon-name>Rhopalosyrphus abnormis</tp:taxon-name></italic> in parentheses): eye bare (pilose); antennal ratio approximately as 4:1:9 (2:1:2.5); scutellum without calcars (with calcars); anterior margin of tergite 2 clearly wider than posterior margin (about as wide).</p></tp:treatment-sec><tp:treatment-sec sec-type="Description"><title>Description (based on holotype).</title><p>Adult male. Body size: 11 mm.</p><p><bold>Head.</bold> Face occupying a little less than 1/3 of head width in frontal view; yellow, with narrow, vaguely defined brown median vitta; entirely golden yellow pilose. Gena black, white pilose. Lateral oral margins produced. Frons black; silvery white pilose. Vertex black; black pilose, except yellow pilose along anterior and lateral margins. Occiput black; black pilose dorsally, golden pilose laterally, silvery white pilose on ventral half. Eye bare; with narrow, horizontal area frontally at level of antenna where ommatidia are separated from each other by wide spaces; the ommatidia present in this area are larger than elsewhere on the eye. Antennal fossa about 1.5 times as wide as high. Antenna black; antennal ratio approximately as 4:1:9; longer than distance between antennal fossa and anterior oral margin.</p><p><bold>Thorax.</bold> Blackish brown with bronze and green metallic hues. Mesoscutum appressed black pilose, except for fasciae of appressed golden pile along anterior margin, transverse suture and posterior margin. Postpronotum and postalar callus white pilose. Scutellum semicircular; golden pilose; without calcars. Anepisternum with shal<!--PageBreak-->low sulcus; golden pilose anterodorsally, silvery white pilose posteriorly, widely bare anteroventrally. Anepimeron entirely silvery white pilose. Katepisternum silvery white pilose dorsally, bare ventrally. Katatergum long microtrichose, anatergum short microtrichose. Calypter and halter yellow.</p><p><italic>Wing</italic>: Hyaline. Microtrichose, except bare on cell bc, basal 5/6 of cell br, basal 1/6 of cell cup.</p><p><italic>Legs</italic>: Yellow, except hind femur dark brown and hind tibia medially dark brown. Front and mid legs white to yellow pilose, except mid femur dorsally, anteriorly and ventrally black pilose. Hind leg white to yellow pilose, except femur ventrally densely occupied with short, black, bristly pile. Front coxa orange, mid and hind coxae brown; all coxae white pilose. Front and mid trochanters yellow, hind trochanter brown; all trochanters white pilose.</p><p><bold>Abdomen.</bold> Constricted, narrower than thorax, with narrowest point halfway tergite 2. Tergites brown with faint metallic hues, except tergite 2 with pair of large rectangular yellow maculae on basal 3/5. Tergite 1 white pilose. Tergite 2 yellow pilose, except sparsely black pilose medially and white pilose along posterior margin. Tergite 3 black pilose, except white pilose anterolaterally and along lateral margin, and with fascia of golden pile along posterior margin; this fascia medially interrupted and gradually narrowing towards lateral margins. Tergite 4 black pilose, except golden pilose anterolaterally and along lateral margin, and with pair of large triangular patches of golden pile over posterior 2/3. Sternite 1 brown; bare. Sternite 2 yellow; short yellow pilose. Sternites 3 and 4 brown; white pilose. Male genitalia as in <xref ref-type="fig" rid="F46">Fig. 353</xref>.</p><p><bold>Female.</bold> Unknown.</p></tp:treatment-sec><tp:treatment-sec sec-type="Etymology"><title>Etymology.</title><p>The name <italic>abnormoides</italic> (adjective) was chosen to underline the similarity of this species to <italic><tp:taxon-name>Microdon abnormis</tp:taxon-name></italic> Curran.</p></tp:treatment-sec><tp:treatment-sec><!--Section generated to contain objects referenced in tp:taxon-treatment.--><fig id="F45" position="float" orientation="portrait"><label>Figures 342–350.</label><caption><p><bold>342–345</bold> <italic><tp:taxon-name>Rhopalosyrphus</tp:taxon-name></italic> (s.l.) <italic>abnormoides</italic> male (holotype): <bold>342</bold> habitus dorsal <bold>343</bold> habitus lateral <bold>344</bold> head lateral <bold>345</bold> head frontal <bold>346</bold> <italic><tp:taxon-name>Rhopalosyrphus</tp:taxon-name></italic> (s.l.) <italic>cerioides</italic> male (holotype), habitus dorsal <bold>347–350</bold> <italic><tp:taxon-name>Rhopalosyrphus</tp:taxon-name></italic> (s.l.) <italic>oreokawensis</italic> male (holotype): <bold>347</bold> habitus dorsal <bold>348</bold> habitus lateral <bold>349</bold> wing <bold>350</bold> head frontal.</p></caption><graphic xmlns:xlink="http://www.w3.org/1999/xlink" xlink:href="ZooKeys-288-001-g045.jpg" position="float" orientation="portrait" xlink:type="simple"/></fig><fig id="F46" position="float" orientation="portrait"><label>Figure 351–355.</label><caption><p><bold>351</bold> <italic><tp:taxon-name>Rhopalosyrphus</tp:taxon-name></italic> (s.l.) <italic>oreokawensis</italic> male (holotype), head lateral <bold>352–355</bold> <italic><tp:taxon-name>Rhopalosyrphus</tp:taxon-name></italic>, male genitalia: <bold>352</bold> <italic><tp:taxon-name>Rhopalosyrphus ecuadoriensis</tp:taxon-name></italic> <bold>353</bold> <italic><tp:taxon-name>Rhopalosyrphus abnormoides</tp:taxon-name></italic> <bold>354</bold> <italic><tp:taxon-name>Rhopalosyrphus cerioides</tp:taxon-name></italic> <bold>355</bold> <italic><tp:taxon-name>Rhopalosyrphus oreokawensis</tp:taxon-name></italic>.</p></caption><graphic xmlns:xlink="http://www.w3.org/1999/xlink" xlink:href="ZooKeys-288-001-g046.jpg" position="float" orientation="portrait" xlink:type="simple"/></fig></tp:treatment-sec></tp:taxon-treatment>
