# Supplementary material for: Generic revision and species classification of the Microdontinae (Diptera, Syrphidae)
Source: Zookeys. 2013 Apr 12;(288):1–213. doi: 10.3897/zookeys.288.4095 (PMC3690914; doi:10.3897/zookeys.288.4095)
Supplement: XML Treatment for Thompsodon conspicillifrons [file zookeys.288.4095-treatment79.xml]

<!DOCTYPE tp:taxon-treatment
  PUBLIC "-//TaxonX//DTD Taxonomic Treatment Publishing DTD v0 20100105//EN" "tax-treatment-NSO.dtd">
<tp:taxon-treatment xmlns:tp="http://www.plazi.org/taxpub"><tp:treatment-meta><mixed-citation publication-type="journal"><person-group><name><surname>Reemer</surname><given-names>Menno</given-names></name><name><surname>Ståhls</surname><given-names>Gunilla</given-names></name></person-group><article-title>Generic revision and species classification of the Microdontinae (Diptera, Syrphidae)</article-title><source>Zookeys</source><day>12</day><month>4</month><year>2013</year><volume>2013</volume><issue>288</issue><fpage>1</fpage><lpage>213</lpage><pub-id pub-id-type="doi">10.3897/zookeys.288.4095</pub-id></mixed-citation></tp:treatment-meta><tp:nomenclature><tp:taxon-name>
                        <tp:taxon-name-part taxon-name-part-type="genus">Thompsodon</tp:taxon-name-part>
                        <tp:taxon-name-part taxon-name-part-type="species">conspicillifrons</tp:taxon-name-part>
                    <object-id xmlns:xlink="http://www.w3.org/1999/xlink" xlink:type="simple">urn:lsid:zoobank.org:act:3E0D62D7-5B4C-40B9-A8E6-F20C82361A00</object-id>
								<object-id xmlns:xlink="http://www.w3.org/1999/xlink" xlink:type="simple">http://species-id.net/wiki/Thompsodon_conspicillifrons</object-id>
								</tp:taxon-name><tp:taxon-authority>Reemer</tp:taxon-authority><tp:taxon-status xmlns:xlink="http://www.w3.org/1999/xlink" xlink:type="simple">sp. n.</tp:taxon-status><xref ref-type="fig" rid="F53">Figs 406</xref><xref ref-type="fig" rid="F54">–416</xref><tp:nomenclature-citation-list><tp:nomenclature-citation><tp:taxon-name>Microdon</tp:taxon-name><comment> MCR-12 Thompson, in litt.</comment></tp:nomenclature-citation></tp:nomenclature-citation-list></tp:nomenclature><tp:treatment-sec sec-type="Type specimens"><title>Type specimens.</title><p>HOLOTYPE. Female. Label 1: “COSTA RICA, Prov. Limón, / A.C.L.A.C., Talamanca, San Miguel, / Albergue, CASACODE, Send Cerillos. / 10-30 m. 23-26 FEB 1999. M. Lobo. / L_S_391000_612000 #52454”; label 2: “MCR-12”; label 3 (barcode): “INB0003024775 / INBIOCRI COSTA RICA”. Coll. INBIO.</p></tp:treatment-sec><tp:treatment-sec sec-type="Diagnosis"><title>Diagnosis.</title><p>See generic key and genus account of <italic><tp:taxon-name>Thompsodon</tp:taxon-name></italic> (only one species known).</p></tp:treatment-sec><tp:treatment-sec sec-type="Description"><title>Description (based on holotype).</title><p>Adult male. Body size: 8 mm.</p><p><bold>Head.</bold> Face occupying about 1/3 of head width in frontal view; yellow with black median vitta, which is dorsally about as wide as the antennal fossa and gradually narrows downward, becoming absent in ventral 1/4; yellow pilose, except for sparse black pile submedially, narrowly bare medially. Gena blackish; yellow pilose. Lateral oral margins not produced. Frons black; golden pilose; laterally with round, concave areas, filled with dense golden pile, ventrally delimited by a sharply defined ridge. Vertex irregularly swollen; black; short golden pilose. Ocellar triangle not elevated. Occiput narrow ventrally, strongly widened dorsally; black; golden pilose. Eye bare. Antennal fossa about as high as wide. Antenna with scape pale brown, pedicel and basoflagellomere blackish brown; antennal ratio approximately as 4:1:4.</p><p><bold>Thorax.</bold> Mesoscutum black; golden pilose, except for pair of black pilose patches anteriad of transverse suture and wide fascia of black pile posteriad of transverse suture. Postpronotum and postalar callus brown, golden pilose. Scutellum black; golden pilose. Pleuron yellowish brown, except anepisternum and anepimerond blackish. Anepisternum with deep sulcus separating posterior from anterior part; entirely mixed yellow and black pilose. Anepimeron entirely mixed yellow and black pilose. Katepisternum long yellow pilose dorsally, bare ventrally. Katatergum short microtrichose, anatergum bare. Calypter dark greyish. Halter yellow.</p><p><italic>Wing</italic>: hyaline, slightly brownish, especially anteriorly; microtrichose, except bare on cell bc, posterobasal 1/6 of cell c, basal 1/6 of cell r1, entirely on cell br except microtrichose on vena spuria, basal 1/2 of cell bm, and basal 1/2 of cell cup.</p><p><!--PageBreak--><italic>Legs</italic>: Femora blackish brown, except yellow apically; black pilose. Tibiae and tarsi yellow. Tibiae yellow pilose, except black pilose apically. Tarsi black pilose. Coxae and trochanters blackish brown; black pilose.</p><p><bold>Abdomen.</bold> More or less oval, but tergite 1 very narrow, so appears constricted basally. Tergites 3 and 4 not fused, able to articulate independently. Tergites blackish. Tergite 1 yellow pilose. Tergite 2 short black pilose, with medially interrupted fascia of longer golden pile along posterior margin. Tergite 3 with similar pattern of pile as tergite 2, but fascia of golden pile medially strongly extended over median part of tergite. Tergite 4 largely golden pilose, except for narrow median vitta of black pile and sublateral oblique vittae of black pile. Tergite 5 golden pilose. Sternites black. Sternite 1 bare, other sternites golden pilose.</p><p><bold>Male.</bold> Unknown.</p></tp:treatment-sec><tp:treatment-sec sec-type="Etymology"><title>Etymology.</title><p>The specific epithet (noun in apposition) is composed of the Latin words <italic>conspicillum</italic> (spectacles) and <italic>frons</italic> (forehead). The name refers to the concave lateral areas on the frons which (in the eyes of susceptible beholders) evoke the impression of glasses on a forehead.</p></tp:treatment-sec><tp:treatment-sec sec-type="Notes"><title>Notes.</title><p>This species was first recognized as an undescribed taxon by F.C. Thompson, who gave it the preliminary code-name <italic><tp:taxon-name>Microdon</tp:taxon-name></italic> MCR-12.</p></tp:treatment-sec><tp:treatment-sec><!--Section generated to contain objects referenced in tp:taxon-treatment.--><fig id="F53" position="float" orientation="portrait"><label>Figures 406–414.</label><caption><p><bold>406–411</bold> <italic><tp:taxon-name>Thompsodon conspicillifrons</tp:taxon-name></italic> female (holotype): <bold>406</bold> habitus dorsal <bold>407</bold> thorax lateral <bold>408</bold> habitus lateral <bold>409</bold> thorax dorsal <bold>410</bold> head frontal <bold>411</bold> head dorsal <bold>412–414</bold> <italic><tp:taxon-name>Thompsodon conspicillifrons</tp:taxon-name></italic> female (holotype): <bold>412</bold> head lateral <bold>413</bold> frons lateral <bold>414</bold> frons frontal.</p></caption><graphic xmlns:xlink="http://www.w3.org/1999/xlink" xlink:href="ZooKeys-288-001-g053.jpg" position="float" orientation="portrait" xlink:type="simple"/></fig><fig id="F54" position="float" orientation="portrait"><label>Figures 415–421.</label><caption><p><bold>415–416</bold> <italic><tp:taxon-name>Thompsodon conspicillifrons</tp:taxon-name></italic> female (holotype): <bold>415</bold> wing <bold>416</bold> abdomen dorsal <bold>417–420</bold> <italic><tp:taxon-name>Ubristes flavitibia</tp:taxon-name></italic> male (holotype) <bold>417</bold> habitus dorsal <bold>418</bold> habitus lateral <bold>419</bold> head frontal <bold>420</bold> genitalia lateral <bold>421</bold><italic><tp:taxon-name>Ubristes</tp:taxon-name></italic> spec. female (Brazil, coll. USNM), tergite 2 dorsal.</p></caption><graphic xmlns:xlink="http://www.w3.org/1999/xlink" xlink:href="ZooKeys-288-001-g054.jpg" position="float" orientation="portrait" xlink:type="simple"/></fig></tp:treatment-sec></tp:taxon-treatment>
